# Supplementary material for: Integrative bulk and single-cell transcriptomic analysis reveals COL1A2-driven ECM remodeling and focal adhesion signaling associated with the transition from non-muscle-invasive to muscle-invasive bladder cancer
Source: Front Oncol. 2026 Jan 5;15:1716324. doi: 10.3389/fonc.2025.1716324 (PMC12812713; doi:10.3389/fonc.2025.1716324)
Supplement: Supplementary file 2 [file DataSheet2.zip]

Archive with 24 entries (23 files):
- R data/
- R data/1.Standardization of the dataset-TCGA.R
- R data/10.Drawing of the Venn diagram for intersecting genes.R
- R data/11.GSEA enrichment analysis.R
- R data/12.ssGSEA analysis.R
- R data/13.GO function analysis and KEGG enrichment analysis.R
- R data/14.ScRNA-seq standardization processing-A.R
- R data/15.ScRNA-seq standardization processing-B.R
- R data/16.ScRNA-seq standardization processing-C.R
- R data/17.ScRNA-seq standardization processing-D.R
- R data/18.ScRNA-seq standardization processing-E.R
- R data/19.ScRNA-seq standardization processing-F.R
- R data/2.Standardization of the dataset-GEO.R
- R data/20.Cell annotation and visualization.R
- R data/21.Subgroup annotations and visualization.R
- R data/22.Cell communication pre-processing and data checking.R
- R data/23.Cell communication and visualization.R
- R data/3.The merging of datasets.Rhistory
- R data/4.Annotation of the grouping information of the dataset.R
- R data/5.Perform DEGs screening based on the grouping information.R
- R data/6.Draw a volcano plot for the DEGs.R
- R data/7.Univariate COX regression analysis.R
- R data/8.Kaplan-Meier survival analysis.R
- R data/9.Multivariate COX regression analysis.R
