# Supplementary material for: Integrative bulk and single-cell transcriptomic analysis reveals COL1A2-driven ECM remodeling and focal adhesion signaling associated with the transition from non-muscle-invasive to muscle-invasive bladder cancer
Source: Front Oncol. 2026 Jan 5;15:1716324. doi: 10.3389/fonc.2025.1716324 (PMC12812713; doi:10.3389/fonc.2025.1716324)
Supplement: Supplementary file 2 [file DataSheet2.zip › R data/1.Standardization of the dataset-TCGA.R]

#if (!requireNamespace("BiocManager", quietly = TRUE))
#    install.packages("BiocManager")
#BiocManager::install("limma")

#if (!requireNamespace("BiocManager", quietly = TRUE))
#    install.packages("BiocManager")
#BiocManager::install("sva")

#引用包
library(limma)
library(sva)

#设置工作目录
setwd("D:/BLCA/hebing")

#读取，转化为matrix
rt1=read.table("TCGA_BLCA_TPM.txt", header=T, sep="\t",check.names=F,row.names = 1)
dimnames=list(rownames(rt1), colnames(rt1))
rt1=matrix(as.numeric(as.matrix(rt1)), nrow=nrow(rt1), dimnames=dimnames)


library(data.table)

# 使用 fread() 读取数据
dt <- fread("GSE13507.txt", header = TRUE, sep = "\t", check.names = FALSE)
# 将 data.table 转换为 data.frame，并设置行名
setDF(dt)
rownames(dt) <- dt[, 1]
dt <- dt[, -1]  # 移除第一列，因为已经设置为行名
# 转换为数值矩阵
dt[] <- lapply(dt, function(x) as.numeric(as.character(x)))
rt2_matrix <- as.matrix(dt)
# 设置 dimnames
dimnames(rt2_matrix) <- list(rownames(dt), colnames(dt))


# 假设你已经完成了转换，并得到了 rt2_matrix
rt2 <- rt2_matrix
# 删除 rt2_matrix 以节省内存
rm(rt2_matrix)


rt3=read.table("GSE31684.txt", header=T, sep="\t",check.names=F,row.names = 1)
dimnames=list(rownames(rt3), colnames(rt3))
rt3=matrix(as.numeric(as.matrix(rt3)), nrow=nrow(rt3), dimnames=dimnames)

rt4=read.table("GSE32894.txt", header=T, sep="\t",check.names=F,row.names = 1)
dimnames=list(rownames(rt4), colnames(rt4))
rt4=matrix(as.numeric(as.matrix(rt4)), nrow=nrow(rt4), dimnames=dimnames)

# 使用 fread() 读取数据
dt <- fread("GSE37815.txt", header = TRUE, sep = "\t", check.names = FALSE)
# 将 data.table 转换为 data.frame，并设置行名
setDF(dt)
rownames(dt) <- dt[, 1]
dt <- dt[, -1]  # 移除第一列，因为已经设置为行名
# 转换为数值矩阵
dt[] <- lapply(dt, function(x) as.numeric(as.character(x)))
rt5_matrix <- as.matrix(dt)
# 设置 dimnames
dimnames(rt5_matrix) <- list(rownames(dt), colnames(dt))
# 假设你已经完成了转换，并得到了 rt2_matrix
rt5 <- rt5_matrix
# 删除 rt2_matrix 以节省内存
rm(rt5_matrix)


rt6=read.table("GSE48075.txt", header=T, sep="\t",check.names=F,row.names = 1)
dimnames=list(rownames(rt6), colnames(rt6))
rt6=matrix(as.numeric(as.matrix(rt6)), nrow=nrow(rt6), dimnames=dimnames)


rt7=read.table("GSE83586.txt", header=T, sep="\t",check.names=F,row.names = 1)
dimnames=list(rownames(rt7), colnames(rt7))
rt7=matrix(as.numeric(as.matrix(rt7)), nrow=nrow(rt7), dimnames=dimnames)


#对TCGA数据取log2
rt1 = log2(rt1 + 1)

#对GEO数据进行标准化
rt2=normalizeBetweenArrays(rt2)
rt3=normalizeBetweenArrays(rt3)
rt4=normalizeBetweenArrays(rt4)
rt5=normalizeBetweenArrays(rt5)
rt6=normalizeBetweenArrays(rt6)
rt7=normalizeBetweenArrays(rt7)


# 将所有的数据集放入一个列表
gene_lists <- list(rownames(rt1), rownames(rt2), rownames(rt3), 
                   rownames(rt4), rownames(rt5), rownames(rt6), 
                   rownames(rt7))

# 使用 Reduce 和 intersect 找到所有数据集的共有基因
common_genes <- Reduce(intersect, gene_lists)

# 查看共有基因的数量
length(common_genes)
length(rownames(rt1))
length(rownames(rt2))
length(rownames(rt3))
length(rownames(rt4))
length(rownames(rt5))
length(rownames(rt6))
length(rownames(rt7))
length(common_genes)


# 提取每个数据集中共同基因的数据
rt1_common <- rt1[common_genes, , drop = FALSE]
rt2_common <- rt2[common_genes, , drop = FALSE]
rt3_common <- rt3[common_genes, , drop = FALSE]
rt4_common <- rt4[common_genes, , drop = FALSE]
rt5_common <- rt5[common_genes, , drop = FALSE]
rt6_common <- rt6[common_genes, , drop = FALSE]
rt7_common <- rt7[common_genes, , drop = FALSE]


# 合并所有提取到的数据
allmerge1 <- cbind(rt1_common, rt2_common, rt3_common, rt4_common, 
                  rt5_common, rt6_common, rt7_common)

# 查看合并后的数据集中有多少个基因
num_genes <- nrow(allmerge1)
print(num_genes)


#获取不同数据集的分组信息
batchType1 = c()
batchType1 = c(batchType1, rep(1,ncol(rt1)))
batchType1 = c(batchType1, rep(2,ncol(rt2)))
batchType1 = c(batchType1, rep(3,ncol(rt3)))
batchType1 = c(batchType1, rep(4,ncol(rt4)))
batchType1 = c(batchType1, rep(5,ncol(rt5)))
batchType1 = c(batchType1, rep(6,ncol(rt6)))
batchType1 = c(batchType1, rep(7,ncol(rt7)))


#对数据进行批次矫正，输出矫正后的表达数据
outTab1=ComBat(allmerge1, batchType1, par.prior=TRUE)
outTab1=rbind(ID=colnames(outTab1), outTab1)
write.table(outTab1, file="merge1.txt", sep="\t", quote=F, col.names=F)


#引用包
library(limma)
library(sva)

#设置工作目录
setwd("F:/3SP/7Merge")

#输入文件名称
files=c("TCGA_LUSC_TPM.txt", "GSE30219.txt","GSE74777.txt")

geneList=list()
for (i in 1:length(files)) {
  #读入，转化为matrix
  rt=read.table(files[i], header=T, sep="\t",check.names=F,row.names = 1)
  dimnames=list(rownames(rt), colnames(rt))
  rt=matrix(as.numeric(as.matrix(rt)), nrow=nrow(rt), dimnames=dimnames)
  #分别对TCGA取log2及GEO进行标准化
  if(substr(colnames(rt)[1], 1,3) == "TCG"){rt = log2(rt + 1)}
  if(substr(colnames(rt)[1], 1,3) == "GSM"){rt=normalizeBetweenArrays(rt)}
  geneList[[i]] = rt
  #获取基因集共同的基因名
  if (i == 1) {gene3 = rownames(geneList[[i]])}
  else{gene3 = intersect(gene3, rownames(geneList[[i]]))}
}

allmerge2=data.frame()
batchType2 = c()
for (i in 1:length(files)){
  #合并
  if (i == 1) {allmerge2 = geneList[[i]][gene3,]}
  else{allmerge2 = cbind(allmerge2, geneList[[i]][gene3,])}
  #获取不同数据集的分组信息
  batchType2 = c(batchType2, rep(i,ncol(geneList[[i]])))
  }

#对数据进行批次矫正，输出矫正后的表达数据
outTab2=ComBat(allmerge2, batchType2, par.prior=TRUE)
outTab2=rbind(ID=colnames(outTab2), outTab2)
write.table(outTab2, file="merge2.txt", sep="\t", quote=F, col.names=F)
