# Supplementary material for: Integrative bulk and single-cell transcriptomic analysis reveals COL1A2-driven ECM remodeling and focal adhesion signaling associated with the transition from non-muscle-invasive to muscle-invasive bladder cancer
Source: Front Oncol. 2026 Jan 5;15:1716324. doi: 10.3389/fonc.2025.1716324 (PMC12812713; doi:10.3389/fonc.2025.1716324)
Supplement: Supplementary file 2 [file DataSheet2.zip › R data/10.Drawing of the Venn diagram for intersecting genes.R]

# 加载必要的库
library(VennDiagram)

# 读取第一个差异表达基因文件
deg_data1 <- read.csv("D:/BLCA/DEG/limma_DEG_results11.csv")

# 读取第二个差异表达基因文件
deg_data2 <- read.csv("D:/BLCA/DEG/limma_DEG_results22.csv")

# 提取基因ID列
genes1 <- deg_data1$ID
genes2 <- deg_data2$ID

# 绘制韦恩图
venn.plot <- venn.diagram(
  x = list(GEO_DEGs = genes2, TCGA_merge_GEO_DEGs = genes1),  # 自定义圆形命名，手动调整顺序
  category.names = c("GEO_DEGs", "Merge_DEGs"),  # 自定义圆形命名
  filename = NULL,  # 不保存为文件，直接在R中显示
  fill = c("#FF0000", "#228B22"),  # 左圆（GEO_DEGs）红色，右圆（TCGA_merge_GEO_DEGs）绿色
  alpha = 0.5,  # 设置颜色的透明度
  cex = 1,  # 调整标签的字体大小
  cat.cex = 0.75,  # 调整类别名称的字体大小
  cat.pos = c(-45, 45),  # 将GEO_DEGs标注到左上角，TCGA_merge_GEO_DEGs标注到右上角
  cat.dist = c(0.05, 0.05),  # 将类别名称靠近圆形，设置为0.05
  cat.col = c("#FF0000", "#228B22"),  # 类别名称使用与圆形相同的颜色
  lwd = 0,  # 线框的宽度设置为0
  col = NA,  # 使线框透明化
  scaled = FALSE  # 保持两个圆形大小一致
)

# 绘制韦恩图
grid.draw(venn.plot)

# 取交集
intersection <- intersect(genes1, genes2)

# 查看交集基因
print(intersection)


# 导出为PDF文件
pdf("D:/BLCA/DEG/venn_plot.pdf", width = 6, height = 6)  # 设置文件路径和尺寸
venn.plot <- venn.diagram(
  x = list(GEO_DEGs = genes2, Merge_DEGs = genes1),  # 自定义圆形命名，手动调整顺序
  category.names = c("GEO_DEGs", "Merge_DEGs"),  # 将TCGA_merge_GEO_DEGs改为Merge_DEGs
  filename = NULL,  # 不保存为文件，直接输出到PDF
  fill = c("#FF0000", "#228B22"),  # 左圆（GEO_DEGs）红色，右圆（Merge_DEGs）绿色
  alpha = 0.5,  # 设置颜色的透明度
  cex = 1,  # 调整标签的字体大小
  cat.cex = 0.75,  # 调整类别名称的字体大小
  cat.pos = c(-45, 45),  # 将GEO_DEGs标注到左上角，Merge_DEGs标注到右上角
  cat.dist = c(0.05, 0.05),  # 将类别名称靠近圆形，设置为0.05
  cat.col = c("#FF0000", "#228B22"),  # 类别名称使用与圆形相同的颜色
  lwd = 0,  # 线框的宽度设置为0
  col = NA,  # 使线框透明化
  scaled = FALSE  # 保持两个圆形大小一致
)

# 绘制PDF
grid.draw(venn.plot)

# 关闭PDF输出
dev.off()


# 导出为高分辨率的TIFF文件
tiff("D:/BLCA/DEG/venn_plot.tiff", width = 6, height = 6, units = "in", res = 300)  # 设置文件路径、尺寸和分辨率
venn.plot <- venn.diagram(
  x = list(GEO_DEGs = genes2, Merge_DEGs = genes1),  # 自定义圆形命名，手动调整顺序
  category.names = c("GEO_DEGs", "Merge_DEGs"),  # 将TCGA_merge_GEO_DEGs改为Merge_DEGs
  filename = NULL,  # 不保存为文件，直接输出到TIFF
  fill = c("#FF0000", "#228B22"),  # 左圆（GEO_DEGs）红色，右圆（Merge_DEGs）绿色
  alpha = 0.5,  # 设置颜色的透明度
  cex = 1,  # 调整标签的字体大小
  cat.cex = 0.75,  # 调整类别名称的字体大小
  cat.pos = c(-45, 45),  # 将GEO_DEGs标注到左上角，Merge_DEGs标注到右上角
  cat.dist = c(0.05, 0.05),  # 将类别名称靠近圆形，设置为0.05
  cat.col = c("#FF0000", "#228B22"),  # 类别名称使用与圆形相同的颜色
  lwd = 0,  # 线框的宽度设置为0
  col = NA,  # 使线框透明化
  scaled = FALSE  # 保持两个圆形大小一致
)

# 绘制TIFF
grid.draw(venn.plot)

# 关闭TIFF输出
dev.off()
