# Supplementary material for: Integrative bulk and single-cell transcriptomic analysis reveals COL1A2-driven ECM remodeling and focal adhesion signaling associated with the transition from non-muscle-invasive to muscle-invasive bladder cancer
Source: Front Oncol. 2026 Jan 5;15:1716324. doi: 10.3389/fonc.2025.1716324 (PMC12812713; doi:10.3389/fonc.2025.1716324)
Supplement: Supplementary file 2 [file DataSheet2.zip › R data/11.GSEA enrichment analysis.R]

# 安装所需包
if (!requireNamespace("BiocManager", quietly = TRUE))
  install.packages("BiocManager")
BiocManager::install("limma")
BiocManager::install("org.Hs.eg.db")
BiocManager::install("DOSE")
BiocManager::install("clusterProfiler")
BiocManager::install("enrichplot")

# 加载包
library(limma)
library(org.Hs.eg.db)
library(clusterProfiler)
library(enrichplot)

# 设置工作目录
setwd("D:/BLCA_xin/GSEA")

# 读取输入文件，并对输入文件进行整理
rt <- read.table("limma_DEG_results_all_genes1.csv", header = TRUE, sep = ",", check.names = FALSE)
rt <- rt[order(rt[,"logFC"], decreasing = TRUE), ]
logFC <- as.vector(rt[,"logFC"])
names(logFC) <- as.vector(rt[,1])
logFC[1:10]

# 读入基因集文件
gmt <- read.gmt("c2.cp.kegg_legacy.v2023.2.Hs.symbols.gmt")
gmt[, 1] <- gsub("KEGG_", "", gmt[, 1])

# 对排序好的基因进行 GSEA 富集分析
kk <- GSEA(logFC, TERM2GENE = gmt, pvalueCutoff = 1)
kkTab <- as.data.frame(kk)
kkTab <- kkTab[kkTab$p.adjust < 0.05, ]
write.table(kkTab, file = "GSEA.result.KEGG.txt", sep = "\t", quote = FALSE, row.names = FALSE)

# 定义绘图函数，适用于 MIBC 和 NMIBC，仅展示最富集的通路
plot_gsea <- function(data, group_name, output_pdf, output_tiff) {
  termNum <- 1  # 仅展示最富集的一条通路
  if(nrow(data) >= termNum){
    showTerm <- data$ID[1:termNum]
    
    # 输出 PDF 格式
    pdf(file = output_pdf, width = 13, height = 7)
    print(gseaplot2(kk, geneSetID = showTerm, base_size = 8, title = paste("Enriched in", group_name), pvalue_table = TRUE))
    dev.off()
    
    # 输出 TIFF 格式
    tiff(file = output_tiff, width = 13, height = 7, units = "in", res = 300)
    print(gseaplot2(kk, geneSetID = showTerm, base_size = 8, title = paste("Enriched in", group_name), pvalue_table = TRUE))
    dev.off()
  } else {
    message(paste("通路数少于", termNum, "，无法生成图形"))
  }
}

# 绘制并输出 MIBC 组显著富集的图形
kkMIBC <- kkTab[kkTab$NES > 0, ]
plot_gsea(kkMIBC, "MIBC", "GSEA.MIBC.KEGG3.pdf", "GSEA.MIBC.KEGG3.tiff")

# 绘制并输出 NMIBC 组显著富集的图形
kkNMIBC <- kkTab[kkTab$NES < 0, ]
plot_gsea(kkNMIBC, "NMIBC", "GSEA.NMIBC.KEGG3.pdf", "GSEA.NMIBC.KEGG3.tiff")
