# Supplementary material for: Integrative bulk and single-cell transcriptomic analysis reveals COL1A2-driven ECM remodeling and focal adhesion signaling associated with the transition from non-muscle-invasive to muscle-invasive bladder cancer
Source: Front Oncol. 2026 Jan 5;15:1716324. doi: 10.3389/fonc.2025.1716324 (PMC12812713; doi:10.3389/fonc.2025.1716324)
Supplement: Supplementary file 2 [file DataSheet2.zip › R data/12.ssGSEA analysis.R]

# 完整ssGSEA分析及可视化代码 - 最终修改版
# 工作目录：D:/BLCA_xin/ssGSEA
# 作者：DeepSeek Chat
# 日期：2024-06-20

# 0. 初始化设置 ============================================================

# 设置工作目录
setwd("D:/BLCA_xin/ssGSEA")
options(stringsAsFactors = FALSE)
set.seed(123)

# 检查并创建结果目录
output_dir <- "D:/BLCA_xin/ssGSEA/results"
if (!dir.exists(output_dir)) {
  dir.create(output_dir, recursive = TRUE)
  message("已创建结果目录: ", output_dir)
}

# 1. 安装和加载包 ==========================================================

# 设置CRAN镜像
options(repos = c(CRAN = "https://mirrors.tuna.tsinghua.edu.cn/CRAN/"))

# 检查并安装必要包
if (!require("pacman")) install.packages("pacman")
pacman::p_load(
  ggplot2, ggpubr, dplyr, tibble, tidyr, 
  patchwork, scales, extrafont, data.table,
  BiocManager, colorspace
)

# 安装Bioconductor包
if (!require("GSVA")) BiocManager::install("GSVA", ask = FALSE)
if (!require("GSEABase")) BiocManager::install("GSEABase", ask = FALSE)
library(GSVA)
library(GSEABase)

# 2. 数据准备 ==============================================================

# 安全读取表达矩阵函数
safe_read <- function(file) {
  if (!file.exists(file)) stop(paste("文件不存在:", file))
  
  dt <- data.table::fread(file, sep = "\t", header = TRUE, check.names = FALSE)
  expr_mat <- as.matrix(dt[, -1, with = FALSE])
  rownames(expr_mat) <- dt[[1]]
  
  # 处理重复基因名
  if (any(duplicated(rownames(expr_mat)))) {
    expr_mat <- expr_mat %>%
      as.data.frame() %>%
      tibble::rownames_to_column("gene") %>%
      group_by(gene) %>%
      summarise(across(everything(), median)) %>%
      column_to_rownames("gene") %>%
      as.matrix()
  }
  
  # 自动检测是否需要log转换
  if (max(expr_mat, na.rm = TRUE) > 100) {
    message("执行log2(x+1)转换")
    expr_mat <- log2(expr_mat + 1)
  }
  
  return(expr_mat)
}

# 读取表达矩阵
message("\n正在读取表达矩阵...")
expr_matrix <- safe_read("merge1_fix.txt")

# 读取基因集
read_geneset <- function(path) {
  gmt <- getGmt(path)
  unique(unlist(geneIds(gmt)))
}

message("\n正在读取ECM基因集...")
ecm_genes <- read_geneset("MODULE_47.v2024.1.Hs.gmt")
valid_genes <- intersect(ecm_genes, rownames(expr_matrix))

# 3. ssGSEA分析 ============================================================

message("\n正在进行ssGSEA分析...")
gene_sets <- list(ECM = valid_genes)
params <- GSVA::ssgseaParam(
  exprData = expr_matrix,
  geneSets = gene_sets,
  minSize = 10,
  maxSize = Inf
)
ssgsea_scores <- GSVA::gsva(params)

# 4. 核心基因分析 ==========================================================

target_genes <- c("CDH11", "COL1A2", "FLNC", "LOX")
available_genes <- intersect(target_genes, rownames(expr_matrix))

# 准备分析数据
combined_data <- data.frame(
  t(expr_matrix[available_genes, , drop = FALSE]),
  ECM_score = as.numeric(ssgsea_scores[1, ]),
  check.names = FALSE
)

# 5. 可视化 ================================================================

# 颜色配置
color_palette <- c(
  "CDH11" = "#FAA09C", "COL1A2" = "#F9B29C", 
  "FLNC" = "#A2C4F1", "LOX" = "#C6DCB9"
)

# 修改版绘图函数（置信区间在最上层）
generate_gene_plot <- function(gene) {
  if (!gene %in% names(combined_data)) return(NULL)
  
  cor_test <- cor.test(combined_data[[gene]], combined_data$ECM_score, 
                       method = "spearman", exact = FALSE)
  
  p <- ggplot(combined_data, aes(x = .data[[gene]], y = ECM_score)) +
    # 1. 先绘制散点
    geom_point(color = color_palette[[gene]], alpha = 0.7, size = 3) +
    # 2. 绘制回归线（无置信区间）
    geom_smooth(method = "lm", se = FALSE, color = color_palette[[gene]], size = 1.2) +
    # 3. 最后添加置信区间（最上层）
    geom_smooth(method = "lm", se = TRUE, color = NA, 
                fill = "grey80", alpha = 0.3) +
    # 标签和标题
    labs(x = paste(gene, "expression (log2)"), 
         y = "ECM ssGSEA score",
         title = paste(gene, "vs ECM signature")) +
    # 统计信息
    annotate("text", 
             x = min(combined_data[[gene]]) + 0.1 * diff(range(combined_data[[gene]])),
             y = max(combined_data$ECM_score) - 0.1 * diff(range(combined_data$ECM_score)),
             label = sprintf("R = %.2f\n%s", 
                             cor_test$estimate, 
                             ifelse(cor_test$p.value < 0.001, "p < 0.001", 
                                    paste("p =", signif(cor_test$p.value, 2)))),
             hjust = 0, vjust = 1, size = 5) +
    theme_classic(base_size = 14) +
    theme(plot.title = element_text(face = "bold"))
  
  # 保存PDF
  pdf_file <- file.path(output_dir, paste0(gene, "_ECM_correlation.pdf"))
  ggsave(pdf_file, p, width = 7, height = 5)
  message("已保存: ", pdf_file)
  
  return(p)
}

# 生成所有基因的图
plots <- lapply(available_genes, generate_gene_plot)

# 显示第一个图
if(length(plots) > 0) print(plots[[1]])
