# Supplementary material for: Integrative bulk and single-cell transcriptomic analysis reveals COL1A2-driven ECM remodeling and focal adhesion signaling associated with the transition from non-muscle-invasive to muscle-invasive bladder cancer
Source: Front Oncol. 2026 Jan 5;15:1716324. doi: 10.3389/fonc.2025.1716324 (PMC12812713; doi:10.3389/fonc.2025.1716324)
Supplement: Supplementary file 2 [file DataSheet2.zip › R data/13.GO function analysis and KEGG enrichment analysis.R]

# 设置镜像源和超时参数 ---------------------------------------------------------
options(repos = c(CRAN = "https://mirrors.tuna.tsinghua.edu.cn/CRAN/"))
options(BioC_mirror = "https://mirrors.tuna.tsinghua.edu.cn/bioconductor")
options(timeout = 600)
options(download.file.method = "wininet") # Windows专用设置

# 安装必要包 -----------------------------------------------------------------
if (!require("BiocManager", quietly = TRUE))
  install.packages("BiocManager", ask = FALSE)

required_packages <- c(
  "clusterProfiler", "org.Hs.eg.db", "enrichplot",
  "ggplot2", "ggtree", "stringi", "GOplot", "R.utils", "dplyr"
)

BiocManager::install(required_packages, 
                     ask = FALSE, 
                     update = FALSE,
                     checkBuilt = TRUE)

# 加载包 --------------------------------------------------------------------
library(clusterProfiler)
library(org.Hs.eg.db)
library(enrichplot)
library(ggplot2)
library(dplyr)
R.utils::setOption("clusterProfiler.download.method", 'auto')

# 设置工作目录
setwd("D:/BLCA_xin/DEGs")

# 读取基因数据
input_data <- read.csv("COL1A2_HighVsLow_DEGs_Consistent.csv", header = TRUE, stringsAsFactors = FALSE)
input_gene <- unique(as.vector(input_data[,1]))  # 提取第一列基因名

# 转换 Gene Symbol 到 Entrez ID
entrezIDs <- mget(input_gene, org.Hs.egSYMBOL2EG, ifnotfound = NA)
entrezIDs <- as.character(entrezIDs)
gene <- entrezIDs[!is.na(entrezIDs)]  # 去除 NA 值
gene <- gsub("c\\(\"(\\d+)\".*", "\\1", gene)  # 处理多个 ID 情况

# 筛选参数
pvalueFilter <- 0.05
qvalueFilter <- 0.05
colorSel <- ifelse(qvalueFilter > 0.05, "pvalue", "qvalue")
showNum <- 10  # 仅绘制前 10 个通路

# **GO 富集分析**
go_result <- enrichGO(gene = gene, OrgDb = org.Hs.eg.db, pvalueCutoff = 1, qvalueCutoff = 1, ont = "all", readable = TRUE)
go_df <- as.data.frame(go_result)
go_df <- go_df[go_df$pvalue < pvalueFilter & go_df$qvalue < qvalueFilter,]

write.table(go_df, file = "GO_results.txt", sep = "\t", quote = FALSE, row.names = FALSE)

# **绘制 GO 柱状图**
tiff("GO_barplot.tiff", width = 10, height = 7, units = "in", res = 300)
bar <- barplot(go_result, showCategory = showNum, drop = TRUE, label_format = 130, split = "ONTOLOGY", color = colorSel) +
  facet_grid(ONTOLOGY ~ ., scale = 'free')
print(bar)
dev.off()

# **绘制 GO 气泡图**
tiff("GO_bubble.tiff", width = 10, height = 7, units = "in", res = 300)
bub <- dotplot(go_result, showCategory = showNum, orderBy = "GeneRatio", label_format = 130, split = "ONTOLOGY", color = colorSel) +
  facet_grid(ONTOLOGY ~ ., scale = 'free')
print(bub)
dev.off()

# **KEGG 富集分析**
kegg_result <- enrichKEGG(gene = gene, organism = "hsa", pvalueCutoff = 1, qvalueCutoff = 1)
kegg_df <- as.data.frame(kegg_result)
kegg_df <- kegg_df[kegg_df$pvalue < pvalueFilter & kegg_df$qvalue < qvalueFilter,]

write.table(kegg_df, file = "KEGG_results.txt", sep = "\t", quote = FALSE, row.names = FALSE)

# **绘制 KEGG 柱状图**
tiff("KEGG_barplot.tiff", width = 10, height = 7, units = "in", res = 300)
bar <- barplot(kegg_result, showCategory = showNum, drop = TRUE, label_format = 130, color = colorSel)
print(bar)
dev.off()

# **绘制 KEGG 气泡图**
tiff("KEGG_bubble.tiff", width = 10, height = 7, units = "in", res = 300)
bub <- dotplot(kegg_result, showCategory = showNum, orderBy = "GeneRatio", label_format = 130, color = colorSel)
print(bub)
dev.off()
