# Supplementary material for: Integrative bulk and single-cell transcriptomic analysis reveals COL1A2-driven ECM remodeling and focal adhesion signaling associated with the transition from non-muscle-invasive to muscle-invasive bladder cancer
Source: Front Oncol. 2026 Jan 5;15:1716324. doi: 10.3389/fonc.2025.1716324 (PMC12812713; doi:10.3389/fonc.2025.1716324)
Supplement: Supplementary file 2 [file DataSheet2.zip › R data/14.ScRNA-seq standardization processing-A.R]

# 加载所需包 ----------------------------------------------------------------
library(Seurat)
library(Matrix)
library(dplyr)
library(ggplot2)
library(patchwork)

# 自定义函数：读取自定义格式数据（修复行名重复问题） -------------------------------
read_custom_data <- function(matrix_path, expression_path) {
  # 1. 读取稀疏矩阵 (matrix.mtx)
  counts <- readMM(matrix_path)
  counts <- as(counts, "CsparseMatrix")
  
  # 2. 读取基因和细胞信息 (expression.txt)
  expression_lines <- readLines(expression_path)
  
  # 解析细胞ID（第一行）
  header <- unlist(strsplit(expression_lines[1], "\t"))
  cells <- header[3:length(header)]
  
  # 解析基因信息（后续行）
  genes <- data.frame(
    ensembl_id = sapply(expression_lines[-1], function(line) unlist(strsplit(line, "\t"))[1]),
    symbol = sapply(expression_lines[-1], function(line) unlist(strsplit(line, "\t"))[2]),
    stringsAsFactors = FALSE
  )
  
  # 3. 生成唯一行名：EnsemblID_GeneSymbol
  rownames(counts) <- paste(genes$ensembl_id, genes$symbol, sep = "_")
  
  # 4. 设置列名
  colnames(counts) <- cells
  
  # 存储基因元数据
  gene_metadata <- genes
  rownames(gene_metadata) <- rownames(counts)  # 行名与counts矩阵一致
  
  return(list(counts = counts, gene_metadata = gene_metadata))
}

# 读取数据 ----------------------------------------------------------------
data_p1 <- read_custom_data(
  matrix_path = "D:/xueyh/GSE222315/GSM6919778_p1_BCa_matrix.mtx",
  expression_path = "D:/xueyh/GSE222315/GSM6919778_p1_BCa_expression.txt"
)

# 创建Seurat对象 ----------------------------------------------------------
seurat_obj <- CreateSeuratObject(
  counts = data_p1$counts,
  project = "p1_BCa",
  meta.data = data_p1$gene_metadata,
  min.cells = 3,
  min.features = 200
)

# 质量控制 ----------------------------------------------------------------
seurat_obj[["percent.mt"]] <- PercentageFeatureSet(seurat_obj, pattern = "^MT-")
qc_plots <- VlnPlot(seurat_obj, features = c("nFeature_RNA", "nCount_RNA", "percent.mt"), ncol = 3)
ggsave("QC_ViolinPlot_p1.png", qc_plots, width = 12, height = 6)

# 过滤低质量细胞 ----------------------------------------------------------
seurat_obj <- subset(seurat_obj, subset = 
                       nFeature_RNA > 200 & 
                       nFeature_RNA < 6000 & 
                       percent.mt < 20
)

# 标准化与可变基因选择 ----------------------------------------------------
seurat_obj <- NormalizeData(seurat_obj, normalization.method = "LogNormalize", scale.factor = 10000)
seurat_obj <- FindVariableFeatures(seurat_obj, selection.method = "vst", nfeatures = 2000)

# 缩放数据与PCA ----------------------------------------------------------
seurat_obj <- ScaleData(seurat_obj, vars.to.regress = c("nCount_RNA", "percent.mt"))
seurat_obj <- RunPCA(seurat_obj, npcs = 50, verbose = FALSE)
ElbowPlot(seurat_obj, ndims = 50) + ggtitle("PCA Elbow Plot (p1)")
ggsave("ElbowPlot_p1.png", width = 8, height = 6)

# 聚类与UMAP -------------------------------------------------------------
seurat_obj <- FindNeighbors(seurat_obj, dims = 1:30)
seurat_obj <- FindClusters(seurat_obj, resolution = 0.5)
seurat_obj <- RunUMAP(seurat_obj, dims = 1:30)

# 可视化聚类结果 ----------------------------------------------------------
DimPlot(seurat_obj, reduction = "umap", label = TRUE) + 
  theme_minimal() + 
  ggtitle("UMAP Clustering (p1)")
ggsave("UMAP_Clusters_p1.png", width = 8, height = 6)

# 保存处理后的数据 --------------------------------------------------------
saveRDS(seurat_obj, file = "seurat_p1_processed.rds")


# 加载依赖包 --------------------------------------------------------------
library(Seurat)
library(ggplot2)
library(patchwork)

# 自定义检查函数 ---------------------------------------------------------
check_seurat_object <- function(obj_path, output_dir = "QC_Reports") {
  # 创建输出目录
  if (!dir.exists(output_dir)) dir.create(output_dir)
  
  # 加载RDS文件
  seurat_obj <- readRDS(obj_path)
  
  # 1. 对象基础结构检查 -------------------------------------------------
  cat("\n=== 1. 对象基础结构检查 ===\n")
  
  # 1.1 检查必要组件
  required_slots <- c("assays", "meta.data", "reductions")
  missing_slots <- setdiff(required_slots, slotNames(seurat_obj))
  if (length(missing_slots) > 0) {
    stop("严重错误：对象缺少关键组件 - ", paste(missing_slots, collapse = ", "))
  } else {
    cat("✔️ 对象结构完整 (包含 assays, meta.data, reductions)\n")
  }
  
  # 1.2 检查assay完整性
  if (!"RNA" %in% Assays(seurat_obj)) {
    stop("错误：缺少默认的 'RNA' assay")
  } else {
    cat("✔️ 检测到RNA assay\n")
    cat("   包含的layers:", Layers(seurat_obj[["RNA"]], search = "counts"), "\n")
  }
  
  # 2. 元数据与QC指标检查 -----------------------------------------------
  cat("\n=== 2. QC指标检查 ===\n")
  
  # 2.1 元数据字段检查
  required_meta <- c("orig.ident", "nCount_RNA", "nFeature_RNA", "percent.mt")
  missing_meta <- setdiff(required_meta, colnames(seurat_obj@meta.data))
  if (length(missing_meta) > 0) {
    stop("元数据缺失字段：", paste(missing_meta, collapse = ", "))
  } else {
    cat("✔️ 元数据字段完整\n")
  }
  
  # 2.2 QC阈值检查（SCI标准）
  qc_pass <- all(
    min(seurat_obj$nFeature_RNA) >= 200,
    max(seurat_obj$nFeature_RNA) <= 6000,
    max(seurat_obj$percent.mt) < 20
  )
  if (qc_pass) {
    cat("✔️ QC过滤符合SCI标准 (nFeature_RNA: 200-6000, percent.mt < 20%)\n")
  } else {
    warning("⚠️ QC阈值超出SCI推荐范围！建议重新检查过滤步骤")
  }
  
  # 3. 标准化与高变基因检查 ---------------------------------------------
  cat("\n=== 3. 标准化与特征选择检查 ===\n")
  
  # 3.1 检查标准化数据
  if (!"data" %in% Layers(seurat_obj[["RNA"]])) {
    stop("错误：未找到标准化后的数据层 (data)")
  } else {
    cat("✔️ 检测到标准化数据层 (data)\n")
  }
  
  # 3.2 检查高变基因
  if (length(VariableFeatures(seurat_obj)) == 0) {
    stop("错误：未检测到高变基因，是否忘记运行FindVariableFeatures?")
  } else {
    cat("✔️ 检测到高变基因数量:", length(VariableFeatures(seurat_obj)), "\n")
  }
  
  # 4. 降维检查 --------------------------------------------------------
  cat("\n=== 4. 降维结果检查 ===\n")
  
  # 4.1 检查PCA
  if (!"pca" %in% Reductions(seurat_obj)) {
    stop("错误：未检测到PCA降维结果")
  } else {
    cat("✔️ PCA降维完成，维度:", ncol(Embeddings(seurat_obj, "pca")), "\n")
  }
  
  # 4.2 检查UMAP（兼容不同命名）
  umap_name <- grep("umap", Reductions(seurat_obj), value = TRUE, ignore.case = TRUE)
  if (length(umap_name) == 0) {
    warning("⚠️ 未检测到UMAP降维结果，请运行RunUMAP!")
  } else {
    cat("✔️ 检测到UMAP降维:", umap_name, "\n")
    # 检查UMAP维度
    umap_dims <- ncol(Embeddings(seurat_obj, umap_name))
    if (umap_dims != 2) {
      warning("⚠️ UMAP维度异常 (应为2维，实际为", umap_dims, ")")
    }
  }
  
  # 5. 可视化检查 ------------------------------------------------------
  cat("\n=== 5. 生成可视化报告 ===\n")
  
  # 5.1 QC指标分布图
  qc_plots <- VlnPlot(seurat_obj, 
                      features = c("nFeature_RNA", "nCount_RNA", "percent.mt"),
                      pt.size = 0.1, ncol = 3
  ) + plot_annotation(title = "QC指标分布")
  
  # 5.2 PCA与UMAP可视化
  reduction_plots <- if (length(umap_name) > 0) {
    p1 <- DimPlot(seurat_obj, reduction = "pca", group.by = "orig.ident") + ggtitle("PCA")
    p2 <- DimPlot(seurat_obj, reduction = umap_name, group.by = "orig.ident") + ggtitle("UMAP")
    p1 + p2
  } else {
    DimPlot(seurat_obj, reduction = "pca", group.by = "orig.ident") + ggtitle("PCA")
  }
  
  # 保存报告
  report_path <- file.path(output_dir, "QC_Validation_Report.pdf")
  pdf(report_path, width = 12, height = 8)
  print(qc_plots)
  print(reduction_plots)
  dev.off()
  cat("✅ 报告已保存至:", report_path, "\n")
  
  return(seurat_obj)
}

# 执行检查 --------------------------------------------------------------
# 用法（替换为你的rds路径）
checked_p1 <- check_seurat_object("seurat_p1_processed.rds")

# 输出关键摘要 ----------------------------------------------------------
cat("\n===== 最终检查摘要 =====\n")
cat("样本ID:", unique(checked_p1$orig.ident), "\n")
cat("细胞数量:", ncol(checked_p1), "\n")
cat("基因数量:", nrow(checked_p1), "\n")
cat("高变基因数:", length(VariableFeatures(checked_p1)), "\n")
cat("检测到的降维方法:", Reductions(checked_p1), "\n")


# 检查基因分布（自动生成报告）
qc_metrics <- data.frame(
  Cell = colnames(seurat_obj),
  nFeature = seurat_obj$nFeature_RNA,
  nCount = seurat_obj$nCount_RNA,
  percent_mt = seurat_obj$percent.mt
)

# 输出关键统计量
cat("基因数中位数:", median(qc_metrics$nFeature), "\n")
cat("线粒体基因中位数:", median(qc_metrics$percent_mt), "\n")

# 自动生成QC报告图表
library(ggplot2)
qc_plot <- ggplot(qc_metrics, aes(x = nFeature)) + 
  geom_histogram(bins = 50, fill = "steelblue") +
  geom_vline(xintercept = median(qc_metrics$nFeature), color = "red") +
  labs(title = "每个细胞检测到的基因数分布", 
       x = "基因数", 
       caption = paste("中位数 =", median(qc_metrics$nFeature)))

# 保存报告
ggsave("QC_Gene_Median_Report.pdf", qc_plot, width = 8, height = 6)
