# Supplementary material for: Integrative bulk and single-cell transcriptomic analysis reveals COL1A2-driven ECM remodeling and focal adhesion signaling associated with the transition from non-muscle-invasive to muscle-invasive bladder cancer
Source: Front Oncol. 2026 Jan 5;15:1716324. doi: 10.3389/fonc.2025.1716324 (PMC12812713; doi:10.3389/fonc.2025.1716324)
Supplement: Supplementary file 2 [file DataSheet2.zip › R data/15.ScRNA-seq standardization processing-B.R]

# 手动调用GC（垃圾回收），清理不用的内存
gc()
# --- 内存优化 ---
cat("[Info] 优化内存设置...\n")
memory.limit(size = 56000) 
options(future.globals.maxSize = 40 * 1024^3) 
gc()
cat("[Info] 内存优化设置完成！\n")
# ============================================
# 单细胞 RNA-seq 标准处理 + 整合 + QC可视化 (修正版+报错修复版)
# ============================================

# 加载必要包
library(Seurat)
library(future)
library(harmony)
library(ggplot2)
library(patchwork)
library(dplyr)

# --- 定义加载函数 ---
smart_load_seurat <- function(file_path, sample_type) {
  obj <- readRDS(file_path)
  obj$TechBatch <- sample_type
  return(obj)
}

# --- 设置并行 (强制单线程，防止错误) ---
cat("[Info] 设置并行...\n")
plan("sequential")
cat("[Info] 使用单线程 (sequential)\n")

# --- 自定义标准化质控函数 ---
standard_preprocessing <- function(seurat_obj, sample_name) {
  cat(paste0("[Info] ", sample_name, " 开始质控...\n"))
  
  seurat_obj[["percent.mt"]] <- PercentageFeatureSet(seurat_obj, pattern = "^MT-")
  
  p1 <- VlnPlot(seurat_obj, features = c("nFeature_RNA", "nCount_RNA", "percent.mt"),
                pt.size = 0.1, ncol = 3) + ggtitle(paste0(sample_name, " - QC violin plot"))
  p2 <- FeatureScatter(seurat_obj, feature1 = "nCount_RNA", feature2 = "nFeature_RNA") +
    ggtitle(paste0(sample_name, " - Count vs Features"))
  p3 <- FeatureScatter(seurat_obj, feature1 = "nCount_RNA", feature2 = "percent.mt") +
    ggtitle(paste0(sample_name, " - Count vs Mitochondrial%"))
  
  qc_plot <- p1 / (p2 + p3)
  ggsave(paste0(sample_name, "_QC_plots.pdf"), plot = qc_plot, width = 12, height = 8)
  
  cat("[Info] 过滤低质量细胞...\n")
  seurat_obj <- subset(seurat_obj, subset = nFeature_RNA > 300 & nFeature_RNA < 6000 & percent.mt < 20)
  
  seurat_obj <- NormalizeData(seurat_obj, verbose = FALSE)
  seurat_obj <- FindVariableFeatures(seurat_obj, selection.method = "vst", nfeatures = 3000, verbose = FALSE)
  seurat_obj <- ScaleData(seurat_obj, vars.to.regress = c("nCount_RNA", "percent.mt"), verbose = FALSE)
  seurat_obj <- RunPCA(seurat_obj, npcs = 30, verbose = FALSE)
  
  return(seurat_obj)
}

# --- 整合函数（肿瘤和癌旁分别使用） ---
integration_pipeline <- function(obj_list, label) {
  cat(paste0("[Info] 开始整合：", label, "\n"))
  
  # 强制确保每个对象都有PCA
  obj_list <- lapply(obj_list, function(x) {
    if (is.null(x[["pca"]])) {
      x <- RunPCA(x, npcs = 30, verbose = FALSE)
    }
    return(x)
  })
  
  features <- SelectIntegrationFeatures(obj_list, nfeatures = 3000)
  anchors <- FindIntegrationAnchors(
    object.list = obj_list,
    anchor.features = features,
    normalization.method = "LogNormalize",
    reduction = "rpca",
    dims = 1:30
  )
  
  integrated <- IntegrateData(
    anchorset = anchors,
    dims = 1:30,
    new.assay.name = "integrated"  # 修改这里，标准是 "integrated"
  )
  
  DefaultAssay(integrated) <- "integrated"
  
  integrated <- ScaleData(integrated, vars.to.regress = c("nCount_RNA", "percent.mt"))  # 删除 use.umi
  
  cat(paste0("[Info] 开始Harmony批次校正：", label, "\n"))
  integrated <- RunHarmony(
    integrated,
    group.by.vars = "TechBatch",
    theta = 2.5,
    lambda = 0.6,
    max.iter.harmony = 50,
    plot_convergence = TRUE,
    verbose = FALSE
  )
  
  cat(paste0("[Info] 开始UMAP和聚类：", label, "\n"))
  integrated <- RunUMAP(integrated, reduction = "harmony", dims = 1:30, min.dist = 0.3, n.neighbors = 30, metric = "cosine")
  integrated <- FindNeighbors(integrated, reduction = "harmony", dims = 1:30)
  integrated <- FindClusters(integrated, resolution = 0.5, algorithm = 2, random.seed = 123)  # resolution给单值
  
  cat(paste0("[Info] ", label, " 整合完成！\n"))
  return(integrated)
}

# --- 数据加载 ---
cat("[Info] 加载肿瘤数据...\n")
tumor_list <- lapply(1:9, function(i) {
  obj <- smart_load_seurat(file.path("D:/xueyh/GSE222315/cancer", sprintf("seurat_p%dBCa_processed.rds", i)), paste0("Tumor_p", i))
  return(obj)
})

cat("[Info] 加载癌旁数据...\n")
normal_list <- lapply(2:5, function(i) {
  obj <- smart_load_seurat(file.path("D:/xueyh/GSE222315/cancer", sprintf("seurat_p%dNAT_processed.rds", i)), paste0("Normal_p", i))
  return(obj)
})

# --- 质控 ---
cat("[Info] 肿瘤样本质控处理...\n")
tumor_list <- lapply(seq_along(tumor_list), function(i) {
  standard_preprocessing(tumor_list[[i]], paste0("Tumor_p", i))
})

cat("[Info] 癌旁样本质控处理...\n")
normal_list <- lapply(seq_along(normal_list), function(i) {
  standard_preprocessing(normal_list[[i]], paste0("Normal_p", i))
})

# --- 整合 ---
cat("[Info] 整合肿瘤样本...\n")
tumor_integrated <- integration_pipeline(tumor_list, "Tumor")

cat("[Info] 整合癌旁样本...\n")
normal_integrated <- integration_pipeline(normal_list, "Adjacent")

# --- 保存整合结果 ---
saveRDS(tumor_integrated, file = "tumor_integrated_final.rds")
saveRDS(normal_integrated, file = "normal_integrated_final.rds")
cat("[Info] 整合对象保存完成！\n")

# --- 绘制UMAP ---
cat("[Info] 绘制UMAP图...\n")
pdf("Tumor_UMAP_clusters.pdf", width = 8, height = 6)
DimPlot(tumor_integrated, reduction = "umap", group.by = "seurat_clusters", label = TRUE) +
  ggtitle("Tumor Integrated - Clusters")
dev.off()

pdf("Normal_UMAP_clusters.pdf", width = 8, height = 6)
DimPlot(normal_integrated, reduction = "umap", group.by = "seurat_clusters", label = TRUE) +
  ggtitle("Normal Integrated - Clusters")
dev.off()

cat("[Info] 所有流程完成！🎉\n")
