# Supplementary material for: Integrative bulk and single-cell transcriptomic analysis reveals COL1A2-driven ECM remodeling and focal adhesion signaling associated with the transition from non-muscle-invasive to muscle-invasive bladder cancer
Source: Front Oncol. 2026 Jan 5;15:1716324. doi: 10.3389/fonc.2025.1716324 (PMC12812713; doi:10.3389/fonc.2025.1716324)
Supplement: Supplementary file 2 [file DataSheet2.zip › R data/16.ScRNA-seq standardization processing-C.R]

# =========================
# 单细胞整合流程（终极加强版）- 智能状态监控+内存优化
# =========================

# --- 初始化环境 ---
if (!require("BiocManager", quietly = TRUE))
  install.packages("BiocManager")
if (!require("biomaRt", quietly = TRUE))
  BiocManager::install("biomaRt")

# --- 加载包 ---
library(Seurat)
library(future)
library(harmony)
library(biomaRt)
library(ggplot2)
library(Matrix)

# --- 智能内存和并行优化 ---
message("\n===== 配置并行和内存环境 =====")

# 检测可用核心
available_cores <- future::availableCores()
use_workers <- max(1, min(available_cores - 1, 6))
message(">> 检测到可用核心数: ", available_cores)

# 配置智能并行
safe_plan <- function() {
  tryCatch({
    future::plan(future::multisession, workers = use_workers)
    message("√ 并行后端已激活: multisession (", use_workers, " workers)")
  }, error = function(e) {
    future::plan(future::sequential)
    warning("!! 并行配置失败，已切换为顺序执行: ", e$message)
  })
}
safe_plan()

# 智能内存检测
get_system_memory <- function() {
  tryCatch({
    if (.Platform$OS.type == "windows") {
      mem <- system("wmic ComputerSystem get TotalPhysicalMemory", intern = TRUE)
      mem_num <- as.numeric(gsub("[^0-9]", "", mem[2]))
      if (is.na(mem_num)) stop("内存检测返回无效")
      return(mem_num)
    } else {
      mem <- system("grep MemTotal /proc/meminfo", intern = TRUE)
      mem_num <- as.numeric(gsub("[^0-9]", "", mem)) * 1024
      if (is.na(mem_num)) stop("内存检测返回无效")
      return(mem_num)
    }
  }, error = function(e) {
    message("!! 内存检测失败，使用默认值8GB")
    return(8e9)
  })
}
sys_mem <- get_system_memory()
safe_mem_size <- min(16e9, 0.7 * sys_mem)
options(future.globals.maxSize = safe_mem_size)
message(sprintf("√ 内存配额已设置: %.1f GB", safe_mem_size / 1e9))

# --- 自定义函数 ---

# 智能读取Seurat对象
smart_load_seurat <- function(file_path, sample_label) {
  message(sprintf("\n===== 加载样本 %s =====", sample_label))
  message(sprintf("文件路径：%s", file_path))
  obj <- readRDS(file_path)
  message("√ 文件读取成功")
  colnames(obj) <- paste0(sample_label, "_", colnames(obj))
  message("√ 细胞名称修复完成（添加前缀）")
  obj[["RNA"]]@misc$raw_counts <- GetAssayData(obj, assay = "RNA", slot = "counts")
  message("√ counts数据固化完成")
  return(obj)
}

# 智能标准化预处理
standard_preprocessing <- function(obj, sample_label) {
  message(sprintf("\n===== 开始质控处理：%s =====", sample_label))
  
  gene_names <- rownames(obj)
  ensembl_ids <- sapply(strsplit(gene_names, "-"), `[`, 1)
  
  message("[状态] 建立biomaRt连接中...")
  mt_genes_df <- tryCatch({
    mart <- useMart("ensembl", dataset = "hsapiens_gene_ensembl")
    getBM(attributes = c("ensembl_gene_id", "hgnc_symbol"),
          filters = "chromosome_name", values = "MT", mart = mart)
  }, error = function(e) {
    warning("!! biomaRt连接失败，跳过线粒体基因检测: ", e$message)
    return(NULL)
  })
  
  is_mito_gene <- if (!is.null(mt_genes_df)) {
    mt_ensembl_ids <- mt_genes_df$ensembl_gene_id
    ensembl_ids %in% mt_ensembl_ids
  } else {
    rep(FALSE, length(ensembl_ids))
  }
  
  if (any(is_mito_gene)) {
    percent.mt <- Matrix::colSums(GetAssayData(obj, slot = "counts")[is_mito_gene, , drop = FALSE]) /
      Matrix::colSums(GetAssayData(obj, slot = "counts"))
    obj[["percent.mt"]] <- percent.mt * 100
    message(sprintf("√ 检测到线粒体基因, 已添加percent.mt"))
  } else {
    message("√ 无线粒体基因或biomaRt不可用，跳过percent.mt计算")
  }
  
  if ("percent.mt" %in% colnames(obj@meta.data)) {
    obj <- subset(obj, subset = nFeature_RNA > 200 & nFeature_RNA < 7500 & percent.mt < 20)
  } else {
    obj <- subset(obj, subset = nFeature_RNA > 200 & nFeature_RNA < 7500)
  }
  message(sprintf("√ 过滤后细胞数：%d", ncol(obj)))
  
  pdf(paste0(sample_label, "_QC.pdf"))
  VlnPlot(obj, features = c("nFeature_RNA", "nCount_RNA", if ("percent.mt" %in% colnames(obj@meta.data)) "percent.mt" else NULL), ncol = 3)
  dev.off()
  message(sprintf("√ QC图已保存至：%s_QC.pdf", sample_label))
  
  return(obj)
}

# 智能批量整合
batch_integration_pipeline <- function(obj_list, group_label) {
  message(sprintf("\n===== 启动整合流程：%s组 =====", group_label))
  
  message("[1/6] 合并对象中...")
  combined <- merge(obj_list[[1]], y = obj_list[-1])
  message("√ 合并完成，细胞总数：", ncol(combined))
  
  old_plan <- future::plan()
  future::plan(future::sequential)
  
  message("[2/6] 标准化中...")
  combined <- NormalizeData(combined)
  combined <- FindVariableFeatures(combined, selection.method = "vst", nfeatures = 2000)
  
  message("[3/6] 缩放数据中...")
  combined <- ScaleData(combined)
  
  message("[4/6] PCA降维...")
  combined <- RunPCA(combined, features = VariableFeatures(combined))
  
  future::plan(old_plan)
  
  message("[5/6] Harmony校正...")
  combined <- RunHarmony(combined, group.by.vars = "orig.ident")
  
  message("[6/6] 运行UMAP...")
  combined <- RunUMAP(combined, reduction = "harmony", dims = 1:30)
  
  message(sprintf("√ %s组整合完成！细胞总数：%d", group_label, ncol(combined)))
  return(combined)
}

# --- 流程开始 ---

message("\n>>>> 开始加载数据 <<<<")

# 加载癌旁样本
normal_list <- lapply(2:5, function(i) {
  sample_label <- paste0("Normal_p", i)
  obj <- smart_load_seurat(file.path("D:/xueyh/GSE222315/cancer", sprintf("seurat_p%dNAT_processed.rds", i)), sample_label)
  standard_preprocessing(obj, sample_label)
})

# 加载肿瘤样本
tumor_list <- lapply(1:9, function(i) {
  sample_label <- paste0("Tumor_p", i)
  obj <- smart_load_seurat(file.path("D:/xueyh/GSE222315/cancer", sprintf("seurat_p%dBCa_processed.rds", i)), sample_label)
  standard_preprocessing(obj, sample_label)
})

# 开始整合
message("\n>>>> 开始整合流程 <<<<")

message("\n*** 整合肿瘤样本 ***")
tumor_integrated <- batch_integration_pipeline(tumor_list, "Tumor")

message("\n*** 整合癌旁样本 ***")
normal_integrated <- batch_integration_pipeline(normal_list, "Normal")

# 保存结果
message("\n>>>> 保存最终结果 <<<<")
saveRDS(tumor_integrated, "tumor_integrated_final.rds")
saveRDS(normal_integrated, "normal_integrated_final.rds")
message("√ 整合结果保存成功")

message("\n===== 全部流程完成！祝贺！=====")


# 查看当前工作目录（就是保存文件的位置）
getwd()

# 列出当前工作目录下的所有文件
list.files()

# 只看rds文件
list.files(pattern = "\\.rds$")

# 打开当前工作目录（Windows系统）
browseURL(getwd())
