# Supplementary material for: Integrative bulk and single-cell transcriptomic analysis reveals COL1A2-driven ECM remodeling and focal adhesion signaling associated with the transition from non-muscle-invasive to muscle-invasive bladder cancer
Source: Front Oncol. 2026 Jan 5;15:1716324. doi: 10.3389/fonc.2025.1716324 (PMC12812713; doi:10.3389/fonc.2025.1716324)
Supplement: Supplementary file 2 [file DataSheet2.zip › R data/17.ScRNA-seq standardization processing-D.R]

# ========== 高分文献风格质量检测脚本（终极版） ==========
library(Seurat)
library(ggplot2)
library(dplyr)
library(patchwork)
library(cowplot)
library(harmony)

# --- 设置工作目录 ---
work_dir <- "D:/GSE222315/cancer"
setwd(work_dir)

# --- 加载整合对象 ---
tumor_integrated <- readRDS("tumor_integrated_final.rds")
normal_integrated <- readRDS("normal_integrated_final.rds")

# --- 高分文献调色板（30种清浅色调） ---
base_colors <- c(
  "#C6DCB9", "#B6E2DC", "#B8FABF", "#98F4E0", "#8DECF5",
  "#8FDBF3", "#A2C4F1", "#CEBAF0", "#C6C3E1", "#EEC2E5",
  "#FFCFD1", "#FBE3CD", "#F9F9CA", "#FAA09C", "#F9B29C",
  "#F9C89B", "#FBDF9D", "#E9E4AF", "#D0E8D0", "#CCE5F6",
  "#F5D3D9", "#FFE7B0", "#E3F4CB", "#F2D4E0", "#D6E1FA",
  "#F7EDCE", "#FFD8C2", "#E5E5E5", "#D2D9EC", "#FAD9D5"
)

# --- 统一美化主题函数 ---
pretty_theme <- theme_bw(base_size = 14) +
  theme(
    plot.title = element_text(hjust = 0.5, face = "bold"),
    axis.text.x = element_text(angle = 45, hjust = 1),
    panel.grid.minor = element_blank(),
    panel.grid.major = element_line(color = "grey90"),
    panel.border = element_rect(color = "black", fill = NA)
  )

# --- 质量检查函数 ---
quality_check <- function(obj, obj_name) {
  message("\n===== 检查对象: ", obj_name, " =====")
  
  prefix <- file.path(work_dir, obj_name)
  n_colors <- length(unique(obj$orig.ident))
  chosen_colors <- rep(base_colors, length.out = n_colors)
  
  message(">> 当前样本数: ", n_colors)
  message(">> 实际配色数: ", length(chosen_colors))
  
  # 1. 样本统计
  cell_table <- table(obj$orig.ident)
  print(cell_table)
  
  # 2. QC小提琴图
  vln <- VlnPlot(
    obj, features = c("nFeature_RNA", "nCount_RNA", "percent.mt"),
    pt.size = 0.05, ncol = 3, group.by = "orig.ident"
  ) +
    scale_fill_manual(values = chosen_colors) +
    pretty_theme
  ggsave(paste0(prefix, "_QC_VlnPlot.pdf"), vln, width = 13, height = 4.5, dpi = 300, units = "in")
  
  # 3. UMAP by batch + cluster标注
  umap_plot <- DimPlot(
    obj, group.by = "orig.ident", reduction = "umap",
    label = TRUE, repel = TRUE, label.size = 4
  ) +
    scale_color_manual(values = chosen_colors) +
    pretty_theme +
    ggtitle(paste0(obj_name, " - UMAP by Batch"))
  
  cluster_plot <- DimPlot(
    obj, group.by = "seurat_clusters", reduction = "umap",
    label = TRUE, repel = TRUE, label.size = 4
  ) +
    pretty_theme +
    ggtitle(paste0(obj_name, " - UMAP by Clusters"))
  
  umap_combined <- umap_plot + cluster_plot
  ggsave(paste0(prefix, "_UMAP_Batch_and_Cluster.pdf"), umap_combined, width = 14, height = 6, dpi = 300, units = "in")
  
  # 4. PCA by batch
  pca_plot <- DimPlot(
    obj, group.by = "orig.ident", reduction = "pca",
    label = TRUE, repel = TRUE, label.size = 4
  ) +
    scale_color_manual(values = chosen_colors) +
    pretty_theme +
    ggtitle(paste0(obj_name, " - PCA by Batch"))
  ggsave(paste0(prefix, "_PCA_by_batch.pdf"), pca_plot, width = 8, height = 6, dpi = 300, units = "in")
  
  # 5. 高变基因
  hvf <- VariableFeaturePlot(obj)
  hvf <- LabelPoints(plot = hvf, points = head(VariableFeatures(obj), 10), repel = TRUE) +
    pretty_theme +
    ggtitle("Top Highly Variable Genes")
  ggsave(paste0(prefix, "_HVF_TopGenes.pdf"), hvf, width = 7, height = 5, dpi = 300, units = "in")
  
  # 6. PCA轴分组小提琴
  pca_df <- as.data.frame(Embeddings(obj, "pca")[, 1:2]) %>%
    mutate(batch = obj$orig.ident)
  
  p1 <- ggplot(pca_df, aes(x = batch, y = PC_1, fill = batch)) +
    geom_violin(scale = "width", adjust = 1.2, trim = TRUE) +
    scale_fill_manual(values = chosen_colors) +
    pretty_theme + 
    ggtitle("PC1 by Batch")
  
  p2 <- ggplot(pca_df, aes(x = batch, y = PC_2, fill = batch)) +
    geom_violin(scale = "width", adjust = 1.2, trim = TRUE) +
    scale_fill_manual(values = chosen_colors) +
    pretty_theme +
    ggtitle("PC2 by Batch")
  
  p_comb <- plot_grid(p1, p2, ncol = 2)
  ggsave(paste0(prefix, "_PCA_Violin_by_batch.pdf"), p_comb, width = 14, height = 5.5, dpi = 300, units = "in")
  
  # 7. 样本细胞数柱状图
  cell_df <- as.data.frame(cell_table)
  colnames(cell_df) <- c("Sample", "CellNumber")
  
  bar_plot <- ggplot(cell_df, aes(x = reorder(Sample, CellNumber), y = CellNumber, fill = Sample)) +
    geom_bar(stat = "identity", width = 0.7) +
    scale_fill_manual(values = chosen_colors) +
    coord_flip() +
    pretty_theme +
    labs(x = "Sample", y = "Number of Cells") +
    ggtitle(paste0(obj_name, " - Cells per Sample"))
  
  ggsave(paste0(prefix, "_CellNumber_BarPlot.pdf"), bar_plot, width = 8, height = 5.5, dpi = 300, units = "in")
  
  message("√ 图表输出完成: ", obj_name)
}

# --- 执行检测 ---
quality_check(tumor_integrated, "Tumor")
quality_check(normal_integrated, "Normal")

message("\n🎉 全部质量检测图绘制完成！请到目录中查看PDF文件！")
