# Supplementary material for: Integrative bulk and single-cell transcriptomic analysis reveals COL1A2-driven ECM remodeling and focal adhesion signaling associated with the transition from non-muscle-invasive to muscle-invasive bladder cancer
Source: Front Oncol. 2026 Jan 5;15:1716324. doi: 10.3389/fonc.2025.1716324 (PMC12812713; doi:10.3389/fonc.2025.1716324)
Supplement: Supplementary file 2 [file DataSheet2.zip › R data/18.ScRNA-seq standardization processing-E.R]

# ==== 环境准备 ====
library(Seurat)
library(biomaRt)
library(org.Hs.eg.db)
library(dplyr)

# 清理环境和内存
rm(list = ls())
gc()

# ==== 文件路径设置 ====
input_files <- list(
  tumor = "tumor_integrated_final.rds",
  normal = "normal_integrated_final.rds"
)
output_dir <- "D:/GSE222315/cancer"

# ==== 标准化与去重函数 ====
standardize_genes <- function(seurat_obj, output_filename) {
  # 连接Ensembl数据库
  cat("🔗 连接Ensembl数据库...\n")
  ensembl <- useMart("ensembl", dataset = "hsapiens_gene_ensembl")
  
  # 提取原始基因名并标准化
  old_genes <- rownames(seurat_obj)
  ens_ids <- sub("-.*", "", old_genes)
  
  # 获取基因符号映射
  cat("🔍 获取基因符号映射...\n")
  gene_map1 <- getBM(
    attributes = c("ensembl_gene_id", "hgnc_symbol"),
    filters = "ensembl_gene_id",
    values = unique(ens_ids),
    mart = ensembl
  )
  gene_map1 <- gene_map1[gene_map1$hgnc_symbol != "", ]
  map1 <- setNames(gene_map1$hgnc_symbol, gene_map1$ensembl_gene_id)
  symbols <- map1[ens_ids]
  
  # 补充未映射基因
  missing_idx <- which(is.na(symbols))
  if (length(missing_idx) > 0) {
    ens_missing <- ens_ids[missing_idx]
    cat(sprintf("🔄 biomaRt未匹配基因：%d，尝试使用org.Hs.eg.db...\n", length(ens_missing)))
    
    suppressMessages({
      symbols2 <- mapIds(
        org.Hs.eg.db,
        keys = ens_missing,
        column = "SYMBOL",
        keytype = "ENSEMBL"
      )
    })
    
    symbols[missing_idx] <- symbols2[ens_missing]
  }
  
  # 找出成功映射的基因
  matched_idx <- which(!is.na(symbols))
  cat(sprintf("✅ 成功映射：%d / %d (%.2f%%)\n", 
              length(matched_idx), length(old_genes),
              100 * length(matched_idx) / length(old_genes)))
  
  # 准备简化版的Seurat对象
  cat("🔄 准备子集化Seurat对象...\n")
  valid_genes <- old_genes[matched_idx]
  new_obj <- subset(seurat_obj, features = valid_genes)
  
  # 重命名基因（先用临时名称避免重复冲突）
  cat("📝 重命名基因...\n")
  new_symbols <- symbols[matched_idx]
  
  # 添加唯一后缀以避免重命名冲突
  temp_names <- paste0("TEMP_", 1:length(new_symbols), "_", new_symbols)
  rownames(new_obj) <- temp_names
  
  # 检测并处理重复的基因符号
  dup_idx <- duplicated(new_symbols)
  if (sum(dup_idx) > 0) {
    cat(sprintf("⚠️ 检测到 %d 个重复的基因符号\n", sum(dup_idx)))
    
    # 创建 old->new 映射（只保留每个符号的第一次出现）
    symbol_to_keep <- new_symbols
    symbol_to_keep[dup_idx] <- NA  # 将重复的标记为NA
    
    # 创建保留/删除的基因列表
    keep_genes <- temp_names[!dup_idx]
    remove_genes <- temp_names[dup_idx]
    
    # 子集化，只保留非重复基因
    cat("🧹 移除重复基因...\n")
    new_obj <- subset(new_obj, features = keep_genes)
    
    # 重命名回标准基因符号
    final_symbols <- new_symbols[!dup_idx]
    rownames(new_obj) <- final_symbols
  } else {
    cat("✓ 没有重复基因符号\n")
    # 重命名回标准基因符号
    rownames(new_obj) <- new_symbols
  }
  
  # 验证结果无重复
  final_dup_count <- sum(duplicated(rownames(new_obj)))
  if (final_dup_count > 0) {
    cat(sprintf("⚠️ 警告：处理后仍有 %d 个重复基因\n", final_dup_count))
  } else {
    cat("✅ 验证成功：无重复基因\n")
  }
  
  # 保存处理后的对象
  output_path <- file.path(output_dir, output_filename)
  saveRDS(new_obj, output_path)
  cat(sprintf("💾 已保存到: %s\n", output_path))
  
  return(new_obj)
}

# ==== 主循环 ====
for (key in names(input_files)) {
  cat(sprintf("\n======= 处理 %s 对象 =======\n", key))
  input_path <- input_files[[key]]
  
  # 加载Seurat对象
  cat("📂 加载Seurat对象...\n")
  seurat_obj <- readRDS(input_path)
  
  # 标准化基因名并去除重复
  output_filename <- paste0(key, "_integrated_final_symbol.rds")
  result <- standardize_genes(seurat_obj, output_filename)
  
  # 清理内存
  rm(seurat_obj, result)
  gc()
}

cat("\n✅ 处理完成\n")
