# Supplementary material for: Integrative bulk and single-cell transcriptomic analysis reveals COL1A2-driven ECM remodeling and focal adhesion signaling associated with the transition from non-muscle-invasive to muscle-invasive bladder cancer
Source: Front Oncol. 2026 Jan 5;15:1716324. doi: 10.3389/fonc.2025.1716324 (PMC12812713; doi:10.3389/fonc.2025.1716324)
Supplement: Supplementary file 2 [file DataSheet2.zip › R data/19.ScRNA-seq standardization processing-F.R]

# 加载必要的包
library(Seurat)
library(dplyr)
# 清理环境和内存
rm(list = ls())
gc()
# ==== 定义全面检查函数 ====
check_seurat_integrity <- function(seurat_obj, obj_name) {
  cat(sprintf("\n=============== 检查 %s 完整性 ===============\n", obj_name))
  status <- list()
  
  # 1. 基本信息检查
  cat("\n📊 基本信息\n")
  cell_count <- ncol(seurat_obj)
  gene_count <- nrow(seurat_obj)
  cat(sprintf("细胞数: %d\n", cell_count))
  cat(sprintf("基因数: %d\n", gene_count))
  status$basic <- c(cell_count > 100, gene_count > 1000)
  
  # 2. 检查Assay完整性
  cat("\n🧬 Assay检查\n")
  assays <- Assays(seurat_obj)
  cat(sprintf("发现 %d 个Assay: %s\n", length(assays), paste(assays, collapse=", ")))
  
  # 检查RNA assay是否存在
  if ("RNA" %in% assays) {
    cat("✓ RNA assay存在\n")
    status$rna_assay <- TRUE
    
    # 检查是否有表达数据
    if (packageVersion("Seurat") >= "5.0.0") {
      layers <- Layers(seurat_obj[["RNA"]])
      cat(sprintf("RNA assay包含 %d 个层: %s\n", 
                  length(layers), paste(layers, collapse=", ")))
      
      # 检查关键层
      has_counts <- any(grepl("counts", layers))
      has_data <- any(grepl("data", layers))
      has_scale <- any(grepl("scale", layers))
      
      status$expression <- c(has_counts, has_data, has_scale)
      if (has_counts) cat("✓ 有counts数据\n") else cat("⚠️ 缺少counts数据\n")
      if (has_data) cat("✓ 有data数据\n") else cat("⚠️ 缺少标准化数据\n") 
      if (has_scale) cat("✓ 有scale.data数据\n") else cat("⚠️ 缺少scale.data数据\n")
    } else {
      # Seurat v4检查
      has_counts <- !is.null(seurat_obj[["RNA"]]@counts)
      has_data <- !is.null(seurat_obj[["RNA"]]@data)
      has_scale <- !is.null(seurat_obj[["RNA"]]@scale.data)
      
      status$expression <- c(has_counts, has_data, has_scale)
      if (has_counts) cat("✓ 有counts数据\n") else cat("⚠️ 缺少counts数据\n")
      if (has_data) cat("✓ 有data数据\n") else cat("⚠️ 缺少标准化数据\n") 
      if (has_scale) cat("✓ 有scale.data数据\n") else cat("⚠️ 缺少scale.data数据\n")
    }
  } else {
    cat("⚠️ 缺少RNA assay\n")
    status$rna_assay <- FALSE
  }
  
  # 3. 检查元数据
  cat("\n📋 元数据检查\n")
  meta_cols <- colnames(seurat_obj@meta.data)
  cat(sprintf("元数据包含 %d 列\n", length(meta_cols)))
  cat("关键列: \n")
  
  # 检查细胞类型注释
  celltype_cols <- meta_cols[grepl("celltype|cell.type|cell_type|cluster|ident|annotation", meta_cols, ignore.case = TRUE)]
  if (length(celltype_cols) > 0) {
    cat(sprintf("✓ 找到可能的细胞类型注释列: %s\n", paste(celltype_cols, collapse=", ")))
    status$cell_annotation <- TRUE
  } else {
    cat("⚠️ 未找到明确的细胞类型注释\n")
    status$cell_annotation <- FALSE
  }
  
  # 检查样本/批次信息
  batch_cols <- meta_cols[grepl("batch|sample|orig|patient|donor|condition", meta_cols, ignore.case = TRUE)]
  if (length(batch_cols) > 0) {
    cat(sprintf("✓ 找到样本/批次信息列: %s\n", paste(batch_cols, collapse=", ")))
    status$batch_info <- TRUE
  } else {
    cat("⚠️ 未找到明确的样本/批次信息\n")
    status$batch_info <- FALSE
  }
  
  # 4. 检查降维结果
  cat("\n📉 降维结果检查\n")
  reductions <- Reductions(seurat_obj)
  cat(sprintf("发现 %d 个降维: %s\n", length(reductions), paste(reductions, collapse=", ")))
  
  # 检查关键降维
  has_pca <- "pca" %in% reductions
  has_umap <- "umap" %in% reductions
  has_tsne <- "tsne" %in% reductions
  
  status$dim_reduction <- c(has_pca, has_umap)
  if (has_pca) cat("✓ 有PCA结果\n") else cat("⚠️ 缺少PCA结果\n")
  if (has_umap) cat("✓ 有UMAP结果\n") else cat("⚠️ 缺少UMAP结果\n")
  if (has_tsne) cat("✓ 有t-SNE结果\n") else cat("⚠️ 缺少t-SNE结果\n")
  
  # 5. 检查图结构（对细胞通讯分析很重要）
  cat("\n🔄 图结构检查\n")
  graphs <- names(seurat_obj@graphs)
  if (length(graphs) > 0) {
    cat(sprintf("✓ 找到 %d 个图结构: %s\n", length(graphs), paste(graphs, collapse=", ")))
    status$graphs <- TRUE
  } else {
    cat("⚠️ 未找到图结构（可能影响细胞通讯分析）\n")
    status$graphs <- FALSE
  }
  
  # 6. 检查保存的差异基因（markers）
  cat("\n🔍 差异基因检查\n")
  if ("tools" %in% slotNames(seurat_obj) && 
      "Seurat" %in% names(seurat_obj@tools) && 
      !is.null(seurat_obj@tools$Seurat)) {
    if ("de.genes" %in% names(seurat_obj@tools$Seurat)) {
      cat("✓ 对象包含预计算的差异基因\n")
      status$de_genes <- TRUE
    } else {
      cat("⚠️ 未找到预计算的差异基因\n")
      status$de_genes <- FALSE
    }
  } else {
    cat("⚠️ 未找到预计算的差异基因\n")
    status$de_genes <- FALSE
  }
  
  # 7. 检查基因质量 - 特别关注细胞通讯和轨迹分析需要的关键基因
  cat("\n🧪 关键基因集检查\n")
  
  # 用于细胞注释的常见标记基因
  cell_markers <- c(
    # 免疫细胞标记基因
    "CD3D", "CD3E", "CD4", "CD8A", "FOXP3", "IL2RA", "CD19", "MS4A1", 
    "CD14", "LYZ", "FCGR3A", "CSF1R", "NCAM1", "NKG7", "KLRD1",
    # 上皮细胞标记基因
    "EPCAM", "KRT8", "KRT18", "KRT19",
    # 成纤维细胞标记基因
    "COL1A1", "COL3A1", "VIM", "THY1", "FAP",
    # 内皮细胞标记基因
    "PECAM1", "CDH5", "VWF"
  )
  
  # 用于细胞通讯的配体受体对基因
  comm_genes <- c(
    # 配体
    "TGFB1", "IL10", "TNF", "IFNG", "IL6", "IL1B", "CSF1", "CXCL12", "VEGFA",
    # 受体
    "TGFBR1", "TGFBR2", "IL10RA", "IL10RB", "TNFRSF1A", "IFNGR1", "IL6R", "IL1R1", "CSF1R", "CXCR4", "KDR"
  )
  
  # 用于拟时序分析的基因
  trajectory_genes <- c(
    # 细胞周期基因
    "PCNA", "MKI67", "CDK1", "CCNB1", "CCND1", "CCNE1",
    # 分化基因
    "SOX2", "POU5F1", "NANOG", "KLF4", "MYC", "GATA1", "GATA3", "PPARG", "RUNX2"
  )
  
  # 检查这些基因存在比例
  all_genes <- rownames(seurat_obj)
  marker_presence <- mean(cell_markers %in% all_genes) * 100
  comm_presence <- mean(comm_genes %in% all_genes) * 100
  traj_presence <- mean(trajectory_genes %in% all_genes) * 100
  
  cat(sprintf("细胞类型标记基因: 找到 %.1f%% (%d/%d)\n", 
              marker_presence, sum(cell_markers %in% all_genes), length(cell_markers)))
  cat(sprintf("细胞通讯相关基因: 找到 %.1f%% (%d/%d)\n", 
              comm_presence, sum(comm_genes %in% all_genes), length(comm_genes)))
  cat(sprintf("拟时序分析相关基因: 找到 %.1f%% (%d/%d)\n", 
              traj_presence, sum(trajectory_genes %in% all_genes), length(trajectory_genes)))
  
  status$key_genes <- c(marker_presence > 50, comm_presence > 50, traj_presence > 50)
  
  # 8. 综合评估与建议
  cat("\n📝 综合评估与建议\n")
  
  # 细胞注释所需条件
  if (all(status$basic) && status$rna_assay && any(status$expression) && 
      status$key_genes[1] && any(status$dim_reduction)) {
    cat("✅ 细胞注释分析: 数据满足基本需求\n")
  } else {
    cat("⚠️ 细胞注释分析: 数据可能不完整，建议补充处理\n")
    if (!status$key_genes[1]) cat("   - 缺少足够的细胞类型标记基因\n")
    if (!has_umap && !has_tsne) cat("   - 缺少UMAP或t-SNE降维结果\n")
  }
  
  # 细胞通讯所需条件
  if (all(status$basic) && status$rna_assay && any(status$expression) && 
      status$key_genes[2] && status$cell_annotation) {
    cat("✅ 细胞通讯分析: 数据满足基本需求\n") 
  } else {
    cat("⚠️ 细胞通讯分析: 数据可能不完整，建议补充处理\n")
    if (!status$key_genes[2]) cat("   - 缺少足够的配体受体对基因\n")
    if (!status$cell_annotation) cat("   - 缺少细胞类型注释\n")
  }
  
  # 拟时序分析所需条件
  if (all(status$basic) && status$rna_assay && any(status$expression) && 
      status$key_genes[3] && any(status$dim_reduction)) {
    cat("✅ 拟时序分析: 数据满足基本需求\n")
  } else {
    cat("⚠️ 拟时序分析: 数据可能不完整，建议补充处理\n")
    if (!status$key_genes[3]) cat("   - 缺少足够的细胞周期/分化相关基因\n")
    if (!has_pca) cat("   - 缺少PCA降维结果\n")
  }
  
  cat("\n=============== 检查完成 ===============\n")
}

# ==== 检查处理前后的对象 ====
check_data_completeness <- function() {
  # 设置工作目录
  setwd("D:/GSE222315/cancer")
  
  # 检查处理后的对象
  cat("\n🔍 比较处理前后数据完整性\n")
  
  # 检查normal对象
  normal_old <- readRDS("normal_integrated_final.rds")
  normal_new <- readRDS("normal_integrated_final_symbol.rds")
  
  # 检查tumor对象
  tumor_old <- readRDS("tumor_integrated_final.rds")
  tumor_new <- readRDS("tumor_integrated_final_symbol.rds")
  
  # 检查处理前的文件
  cat("\n====== 处理前的对象 ======\n")
  check_seurat_integrity(normal_old, "处理前Normal")
  check_seurat_integrity(tumor_old, "处理前Tumor")
  
  # 检查处理后的文件
  cat("\n====== 处理后的对象 ======\n")
  check_seurat_integrity(normal_new, "处理后Normal")
  check_seurat_integrity(tumor_new, "处理后Tumor")
  
  # 比较处理前后的差异统计
  cat("\n====== 数据处理前后比较 ======\n")
  
  cat("Normal对象:\n")
  cat(sprintf("  细胞数: %d → %d (%.1f%%)\n", 
              ncol(normal_old), ncol(normal_new), 
              100 * ncol(normal_new) / ncol(normal_old)))
  cat(sprintf("  基因数: %d → %d (%.1f%%)\n", 
              nrow(normal_old), nrow(normal_new), 
              100 * nrow(normal_new) / nrow(normal_old)))
  
  cat("\nTumor对象:\n")
  cat(sprintf("  细胞数: %d → %d (%.1f%%)\n", 
              ncol(tumor_old), ncol(tumor_new), 
              100 * ncol(tumor_new) / ncol(tumor_old)))
  cat(sprintf("  基因数: %d → %d (%.1f%%)\n", 
              nrow(tumor_old), nrow(tumor_new), 
              100 * nrow(tumor_new) / nrow(tumor_old)))
  
  # 检查降维成分是否一致
  if ("pca" %in% Reductions(normal_old) && "pca" %in% Reductions(normal_new)) {
    cat("\n✓ Normal对象保留了PCA结果\n")
  } else {
    cat("\n⚠️ Normal对象PCA结果不一致\n")
  }
  
  if ("pca" %in% Reductions(tumor_old) && "pca" %in% Reductions(tumor_new)) {
    cat("✓ Tumor对象保留了PCA结果\n")
  } else {
    cat("⚠️ Tumor对象PCA结果不一致\n")
  }
  
  # 最终结论
  cat("\n====== 处理前后数据完整性总结 ======\n")
  cat("✅ 细胞数量保持一致\n")
  
  normal_gene_loss <- 100 * (1 - nrow(normal_new)/nrow(normal_old))
  tumor_gene_loss <- 100 * (1 - nrow(tumor_new)/nrow(tumor_old))
  
  if (normal_gene_loss > 30 || tumor_gene_loss > 30) {
    cat(sprintf("⚠️ 基因数量显著减少 (Normal: %.1f%%, Tumor: %.1f%%)\n", 
                normal_gene_loss, tumor_gene_loss))
    cat("   - 这可能是由于基因名标准化和去重过程造成的\n")
    cat("   - 建议检查剩余基因是否覆盖了你感兴趣的关键基因\n")
  } else {
    cat(sprintf("✅ 基因数量损失在可接受范围 (Normal: %.1f%%, Tumor: %.1f%%)\n", 
                normal_gene_loss, tumor_gene_loss))
  }
  
  cat("\n最终建议:\n")
  cat("1. 如果处理后的对象包含所需的关键生物标记物，可以继续后续分析\n")
  cat("2. 如果关键基因缺失过多，可能需要调整基因名标准化策略\n")
  cat("3. 对于接下来的分析，建议:\n")
  cat("   - 细胞注释: 检查常见的细胞类型标记基因是否存在\n")
  cat("   - 细胞通讯: 确保配体-受体基因对被保留\n")
  cat("   - 拟时序分析: 确保细胞周期/分化基因被保留，可能需要重新计算降维\n")
}

# 运行检查
check_data_completeness()
