# Supplementary material for: Integrative bulk and single-cell transcriptomic analysis reveals COL1A2-driven ECM remodeling and focal adhesion signaling associated with the transition from non-muscle-invasive to muscle-invasive bladder cancer
Source: Front Oncol. 2026 Jan 5;15:1716324. doi: 10.3389/fonc.2025.1716324 (PMC12812713; doi:10.3389/fonc.2025.1716324)
Supplement: Supplementary file 2 [file DataSheet2.zip › R data/2.Standardization of the dataset-GEO.R]

install.packages("stringr")

install.packages("dplyr")

if (!require("BiocManager", quietly = TRUE))
  install.packages("BiocManager")
BiocManager::install("GEOquery")

if (!require("BiocManager", quietly = TRUE))
  install.packages("BiocManager")
BiocManager::install("hgu133plus2.db")

a
####1GSE74777-GPL17586####

#加载
library(GEOquery)

#设置工作目录
setwd("D:/BLCA/GEO")

#下载矩阵，目录下已存在，自动读取
gset <- getGEO("GSE13507",destdir = "D:/BLCA/GEO",AnnotGPL = F,getGPL = F) 

#获取表达矩阵
dat=exprs(gset[[1]])

#如果数据已经经log后，显示log2 transform not needed；
#如果数据没有尽行log，需要log程序按照代码尽行log转换，完成后显示log2 transform finished。
ex <- dat
qx <- as.numeric(quantile(ex, c(0., 0.25, 0.5, 0.75, 0.99, 1.0), na.rm=T))

LogC <- (qx[5] > 100) ||
  (qx[6]-qx[1] > 50 && qx[2] > 0) ||
  (qx[2] > 0 && qx[2] < 1 && qx[4] > 1 && qx[4] < 2)

if (LogC) { ex[which(ex <= 0)] <- NA
dat <- log2(ex)
print("log2 transform finished")}else{print("log2 transform not needed")}

#获取临床信息
pd=pData(gset[[1]])

#输出临床信息
write.csv(pd,'clinical_GSE13507.csv',row.names = TRUE)

#读入txt注释文件
gpl=read.table("GPL6102-11574.txt",
               header = TRUE,fill = T,sep = "\t",
               comment.char = "#",
               stringsAsFactors = FALSE,
               quote = "")

#查看
View(gpl)
colnames(gpl)

#提取探针ID及基因symbol
ids=gpl[,c("ID","Symbol")]

#修改列名
colnames(ids)=c('probe_id','symbol')

#获取基因symbol
library(stringr)  
#仔细看视频，思考，这一步，究竟进行了什么操作
ids$symbol=trimws(str_split(ids$symbol,'//',simplify = T)[,2])

#去掉没有注释symbol的探针
ids=ids[ids$symbol != '',]
ids=ids[ids$symbol != '---',]
ids=ids[ids$symbol != '--- ',]

#由于部分探针ID是由全数字组成的，会导致R自动将其识别为数值型
#因此，这里需要将探针的id改为字符型
rownames(dat) = as.character(rownames(dat))
ids$probe_id = as.character(ids$probe_id)

#平台文件的ID和矩阵中的ID匹配。%in%用于判断是否匹配。
ids=ids[ids$probe_id %in% rownames(dat),]

#获取匹配的表达数据
dat=dat[ids$probe_id,]

#查看探针名与注释文件名是否完全一致
table(rownames(dat) == ids$probe_id)

#合并
dat <- cbind(ids,dat)

#删除重复基因，保留最大值
dat <- aggregate( . ~ symbol,data=dat, max)

#一定注意看，是否需要删除几行
View(dat)
#dat = dat[-1,]

#转化行名
rownames(dat) <- dat[,1]

#删除第一二列
dat <- dat[,-c(1,2)]

#导出
write.table(data.frame(ID=rownames(dat),dat),file="GSE13507.txt", sep="\t", quote=F, row.names = F)


####2GSE116918-GPL25318####

#加载
library(GEOquery)

#设置工作目录
setwd("F:/3SP/6GEO/2GSE116918-GPL25318")

#下载矩阵，目录下已存在，自动读取
gset <- getGEO("GSE116918",destdir = "F:/3SP/6GEO/2GSE116918-GPL25318",AnnotGPL = F,getGPL = F) 

#获取表达矩阵
dat=exprs(gset[[1]])

#如果数据已经经log后，显示log2 transform not needed；
#如果数据没有尽行log，需要log程序按照代码尽行log转换，完成后显示log2 transform finished。
ex <- dat
qx <- as.numeric(quantile(ex, c(0., 0.25, 0.5, 0.75, 0.99, 1.0), na.rm=T))

LogC <- (qx[5] > 100) ||
  (qx[6]-qx[1] > 50 && qx[2] > 0) ||
  (qx[2] > 0 && qx[2] < 1 && qx[4] > 1 && qx[4] < 2)

if (LogC) { ex[which(ex <= 0)] <- NA
dat <- log2(ex)
print("log2 transform finished")}else{print("log2 transform not needed")}

#获取临床信息
pd=pData(gset[[1]])

#输出临床信息
write.csv(pd,'clinical_GSE116918.csv',row.names = TRUE)

#下载soft注释文件，目录下有会自动读入
GPL=getGEO(filename = 'GPL25318_family.soft.gz',destdir = "F:/3SP/6GEO/2GSE116918-GPL25318") 

#获取注释信息
gpl=GPL@dataTable@table

#查看
#View(gpl)
#colnames(gpl)

#提取探针ID及基因symbol
ids=gpl[,c("ID","Gene Symbol")]

#修改列名
colnames(ids)=c('probe_id','symbol')

#获取基因symbol
library(stringr)  
#仔细看视频，思考，这一步，究竟进行了什么操作
ids$symbol=str_split(ids$symbol,'///',simplify = T)[,1]

#去掉没有注释symbol的探针
ids=ids[ids$symbol != '',]
ids=ids[ids$symbol != '---',]
ids=ids[ids$symbol != '--- ',]

#由于部分探针ID是由全数字组成的，会导致R自动将其识别为数值型
#因此，这里需要将探针的id改为字符型
rownames(dat) = as.character(rownames(dat))
ids$probe_id = as.character(ids$probe_id)

#平台文件的ID和矩阵中的ID匹配。%in%用于判断是否匹配。
ids=ids[ids$probe_id %in% rownames(dat),]

#获取匹配的表达数据
dat=dat[ids$probe_id,]

#查看探针名与注释文件名是否完全一致
table(rownames(dat) == ids$probe_id)

#合并
dat <- cbind(ids,dat)

#删除重复基因，保留最大值
dat <- aggregate( . ~ symbol,data=dat, max)

#一定注意看，是否需要删除几行
View(dat)
#dat = dat[-1,]

#转化行名
rownames(dat) <- dat[,1]

#删除第一二列
dat <- dat[,-c(1,2)]

#导出
write.table(data.frame(ID=rownames(dat),dat),file="GSE116918.txt", sep="\t", quote=F, row.names = F)


####3GSE30219-GPL570####

#加载
library(GEOquery)

#设置工作目录
setwd("F:/3SP/6GEO/3GSE30219-GPL570")

#下载矩阵，目录下已存在，自动读取
gset <- getGEO("GSE30219",destdir = "F:/3SP/6GEO/3GSE30219-GPL570",AnnotGPL = F,getGPL = F) 

#获取表达矩阵
dat=exprs(gset[[1]])

#如果数据已经经log后，显示log2 transform not needed；
#如果数据没有尽行log，需要log程序按照代码尽行log转换，完成后显示log2 transform finished。
ex <- dat
qx <- as.numeric(quantile(ex, c(0., 0.25, 0.5, 0.75, 0.99, 1.0), na.rm=T))

LogC <- (qx[5] > 100) ||
  (qx[6]-qx[1] > 50 && qx[2] > 0) ||
  (qx[2] > 0 && qx[2] < 1 && qx[4] > 1 && qx[4] < 2)

if (LogC) { ex[which(ex <= 0)] <- NA
dat <- log2(ex)
print("log2 transform finished")}else{print("log2 transform not needed")}

#获取临床信息
pd=pData(gset[[1]])

#输出临床信息
write.csv(pd,'clinicalGSE30219.csv',row.names = TRUE)

#提取信息
library(hgu133plus2.db)
library(dplyr)

#查看列名，获取SYMBOL
ls("package:hgu133plus2.db") 

#获取探针ID及gene symbol
ids <- toTable(hgu133plus2SYMBOL) 

#修改列名
colnames(ids) = c("probe_id" ,"symbol")

#获取基因symbol
#ids$symbol=str_split(ids$symbol,'///',simplify = T)[,1]

#去掉没有注释symbol的探针
#ids=ids[ids$symbol != '',]
#ids=ids[ids$symbol != '---',]
#ids=ids[ids$symbol != '--- ',]

#由于部分探针ID是由全数字组成的，会导致R自动将其识别为数值型
#因此，这里需要将探针的id改为字符型
rownames(dat) = as.character(rownames(dat))
ids$probe_id = as.character(ids$probe_id)

#平台文件的ID和矩阵中的ID匹配。%in%用于判断是否匹配。
ids=ids[ids$probe_id %in% rownames(dat),]

#获取匹配的表达数据
dat=dat[ids$probe_id,]

#查看探针名与注释文件名是否完全一致
table(rownames(dat) == ids$probe_id)

#合并
dat <- cbind(ids,dat)

#删除重复基因，保留最大值
dat <- aggregate( . ~ symbol,data=dat, max)

#一定注意看，是否需要删除几行
View(dat)
#dat = dat[-1,]

#转化行名
rownames(dat) <- dat[,1]

#删除第一二列
dat <- dat[,-c(1,2)]

#导出
write.table(data.frame(ID=rownames(dat),dat),file="GSE30219.txt", sep="\t", quote=F, row.names = F,col.names = T)
