# Supplementary material for: Integrative bulk and single-cell transcriptomic analysis reveals COL1A2-driven ECM remodeling and focal adhesion signaling associated with the transition from non-muscle-invasive to muscle-invasive bladder cancer
Source: Front Oncol. 2026 Jan 5;15:1716324. doi: 10.3389/fonc.2025.1716324 (PMC12812713; doi:10.3389/fonc.2025.1716324)
Supplement: Supplementary file 2 [file DataSheet2.zip › R data/20.Cell annotation and visualization.R]

# 模块1：数据预处理和基本聚类分析 - 优化版
# =============================

# 加载必要的包
library(Seurat)
library(dplyr)
library(ggplot2)
library(pheatmap)
library(RColorBrewer)
library(patchwork)
library(viridis)
library(reshape2) # 用于热图数据处理

# 设置工作目录
setwd("D:/GSE222315/cancer")

# 扩展的粗注释标记基因集 - 增加每类标记基因但保持粗分类
cell_type_markers <- list(
  # 基质细胞 - 包括成纤维细胞及其相关细胞
  "Fibroblasts" = c(
    # 一般成纤维细胞标记
    "COL1A1", "COL1A2", "DCN", "LUM", "PDGFRA", "FAP",
    # 额外的ECM和成纤维细胞相关基因
    "COL3A1", "COL5A1", "COL6A1", "FN1", "SPARC", "FBLN1", "FBLN2", 
    "POSTN", "ACTA2", "PDGFRB", "CAV1", "TAGLN", "TGFB1", "FSP1", "S100A4"
  ),
  
  # 上皮/肿瘤细胞
  "Epithelial_cells" = c(
    # 一般上皮标记
    "EPCAM", "KRT8", "KRT18", "KRT19", "CDH1", "CLDN4",
    # 额外上皮相关基因
    "KRT7", "CLDN7", "MUC1", "KRT5", "KRT14", "TP63", "ITGA6", "ITGB4", 
    "ERBB2", "ERBB3", "ESR1", "PGR", "AR", "FOXA1"
  ),
  
  # EMT过渡态细胞
  "EMT_like_cells" = c(
    # EMT核心标记 
    "VIM", "FN1", "ZEB1", "SNAI2", "TWIST1", "CDH2",
    # 额外EMT相关基因
    "ZEB2", "SNAI1", "FOXC2", "SLUG", "MMP2", "MMP9", "CDH11", 
    "ITGB1", "ITGA5", "TGFBI", "SERPINE1", "SOX9"
  ),
  
  # 血管相关细胞 - 内皮细胞
  "Endothelial_cells" = c(
    # 内皮核心标记
    "PECAM1", "VWF", "CDH5", "CLDN5", "KDR", "EMCN",
    # 额外内皮相关基因
    "TEK", "VCAM1", "ICAM1", "ROBO4", "ESAM", "ENG", "PLVAP", 
    "MCAM", "FLT1", "VEGFA", "NOTCH4", "RAMP2"
  ),
  
  # 血管支持细胞 - 周细胞和血管平滑肌
  "Vascular_support_cells" = c(
    # 核心标记
    "PDGFRB", "RGS5", "ACTA2", "MYH11", "TAGLN", "DES",
    # 额外相关基因
    "MCAM", "CSPG4", "CNN1", "ANGPT1", "NOTCH3", "JAG1", "TBX18", 
    "FOXF2", "ABCC9", "KCNJ8"
  ),
  
  # T细胞 - 所有T细胞亚型合并
  "T_cells" = c(
    # 核心T细胞标记
    "CD3D", "CD3E", "CD3G", "CD2", "CD4", "CD8A", "IL7R",
    # 额外T细胞相关基因
    "CD28", "TRAC", "GZMA", "GZMB", "PRF1", "FOXP3", "IL2RA", "CTLA4", 
    "CCR7", "LEF1", "SELL", "TCF7", "TIGIT", "LAG3", "PDCD1", "CD27"
  ),
  
  # B细胞
  "B_cells" = c(
    # 核心B细胞标记
    "CD19", "CD79A", "CD79B", "MS4A1", "IGHM", "CD22",
    # 额外B细胞相关基因
    "PAX5", "BANK1", "CD40", "CD83", "BLNK", "FCRL1", "FCRL5", 
    "IGKC", "IGLC1", "JCHAIN", "CD38", "MZB1", "PRDM1"
  ),
  
  # 髓系细胞 - 单核细胞和巨噬细胞等
  "Myeloid_cells" = c(
    # 核心髓系细胞标记
    "CD68", "LYZ", "CSF1R", "CD14", "CD163", "MRC1", "FCGR3A",
    # 额外髓系细胞相关基因
    "ITGAM", "MARCO", "MSR1", "VSIG4", "C1QA", "C1QB", "C1QC", 
    "IL1B", "TNF", "IL6", "S100A8", "S100A9", "VCAN", "FCN1", "APOE", "MERTK"
  ),
  
  # 树突状细胞
  "Dendritic_cells" = c(
    # 核心树突状细胞标记
    "ITGAX", "CD1C", "CLEC9A", "LAMP3", "HLA-DRA", "FCER1A",
    # 额外树突状细胞相关基因
    "CLEC10A", "BATF3", "XCR1", "IRF8", "CLEC4C", "IL3RA", "IRF7", 
    "TCF4", "LILRA4", "CD1E", "CD1A", "CCR7", "IDO1"
  ),
  
  # NK细胞
  "NK_cells" = c(
    # 核心NK细胞标记
    "NCAM1", "GNLY", "NKG7", "KLRD1", "KLRF1", "FCGR3A", "PRF1",
    # 额外NK细胞相关基因
    "XCL1", "XCL2", "CD160", "CD244", "KLRC1", "KLRC2", "KLRB1", 
    "KLRG1", "FCER1G", "CD96", "NCR1", "NCR3", "EOMES", "TBX21"
  ),
  
  # 增殖细胞 - 不限于特定细胞类型的增殖标记
  "Proliferating_cells" = c(
    # 核心增殖标记
    "MKI67", "TOP2A", "PCNA", "CCNB1", "CDK1", "AURKA",
    # 额外细胞周期相关基因
    "CENPF", "CDC20", "BUB1", "PLK1", "AURKB", "CENPE", "CCNA2", 
    "CCNB2", "HIST1H4C", "HIST1H3B", "HMGB2", "STMN1", "BIRC5", "MCM2"
  ),
  
  # 其他可能的细胞类型 - 这些可以帮助注释特殊群体
  "Mast_cells" = c("TPSB2", "TPSAB1", "CPA3", "MS4A2", "HPGDS", "KIT", "GATA2"),
  "Plasma_cells" = c("IGHG1", "IGHG2", "IGHG3", "JCHAIN", "MZB1", "SDC1", "PRDM1", "XBP1", "CD38")
)

# 修改颜色方案，确保Fibroblasts和Myeloid_cells颜色明显不同
cell_colors <- c(
  "Fibroblasts" = "#E41A1C",        # 鲜红色
  "Epithelial_cells" = "#377EB8",    # 蓝色
  "EMT_like_cells" = "#4DAF4A",      # 绿色
  "Endothelial_cells" = "#984EA3",   # 紫色
  "Vascular_support_cells" = "#FF7F00", # 橙色
  "T_cells" = "#FFFF33",             # 黄色
  "B_cells" = "#A65628",             # 棕色
  "Myeloid_cells" = "#F781BF",       # 粉色(与成纤维细胞红色完全不同)
  "Dendritic_cells" = "#999999",     # 灰色
  "NK_cells" = "#66C2A5",            # 青绿色
  "Proliferating_cells" = "#FC8D62", # 橙红色
  "Mast_cells" = "#8DA0CB",          # 淡蓝色
  "Plasma_cells" = "#E78AC3"         # 粉紫色
)

# 为每个细胞类型选择最具代表性的标记基因(用于绘图)
representative_markers <- list(
  "Fibroblasts" = "COL1A1", 
  "Epithelial_cells" = "EPCAM",
  "EMT_like_cells" = "VIM",
  "Endothelial_cells" = "PECAM1", 
  "Vascular_support_cells" = "PDGFRB",
  "T_cells" = "CD3E",
  "B_cells" = "MS4A1",
  "Myeloid_cells" = "CD68",
  "Dendritic_cells" = "ITGAX",
  "NK_cells" = "NKG7",
  "Proliferating_cells" = "MKI67",
  "Mast_cells" = "TPSB2",
  "Plasma_cells" = "IGHG1"
)

# 仅处理肿瘤数据集
process_tumor_dataset <- function(data_path, output_prefix) {
  # 读取数据
  print(paste("读取文件:", data_path))
  seurat_obj <- readRDS(data_path)
  
  # 基本数据处理
  if(!all(c("data") %in% names(seurat_obj@assays$RNA))) {
    print("执行数据标准化...")
    seurat_obj <- NormalizeData(seurat_obj)
    seurat_obj <- FindVariableFeatures(seurat_obj, nfeatures = 2000)
    seurat_obj <- ScaleData(seurat_obj)
  }
  
  # 降维分析
  if(!"pca" %in% names(seurat_obj@reductions)) {
    print("执行PCA降维...")
    seurat_obj <- RunPCA(seurat_obj, features = VariableFeatures(object = seurat_obj))
  }
  
  if(!"umap" %in% names(seurat_obj@reductions)) {
    print("执行UMAP降维...")
    seurat_obj <- RunUMAP(seurat_obj, dims = 1:30)
  }
  
  if(!"tsne" %in% names(seurat_obj@reductions)) {
    print("执行t-SNE降维...")
    seurat_obj <- RunTSNE(seurat_obj, dims = 1:30)
  }
  
  # 执行聚类
  print("执行聚类分析 (分辨率1.2)...")
  seurat_obj <- FindNeighbors(seurat_obj, dims = 1:30)
  seurat_obj <- FindClusters(seurat_obj, resolution = 1.2)
  
  # 可视化聚类结果
  p_clusters <- DimPlot(seurat_obj, reduction = "umap", label = TRUE, pt.size = 0.5) + 
    ggtitle(paste0(output_prefix, " - UMAP Clustering (Resolution 1.2)")) +
    theme(plot.title = element_text(size = 16, face = "bold"))
  ggsave(paste0(output_prefix, "_clusters_umap.pdf"), p_clusters, width = 10, height = 8)
  
  # 找出各簇标记基因
  print("识别聚类标记基因...")
  all_markers <- NULL
  
  tryCatch({
    # 确保层已连接
    if(packageVersion("Seurat") >= "5.0.0") {
      seurat_obj <- JoinLayers(seurat_obj)
    }
    
    # 寻找标记基因
    all_markers <- FindAllMarkers(seurat_obj, 
                                  only.pos = TRUE, 
                                  min.pct = 0.2,
                                  logfc.threshold = 0.2)
    
    write.csv(all_markers, paste0(output_prefix, "_all_markers.csv"), row.names = FALSE)
  }, error = function(e) {
    print(paste("FindAllMarkers遇到错误:", e$message))
    
    # 替代方法
    clusters <- levels(seurat_obj$seurat_clusters)
    all_markers <- data.frame()
    
    for(cluster_id in clusters) {
      print(paste("处理簇", cluster_id))
      Idents(seurat_obj) <- "seurat_clusters"
      tryCatch({
        cluster_markers <- FindMarkers(seurat_obj, 
                                       ident.1 = cluster_id, 
                                       only.pos = TRUE, 
                                       min.pct = 0.2, 
                                       logfc.threshold = 0.2)
        if(nrow(cluster_markers) > 0) {
          cluster_markers$gene <- rownames(cluster_markers)
          cluster_markers$cluster <- as.numeric(as.character(cluster_id))
          all_markers <- rbind(all_markers, cluster_markers)
        }
      }, error = function(e) {
        print(paste("处理簇", cluster_id, "时出错:", e$message))
      })
    }
    
    if(nrow(all_markers) > 0) {
      write.csv(all_markers, paste0(output_prefix, "_all_markers_alternative.csv"), row.names = FALSE)
    }
  })
  
  # 优化版细胞类型注释算法
  print("执行优化的细胞类型注释...")
  clusters <- levels(seurat_obj$seurat_clusters)
  cluster_types <- rep("Unknown", length(clusters))
  annotation_confidence <- rep(0, length(clusters))
  
  # 检查all_markers是否存在且有效
  has_markers <- !is.null(all_markers) && is.data.frame(all_markers) && nrow(all_markers) > 0
  
  # 遍历每个簇进行注释
  for(i in 1:length(clusters)) {
    cluster_id <- clusters[i]
    print(paste("注释Cluster", cluster_id))
    
    # 第一步：基于标记基因的重叠性进行初步注释
    if(has_markers) {
      # 获取当前簇的top标记基因
      current_markers <- all_markers %>% 
        filter(cluster == as.numeric(as.character(cluster_id))) %>% 
        arrange(desc(avg_log2FC)) %>% 
        head(100)
      
      # 检查是否有足够的标记基因
      if(nrow(current_markers) > 0) {
        current_markers_genes <- current_markers$gene
        
        # 计算每个预定义细胞类型的匹配得分
        best_match <- "Unknown"
        best_score <- 0
        best_overlap_genes <- NULL
        
        # 记录所有细胞类型的匹配情况
        match_scores <- data.frame()
        
        for(cell_type in names(cell_type_markers)) {
          # 计算与标记基因的重叠数
          type_markers <- cell_type_markers[[cell_type]]
          
          # 匹配的基因
          overlap_genes <- intersect(type_markers, current_markers_genes)
          overlap_count <- length(overlap_genes)
          
          # 计算加权得分 - 给予高表达的标记基因更高权重
          if(overlap_count > 0) {
            # 计算这些重叠基因的平均log2FC
            overlap_indices <- match(overlap_genes, current_markers$gene)
            avg_logfc <- mean(current_markers$avg_log2FC[overlap_indices], na.rm = TRUE)
            
            # 将得分记录到匹配表中
            match_scores <- rbind(match_scores, data.frame(
              cell_type = cell_type,
              overlap_count = overlap_count,
              avg_logfc = avg_logfc,
              weighted_score = overlap_count * avg_logfc
            ))
            
            # 更新最佳匹配
            if(overlap_count > best_score) {
              best_score <- overlap_count
              best_match <- cell_type
              best_overlap_genes <- overlap_genes
            }
          }
        }
        
        # 保存匹配信息用于排查
        if(nrow(match_scores) > 0) {
          match_scores <- match_scores %>% arrange(desc(weighted_score))
          write.csv(match_scores, 
                    paste0(output_prefix, "_cluster", cluster_id, "_match_scores.csv"), 
                    row.names = FALSE)
        }
        
        # 设置初步的簇类型
        if(best_score > 0) {
          cluster_types[i] <- best_match
          annotation_confidence[i] <- best_score
          
          # 记录匹配到的标记基因
          write.csv(data.frame(gene = best_overlap_genes),
                    paste0(output_prefix, "_cluster", cluster_id, "_", best_match, "_genes.csv"),
                    row.names = FALSE)
        }
      }
    }
    
    # 检查是否仍为Unknown，使用备用方法
    if(cluster_types[i] == "Unknown") {
      print(paste("Cluster", cluster_id, "需要使用备用注释方法"))
      
      # 备用方法：基于平均表达量的细胞类型注释
      cells_in_cluster <- WhichCells(seurat_obj, idents = cluster_id)
      
      best_match <- "Unknown"
      best_score <- -Inf
      
      # 计算每个细胞类型标记基因的平均表达
      for(cell_type in names(cell_type_markers)) {
        # 获取可用的标记基因
        markers <- cell_type_markers[[cell_type]]
        markers_present <- markers[markers %in% rownames(seurat_obj)]
        
        if(length(markers_present) >= 3) {  # 确保至少有3个标记基因可用
          # 获取表达矩阵
          expr_matrix <- GetAssayData(seurat_obj, slot = "data")[markers_present, cells_in_cluster, drop = FALSE]
          
          # 计算表达百分比
          pct_expressed <- rowMeans(expr_matrix > 0)
          # 只保留在至少10%细胞中表达的基因
          expressed_markers <- names(pct_expressed)[pct_expressed > 0.1]
          
          if(length(expressed_markers) > 0) {
            # 计算这些表达基因的平均值
            avg_expr <- mean(rowMeans(expr_matrix[expressed_markers, , drop = FALSE]), na.rm = TRUE)
            
            # 更新最佳匹配
            if(avg_expr > best_score) {
              best_score <- avg_expr
              best_match <- cell_type
            }
          }
        }
      }
      
      # 如果找到合适的匹配
      if(best_score > -Inf) {
        cluster_types[i] <- best_match
        annotation_confidence[i] <- best_score * 5  # 缩放以与重叠计数兼容
      }
    }
    
    # 最终检查：如果注释置信度太低，考虑使用综合方法
    if(annotation_confidence[i] < 2) {
      print(paste("Cluster", cluster_id, "注释置信度低，尝试综合方法"))
      
      # 计算所有细胞类型标记基因在该簇的平均表达
      cells_in_cluster <- WhichCells(seurat_obj, idents = cluster_id)
      all_markers_list <- unlist(cell_type_markers)
      all_markers_unique <- unique(all_markers_list[all_markers_list %in% rownames(seurat_obj)])
      
      if(length(all_markers_unique) > 0 && length(cells_in_cluster) > 0) {
        expr_data <- GetAssayData(seurat_obj, slot = "data")[all_markers_unique, cells_in_cluster, drop = FALSE]
        avg_expr <- rowMeans(expr_data, na.rm = TRUE)
        
        # 按表达量排序并保留前20个基因
        top_expressed <- names(sort(avg_expr, decreasing = TRUE))[1:min(20, length(avg_expr))]
        
        # 查找这些基因所属的细胞类型
        gene_types <- sapply(top_expressed, function(gene) {
          cell_types <- names(cell_type_markers)[sapply(cell_type_markers, function(markers) gene %in% markers)]
          if(length(cell_types) > 0) {
            return(paste(cell_types, collapse = ","))
          } else {
            return("Unknown")
          }
        })
        
        # 创建汇总信息
        gene_summary <- data.frame(
          gene = top_expressed,
          cell_type = gene_types,
          avg_expression = avg_expr[top_expressed]
        )
        
        write.csv(gene_summary, 
                  paste0(output_prefix, "_cluster", cluster_id, "_top_expressed_markers.csv"),
                  row.names = FALSE)
        
        # 统计细胞类型频率
        cell_type_freq <- table(unlist(strsplit(gene_summary$cell_type, ",")))
        cell_type_freq <- sort(cell_type_freq, decreasing = TRUE)
        
        # 使用主导细胞类型
        if(length(cell_type_freq) > 0 && names(cell_type_freq)[1] != "Unknown") {
          cluster_types[i] <- names(cell_type_freq)[1]
          annotation_confidence[i] <- cell_type_freq[1]
        }
      }
    }
    
    # 最后的保障措施：如果仍未注释，选择最接近的一个
    if(cluster_types[i] == "Unknown") {
      # 如果有邻居簇已被注释，使用相似性分配
      annotated_neighbors <- which(cluster_types != "Unknown")
      
      if(length(annotated_neighbors) > 0) {
        # 选择第一个已注释的邻居簇
        nearest_known_type <- cluster_types[annotated_neighbors[1]]
        cluster_types[i] <- nearest_known_type
        annotation_confidence[i] <- 1  # 置信度最低
      } else {
        # 如果没有已注释的簇，指定为已知类型而不是"Unknown"
        # 这里选择一个样本中可能常见的类型
        cluster_types[i] <- "Fibroblasts" 
        annotation_confidence[i] <- 0
      }
    }
  }
  
  # 创建簇到细胞类型的映射并应用
  cluster_annotation <- data.frame(
    cluster = clusters,
    cell_type = cluster_types,
    confidence = annotation_confidence
  )
  write.csv(cluster_annotation, paste0(output_prefix, "_cluster_annotation.csv"), row.names = FALSE)
  
  # 将注释应用到Seurat对象
  seurat_obj$cell_type <- cluster_types[match(seurat_obj$seurat_clusters, clusters)]
  seurat_obj$annotation_confidence <- annotation_confidence[match(seurat_obj$seurat_clusters, clusters)]
  
  # 细胞类型统计
  cell_counts <- table(seurat_obj$cell_type)
  print("细胞类型分布:")
  print(cell_counts)
  
  # 过滤掉Unknown和其他细胞类型(根据用户需求)
  filtered_cells <- rownames(seurat_obj@meta.data)[
    !seurat_obj$cell_type %in% c("Unknown", "其他细胞")
  ]
  
  # 只在过滤后有足够细胞的情况下执行过滤
  if(length(filtered_cells) > nrow(seurat_obj@meta.data) * 0.8) {
    print("过滤掉Unknown和其他细胞类型...")
    seurat_obj_filtered <- subset(seurat_obj, cells = filtered_cells)
    # 用过滤后的对象替换原对象
    seurat_obj <- seurat_obj_filtered
  } else {
    print("由于可能移除太多细胞，保留所有细胞类型...")
  }
  
  # 可视化细胞类型注释
  print("生成细胞类型可视化...")
  used_cell_types <- unique(seurat_obj$cell_type)
  
  # 使用正确的颜色方案
  used_colors <- cell_colors[used_cell_types]
  
  # 为缺失的细胞类型分配明显不同的颜色
  missing_types <- setdiff(used_cell_types, names(cell_colors))
  if(length(missing_types) > 0) {
    additional_colors <- brewer.pal(min(9, length(missing_types)), "Set1")
    if(length(missing_types) > 9) {
      additional_colors <- c(additional_colors, brewer.pal(min(8, length(missing_types) - 9), "Set2"))
    }
    names(additional_colors) <- missing_types
    used_colors <- c(used_colors, additional_colors)
  }
  
  # UMAP细胞类型可视化
  p_umap <- DimPlot(seurat_obj, reduction = "umap", group.by = "cell_type", 
                    cols = used_colors, 
                    pt.size = 0.5, label = TRUE, label.size = 4, repel = TRUE) + 
    ggtitle(paste0(output_prefix, " - Cell Types (UMAP)")) +
    theme(plot.title = element_text(size = 16, face = "bold"),
          legend.text = element_text(size = 10))
  
  # t-SNE细胞类型可视化
  p_tsne <- DimPlot(seurat_obj, reduction = "tsne", group.by = "cell_type", 
                    cols = used_colors, 
                    pt.size = 0.5, label = TRUE, label.size = 4, repel = TRUE) + 
    ggtitle(paste0(output_prefix, " - Cell Types (t-SNE)")) +
    theme(plot.title = element_text(size = 16, face = "bold"),
          legend.text = element_text(size = 10))
  
  # 保存可视化
  ggsave(paste0(output_prefix, "_cell_types_umap.pdf"), p_umap, width = 12, height = 10)
  ggsave(paste0(output_prefix, "_cell_types_tsne.pdf"), p_tsne, width = 12, height = 10)
  
  # 生成置信度可视化
  p_conf <- FeaturePlot(seurat_obj, features = "annotation_confidence", 
                        reduction = "umap", cols = c("lightgrey", "red")) +
    ggtitle(paste0(output_prefix, " - 注释置信度")) +
    theme(plot.title = element_text(size = 16, face = "bold"))
  
  ggsave(paste0(output_prefix, "_annotation_confidence.pdf"), p_conf, width = 10, height = 8)
  
  # 修复点图生成部分
  print("生成细胞类型标记基因点图...")
  
  # 使用Seurat的内置DotPlot函数直接生成点图
  # 收集所有存在于数据中的代表性标记基因
  rep_markers_in_data <- c()
  for(cell_type in used_cell_types) {
    if(cell_type %in% names(representative_markers)) {
      gene <- representative_markers[[cell_type]]
      if(gene %in% rownames(seurat_obj)) {
        rep_markers_in_data <- c(rep_markers_in_data, gene)
      }
    }
  }
  
  # 使用Seurat内置DotPlot函数生成点图
  if(length(rep_markers_in_data) > 0) {
    print("使用Seurat DotPlot函数生成点图...")
    Idents(seurat_obj) <- "cell_type"
    p_dot_seurat <- DotPlot(seurat_obj, features = rep_markers_in_data, 
                            cols = c("lightgrey", "blue"), 
                            dot.scale = 6) + 
      RotatedAxis() +
      theme(axis.text.x = element_text(angle = 45, hjust = 1),
            plot.title = element_text(size = 16, face = "bold")) +
      labs(title = paste0(output_prefix, " - 主要细胞类型标记基因表达"))
    
    ggsave(paste0(output_prefix, "_marker_genes_dotplot.pdf"), p_dot_seurat, width = 14, height = 10)
  }
  
  # 生成COL1A2、ECM signature和FAK表达的UMAP图和小提琴图
  print("生成COL1A2、ECM和FAK表达UMAP图和小提琴图...")
  
  # COL1A2 
  if("COL1A2" %in% rownames(seurat_obj)) {
    # UMAP图
    p_col1a2_umap <- FeaturePlot(seurat_obj, features = "COL1A2", reduction = "umap", 
                                 cols = c("lightgrey", "red"), pt.size = 1) +
      ggtitle(paste0(output_prefix, " - COL1A2 Expression (UMAP)")) +
      theme(plot.title = element_text(size = 16, face = "bold"))
    
    # 小提琴图
    Idents(seurat_obj) <- "cell_type"
    p_col1a2_violin <- VlnPlot(seurat_obj, features = "COL1A2", 
                               cols = used_colors, 
                               pt.size = 0) +
      ggtitle(paste0(output_prefix, " - COL1A2 Expression by Cell Type")) +
      theme(plot.title = element_text(size = 16, face = "bold"),
            axis.text.x = element_text(angle = 45, hjust = 1))
    
    # 保存图像
    ggsave(paste0(output_prefix, "_COL1A2_umap.pdf"), p_col1a2_umap, width = 10, height = 8)
    ggsave(paste0(output_prefix, "_COL1A2_violin.pdf"), p_col1a2_violin, width = 12, height = 8)
  }
  
  # 计算ECM signature score
  print("计算ECM signature分数...")
  ecm_genes <- c("COL1A1", "COL1A2", "COL3A1", "COL4A1", "COL5A1", 
                 "COL6A1", "FN1", "LAMB1", "LAMC1", "SPARC", "DCN", 
                 "LUM", "BGN", "POSTN", "VCAN")
  
  ecm_genes_present <- ecm_genes[ecm_genes %in% rownames(seurat_obj)]
  if(length(ecm_genes_present) >= 5) {
    seurat_obj <- AddModuleScore(seurat_obj, 
                                 features = list(ecm_genes_present), 
                                 name = "ECM_signature")
    
    # 确定正确的列名
    ecm_score_col <- grep("^ECM_signature", colnames(seurat_obj@meta.data), value = TRUE)[1]
    
    if(!is.na(ecm_score_col)) {
      # 重命名列以便于访问
      colnames(seurat_obj@meta.data)[colnames(seurat_obj@meta.data) == ecm_score_col] <- "ECM_signature_score"
      
      # ECM signature score UMAP图
      p_ecm_umap <- FeaturePlot(seurat_obj, features = "ECM_signature_score", 
                                reduction = "umap", 
                                cols = c("lightgrey", "darkgreen"), 
                                pt.size = 1) +
        ggtitle(paste0(output_prefix, " - ECM Signature Score (UMAP)")) +
        theme(plot.title = element_text(size = 16, face = "bold"))
      
      # ECM signature score 小提琴图
      Idents(seurat_obj) <- "cell_type"
      p_ecm_violin <- VlnPlot(seurat_obj, features = "ECM_signature_score", 
                              cols = used_colors, 
                              pt.size = 0) +
        ggtitle(paste0(output_prefix, " - ECM Signature Score by Cell Type")) +
        theme(plot.title = element_text(size = 16, face = "bold"),
              axis.text.x = element_text(angle = 45, hjust = 1))
      
      # 保存图像
      ggsave(paste0(output_prefix, "_ECM_signature_umap.pdf"), p_ecm_umap, width = 10, height = 8)
      ggsave(paste0(output_prefix, "_ECM_signature_violin.pdf"), p_ecm_violin, width = 12, height = 8)
    }
  }
  
  # FAK (PTK2) 
  if("PTK2" %in% rownames(seurat_obj)) {
    # UMAP图
    p_ptk2_umap <- FeaturePlot(seurat_obj, features = "PTK2", reduction = "umap", 
                               cols = c("lightgrey", "blue"), pt.size = 1) +
      ggtitle(paste0(output_prefix, " - FAK (PTK2) Expression (UMAP)")) +
      theme(plot.title = element_text(size = 16, face = "bold"))
    
    # 小提琴图
    Idents(seurat_obj) <- "cell_type"
    p_ptk2_violin <- VlnPlot(seurat_obj, features = "PTK2", 
                             cols = used_colors, 
                             pt.size = 0) +
      ggtitle(paste0(output_prefix, " - FAK (PTK2) Expression by Cell Type")) +
      theme(plot.title = element_text(size = 16, face = "bold"),
            axis.text.x = element_text(angle = 45, hjust = 1))
    
    # 保存图像
    ggsave(paste0(output_prefix, "_FAK_umap.pdf"), p_ptk2_umap, width = 10, height = 8)
    ggsave(paste0(output_prefix, "_FAK_violin.pdf"), p_ptk2_violin, width = 12, height = 8)
  }
  
  # 生成热图 - 显示每个细胞群体最具标记特征的前3个基因
  print("生成细胞类型标记基因热图...")
  
  # 获取每个细胞类型的top标记基因
  top_markers_by_celltype <- data.frame()
  
  # 将identity设置为细胞类型
  Idents(seurat_obj) <- "cell_type"
  
  for(cell_type in unique(seurat_obj$cell_type)) {
    if(cell_type == "Unknown" || cell_type == "其他细胞") next
    
    # 获取该细胞类型的所有细胞
    cells <- WhichCells(seurat_obj, idents = cell_type)
    
    if(length(cells) < 10) {
      print(paste("警告: 细胞类型", cell_type, "的细胞数量太少，跳过标记基因分析"))
      next
    }
    
    # 查找标记基因
    tryCatch({
      markers <- FindMarkers(seurat_obj, 
                             ident.1 = cell_type, 
                             only.pos = TRUE, 
                             min.pct = 0.2,
                             logfc.threshold = 0.2)
      
      if(nrow(markers) > 0) {
        markers$gene <- rownames(markers)
        markers$cell_type <- cell_type
        
        # 获取top3标记基因
        top3 <- markers %>% 
          arrange(desc(avg_log2FC)) %>% 
          head(3)
        
        top_markers_by_celltype <- rbind(top_markers_by_celltype, top3)
      }
    }, error = function(e) {
      print(paste("计算", cell_type, "标记基因时出错:", e$message))
    })
  }
  
  if(nrow(top_markers_by_celltype) > 0) {
    # 为热图准备数据
    unique_markers <- unique(top_markers_by_celltype$gene)
    cell_types <- unique(top_markers_by_celltype$cell_type)
    
    # 计算平均表达矩阵
    expr_matrix <- AverageExpression(seurat_obj, 
                                     features = unique_markers, 
                                     group.by = "cell_type")$RNA
    
    # 只保留需要的细胞类型列
    expr_matrix <- expr_matrix[, colnames(expr_matrix) %in% cell_types]
    
    # 绘制热图
    tryCatch({
      pdf(paste0(output_prefix, "_top_markers_heatmap.pdf"), width = 12, height = 10)
      pheatmap(expr_matrix, 
               main = paste0(output_prefix, " - 细胞类型Top3标记基因"),
               cluster_rows = FALSE,
               cluster_cols = FALSE,
               scale = "row",  # 对行进行z-score标准化
               fontsize = 10,
               color = colorRampPalette(c("navy", "white", "firebrick3"))(100),
               angle_col = 45)
      dev.off()
    }, error = function(e) {
      message("热图生成出错: ", e$message)
      # 备用方案
      library(ggplot2)
      expr_df <- reshape2::melt(t(scale(t(expr_matrix))), varnames = c("Gene", "Cell_Type"))
      colnames(expr_df) <- c("Gene", "Cell_Type", "Expression")
      
      p_heat_alt <- ggplot(expr_df, aes(x = Cell_Type, y = Gene, fill = Expression)) +
        geom_tile() +
        scale_fill_gradient2(low = "navy", mid = "white", high = "firebrick3", midpoint = 0) +
        theme_minimal() +
        theme(axis.text.x = element_text(angle = 45, hjust = 1)) +
        labs(title = paste0(output_prefix, " - 细胞类型Top3标记基因"))
      
      ggsave(paste0(output_prefix, "_top_markers_heatmap_alt.pdf"), p_heat_alt, width = 12, height = 10)
    })
  }
  # 保存注释后的Seurat对象
  print(paste0("保存Seurat对象到", output_prefix, "_annotated.rds"))
  saveRDS(seurat_obj, paste0(output_prefix, "_annotated.rds"))
  
  return(seurat_obj)
}

# 处理肿瘤数据集
print("开始处理肿瘤数据集...")
tumor_obj <- process_tumor_dataset("tumor_integrated_final_symbol.rds", "tumor")

print("开始处理癌旁数据集...")
normal_obj <- process_tumor_dataset("normal_integrated_final_symbol.rds", "normal")

print("细胞类型注释完成")

# 保存最终完成的注释对象
saveRDS(tumor_obj, "tumor_annotated_final.rds")
saveRDS(normal_obj, "normal_annotated_final.rds") 

print("所有处理已完成！")


# 更新可视化代码 - 专注于肿瘤数据集美化
# =======================================

# 加载必要的包
library(Seurat)
library(dplyr)
library(ggplot2)
library(RColorBrewer)
library(patchwork)

# 设置工作目录
setwd("D:/GSE222315/cancer")

# 加载保存的肿瘤数据集
print("加载保存的肿瘤Seurat对象...")
tumor_obj <- readRDS("tumor_annotated_final.rds")

# 更新的颜色方案
custom_colors <- c(
  "Fibroblasts" = "#E41A1C",        # 鲜红色
  "Epithelial_cells" = "#377EB8",    # 蓝色
  "EMT_like_cells" = "#4DAF4A",      # 绿色
  "Endothelial_cells" = "#984EA3",   # 紫色
  "Vascular_support_cells" = "#e5d4ef", # 淡紫色
  "T_cells" = "#ffadad",             # 淡红色
  "B_cells" = "#A65628",             # 棕色
  "Myeloid_cells" = "#F781BF",       # 粉色
  "Dendritic_cells" = "#999999",     # 灰色
  "NK_cells" = "#66C2A5",            # 青绿色
  "Proliferating_cells" = "#FC8D62", # 橙红色
  "Mast_cells" = "#8DA0CB",          # 淡蓝色
  "Plasma_cells" = "#E78AC3"         # 粉紫色
)

# 获取数据集中存在的细胞类型
existing_cell_types <- unique(tumor_obj$cell_type)
used_colors <- custom_colors[existing_cell_types]

# 为缺失的细胞类型分配颜色
missing_types <- setdiff(existing_cell_types, names(custom_colors))
if(length(missing_types) > 0) {
  additional_colors <- brewer.pal(min(9, length(missing_types)), "Set1")
  if(length(missing_types) > 9) {
    additional_colors <- c(additional_colors, brewer.pal(min(8, length(missing_types) - 9), "Set2"))
  }
  names(additional_colors) <- missing_types
  used_colors <- c(used_colors, additional_colors)
}

# 创建输出目录
dir.create("enhanced_visualizations", showWarnings = FALSE)
output_dir <- "enhanced_visualizations/"

# 1. 增强版UMAP细胞类型可视化
print("生成增强版UMAP细胞类型可视化...")
p_umap_enhanced <- DimPlot(tumor_obj, reduction = "umap", group.by = "cell_type", 
                           cols = used_colors, 
                           pt.size = 0.7, # 增大点大小
                           label = TRUE, 
                           label.size = 5, # 增大标签大小
                           repel = TRUE) + 
  ggtitle("Tumor - Cell Type Classification (UMAP)") +
  theme(plot.title = element_text(size = 18, face = "bold"),
        legend.text = element_text(size = 12),
        legend.title = element_text(size = 14, face = "bold"),
        axis.title = element_text(size = 14, face = "bold"),
        axis.text = element_text(size = 12))

# 2. 增强版t-SNE细胞类型可视化
print("生成增强版t-SNE细胞类型可视化...")
p_tsne_enhanced <- DimPlot(tumor_obj, reduction = "tsne", group.by = "cell_type", 
                           cols = used_colors, 
                           pt.size = 0.7, 
                           label = TRUE, 
                           label.size = 5, 
                           repel = TRUE) + 
  ggtitle("Tumor - Cell Type Classification (t-SNE)") +
  theme(plot.title = element_text(size = 18, face = "bold"),
        legend.text = element_text(size = 12),
        legend.title = element_text(size = 14, face = "bold"),
        axis.title = element_text(size = 14, face = "bold"),
        axis.text = element_text(size = 12))

# 保存高清版可视化
ggsave(paste0(output_dir, "tumor_cell_types_umap_enhanced.pdf"), p_umap_enhanced, width = 14, height = 12, dpi = 300)
ggsave(paste0(output_dir, "tumor_cell_types_umap_enhanced.png"), p_umap_enhanced, width = 14, height = 12, dpi = 300)

ggsave(paste0(output_dir, "tumor_cell_types_tsne_enhanced.pdf"), p_tsne_enhanced, width = 14, height = 12, dpi = 300)
ggsave(paste0(output_dir, "tumor_cell_types_tsne_enhanced.png"), p_tsne_enhanced, width = 14, height = 12, dpi = 300)

# 3. UMAP聚类结果可视化 - 美化版
print("生成美化版聚类结果UMAP...")
p_clusters_enhanced <- DimPlot(tumor_obj, reduction = "umap", group.by = "seurat_clusters", 
                               pt.size = 0.7, 
                               label = TRUE, 
                               label.size = 5, 
                               repel = TRUE) + 
  ggtitle("Tumor - Clustering Results (UMAP)") +
  theme(plot.title = element_text(size = 18, face = "bold"),
        legend.text = element_text(size = 12),
        legend.title = element_text(size = 14, face = "bold"),
        axis.title = element_text(size = 14, face = "bold"),
        axis.text = element_text(size = 12))

ggsave(paste0(output_dir, "tumor_clusters_umap_enhanced.pdf"), p_clusters_enhanced, width = 14, height = 12, dpi = 300)
ggsave(paste0(output_dir, "tumor_clusters_umap_enhanced.png"), p_clusters_enhanced, width = 14, height = 12, dpi = 300)

# 4. COL1A2表达可视化 - 美化版
if("COL1A2" %in% rownames(tumor_obj)) {
  print("生成COL1A2表达可视化...")
  
  # UMAP图 - 使用更平滑的颜色渐变
  p_col1a2_umap <- FeaturePlot(tumor_obj, features = "COL1A2", reduction = "umap", 
                               cols = c("#EEEEEE", "#FF9999", "#FF0000"), # 淡灰->粉红->红
                               pt.size = 0.8) +
    ggtitle("Tumor - COL1A2 Expression") +
    theme(plot.title = element_text(size = 18, face = "bold"),
          legend.text = element_text(size = 12),
          legend.title = element_text(size = 14, face = "bold"),
          axis.title = element_text(size = 14, face = "bold"),
          axis.text = element_text(size = 12))
  
  # 小提琴图 - 使用自定义颜色
  Idents(tumor_obj) <- "cell_type"
  p_col1a2_violin <- VlnPlot(tumor_obj, features = "COL1A2", 
                             cols = used_colors, 
                             pt.size = 0, # 不显示点
                             sort = TRUE) + # 按表达量排序
    ggtitle("Tumor - COL1A2 Expression by Cell Type") +
    theme(plot.title = element_text(size = 18, face = "bold"),
          axis.text.x = element_text(angle = 45, hjust = 1, size = 12),
          axis.text.y = element_text(size = 12),
          axis.title = element_text(size = 14, face = "bold"),
          legend.position = "none")
  
  # 保存高清图像
  ggsave(paste0(output_dir, "tumor_COL1A2_umap_enhanced.pdf"), p_col1a2_umap, width = 12, height = 10, dpi = 300)
  ggsave(paste0(output_dir, "tumor_COL1A2_umap_enhanced.png"), p_col1a2_umap, width = 12, height = 10, dpi = 300)
  
  ggsave(paste0(output_dir, "tumor_COL1A2_violin_enhanced.pdf"), p_col1a2_violin, width = 14, height = 8, dpi = 300)
  ggsave(paste0(output_dir, "tumor_COL1A2_violin_enhanced.png"), p_col1a2_violin, width = 14, height = 8, dpi = 300)
}

# 5. ECM Signature Score可视化 - 美化版
ecm_score_col <- grep("^ECM_signature", colnames(tumor_obj@meta.data), value = TRUE)[1]
if(!is.null(ecm_score_col) && length(ecm_score_col) > 0) {
  print("生成ECM Signature表达可视化...")
  
  # 确保列名一致
  if(ecm_score_col != "ECM_signature_score") {
    tumor_obj$ECM_signature_score <- tumor_obj[[ecm_score_col]]
  }
  
  # UMAP图 - 使用绿色渐变
  p_ecm_umap <- FeaturePlot(tumor_obj, features = "ECM_signature_score", 
                            reduction = "umap", 
                            cols = c("#EEEEEE", "#AAFFAA", "#005500"), # 淡灰->浅绿->深绿
                            pt.size = 0.8) +
    ggtitle("Tumor - ECM Signature Score") +
    theme(plot.title = element_text(size = 18, face = "bold"),
          legend.text = element_text(size = 12),
          legend.title = element_text(size = 14, face = "bold"),
          axis.title = element_text(size = 14, face = "bold"),
          axis.text = element_text(size = 12))
  
  # 小提琴图 - 使用自定义颜色
  Idents(tumor_obj) <- "cell_type"
  p_ecm_violin <- VlnPlot(tumor_obj, features = "ECM_signature_score", 
                          cols = used_colors, 
                          pt.size = 0,
                          sort = TRUE) +
    ggtitle("Tumor - ECM Signature Score by Cell Type") +
    theme(plot.title = element_text(size = 18, face = "bold"),
          axis.text.x = element_text(angle = 45, hjust = 1, size = 12),
          axis.text.y = element_text(size = 12),
          axis.title = element_text(size = 14, face = "bold"),
          legend.position = "none")
  
  # 保存高清图像
  ggsave(paste0(output_dir, "tumor_ECM_signature_umap_enhanced.pdf"), p_ecm_umap, width = 12, height = 10, dpi = 300)
  ggsave(paste0(output_dir, "tumor_ECM_signature_umap_enhanced.png"), p_ecm_umap, width = 12, height = 10, dpi = 300)
  
  ggsave(paste0(output_dir, "tumor_ECM_signature_violin_enhanced.pdf"), p_ecm_violin, width = 14, height = 8, dpi = 300)
  ggsave(paste0(output_dir, "tumor_ECM_signature_violin_enhanced.png"), p_ecm_violin, width = 14, height = 8, dpi = 300)
}

# 6. FAK (PTK2)表达可视化 - 美化版
if("PTK2" %in% rownames(tumor_obj)) {
  print("生成FAK (PTK2)表达可视化...")
  
  # UMAP图 - 使用蓝色渐变
  p_ptk2_umap <- FeaturePlot(tumor_obj, features = "PTK2", 
                             reduction = "umap", 
                             cols = c("#EEEEEE", "#99CCFF", "#0000AA"), # 淡灰->淡蓝->深蓝
                             pt.size = 0.8) +
    ggtitle("Tumor - FAK (PTK2) Expression") +
    theme(plot.title = element_text(size = 18, face = "bold"),
          legend.text = element_text(size = 12),
          legend.title = element_text(size = 14, face = "bold"),
          axis.title = element_text(size = 14, face = "bold"),
          axis.text = element_text(size = 12))
  
  # 小提琴图 - 使用自定义颜色
  Idents(tumor_obj) <- "cell_type"
  p_ptk2_violin <- VlnPlot(tumor_obj, features = "PTK2", 
                           cols = used_colors, 
                           pt.size = 0,
                           sort = TRUE) +
    ggtitle("Tumor - FAK (PTK2) Expression by Cell Type") +
    theme(plot.title = element_text(size = 18, face = "bold"),
          axis.text.x = element_text(angle = 45, hjust = 1, size = 12),
          axis.text.y = element_text(size = 12),
          axis.title = element_text(size = 14, face = "bold"),
          legend.position = "none")
  
  # 保存高清图像
  ggsave(paste0(output_dir, "tumor_FAK_umap_enhanced.pdf"), p_ptk2_umap, width = 12, height = 10, dpi = 300)
  ggsave(paste0(output_dir, "tumor_FAK_umap_enhanced.png"), p_ptk2_umap, width = 12, height = 10, dpi = 300)
  
  ggsave(paste0(output_dir, "tumor_FAK_violin_enhanced.pdf"), p_ptk2_violin, width = 14, height = 8, dpi = 300)
  ggsave(paste0(output_dir, "tumor_FAK_violin_enhanced.png"), p_ptk2_violin, width = 14, height = 8, dpi = 300)
}

# 7. 组合图 - 将UMAP和特征表达组合在一起
print("生成组合可视化面板...")

# UMAP分群和COL1A2表达组合
if("COL1A2" %in% rownames(tumor_obj)) {
  combined_col1a2 <- p_umap_enhanced + p_col1a2_umap +
    plot_layout(ncol = 2) +
    plot_annotation(title = "Tumor Cell Types & COL1A2 Expression",
                    theme = theme(plot.title = element_text(size = 20, face = "bold")))
  
  ggsave(paste0(output_dir, "tumor_combined_celltypes_COL1A2.pdf"), combined_col1a2, width = 20, height = 10, dpi = 300)
  ggsave(paste0(output_dir, "tumor_combined_celltypes_COL1A2.png"), combined_col1a2, width = 20, height = 10, dpi = 300)
}

# UMAP分群和ECM signature组合
if(exists("p_ecm_umap")) {
  combined_ecm <- p_umap_enhanced + p_ecm_umap +
    plot_layout(ncol = 2) +
    plot_annotation(title = "Tumor Cell Types & ECM Signature",
                    theme = theme(plot.title = element_text(size = 20, face = "bold")))
  
  ggsave(paste0(output_dir, "tumor_combined_celltypes_ECM.pdf"), combined_ecm, width = 20, height = 10, dpi = 300)
  ggsave(paste0(output_dir, "tumor_combined_celltypes_ECM.png"), combined_ecm, width = 20, height = 10, dpi = 300)
}

# UMAP分群和FAK表达组合
if("PTK2" %in% rownames(tumor_obj)) {
  combined_fak <- p_umap_enhanced + p_ptk2_umap +
    plot_layout(ncol = 2) +
    plot_annotation(title = "Tumor Cell Types & FAK Expression",
                    theme = theme(plot.title = element_text(size = 20, face = "bold")))
  
  ggsave(paste0(output_dir, "tumor_combined_celltypes_FAK.pdf"), combined_fak, width = 20, height = 10, dpi = 300)
  ggsave(paste0(output_dir, "tumor_combined_celltypes_FAK.png"), combined_fak, width = 20, height = 10, dpi = 300)
}

# 8. 将所有小提琴图组合在一起
print("生成组合小提琴图...")
violin_plots <- list()

if(exists("p_col1a2_violin")) {
  violin_plots[["COL1A2"]] <- p_col1a2_violin
}

if(exists("p_ecm_violin")) {
  violin_plots[["ECM"]] <- p_ecm_violin
}

if(exists("p_ptk2_violin")) {
  violin_plots[["FAK"]] <- p_ptk2_violin
}

if(length(violin_plots) > 0) {
  # 利用patchwork组合
  combined_violins <- wrap_plots(violin_plots, ncol = 1) +
    plot_annotation(title = "Tumor - Expression Profiles Across Cell Types",
                    theme = theme(plot.title = element_text(size = 20, face = "bold")))
  
  ggsave(paste0(output_dir, "tumor_all_violin_plots.pdf"), combined_violins, width = 14, height = 6 * length(violin_plots), dpi = 300)
  ggsave(paste0(output_dir, "tumor_all_violin_plots.png"), combined_violins, width = 14, height = 6 * length(violin_plots), dpi = 300)
}

print("增强版可视化完成！所有图像已保存到enhanced_visualizations目录")


# 加载必要的包
library(Seurat)
library(dplyr)
library(ggplot2)
library(RColorBrewer)
library(patchwork)
library(viridis)

# 设置工作目录
setwd("D:/GSE222315/cancer")

# 创建输出目录
dir.create("subcluster_analysis", showWarnings = FALSE)
output_dir <- "subcluster_analysis/"

# 扩展颜色方案 - 添加更多浅色系颜色
base_colors <- c(
  # 原有颜色
  "#E41A1C", "#377EB8", "#4DAF4A", "#984EA3", "#e5d4ef", 
  "#ffadad", "#A65628", "#F781BF", "#999999", "#66C2A5", 
  "#FC8D62", "#8DA0CB", "#E78AC3",
  
  # 添加更多浅色系颜色
  "#C6DBEF", "#FDD0A2", "#DADAEB", "#FDAE6B", "#D9D9D9",
  "#BCBDDC", "#CCEBC5", "#FBB4AE", "#B3DE69", "#FDB462",
  "#FCCDE5", "#D9D9D9", "#BC80BD", "#FFFFB3", "#BEBADA",
  "#FB8072", "#80B1D3", "#FDB462", "#B3DE69", "#FCCDE5"
)

# 创建扩展颜色函数
get_extended_colors <- function(n, base_colors) {
  if(n > length(base_colors)) {
    # 如果需要更多颜色，则动态生成
    return(colorRampPalette(base_colors)(n))
  } else {
    return(base_colors[1:n])
  }
}

# 加载保存的肿瘤数据集
print("加载保存的肿瘤Seurat对象...")
tumor_obj <- readRDS("tumor_annotated_final.rds")

#===================== 一、成纤维细胞(Fibroblasts)亚群分析 =====================#

# 1. 提取成纤维细胞子集
print("提取成纤维细胞亚群...")
Fibroblast_cells <- WhichCells(tumor_obj, expression = cell_type == "Fibroblasts")
fib_obj <- subset(tumor_obj, cells = Fibroblast_cells)

# 2. 重新处理成纤维细胞子集
fib_obj <- NormalizeData(fib_obj)
fib_obj <- FindVariableFeatures(fib_obj, selection.method = "vst", nfeatures = 2000)
fib_obj <- ScaleData(fib_obj, verbose = FALSE)
fib_obj <- RunPCA(fib_obj, npcs = 30, verbose = FALSE)
# ElbowPlot用于检查最佳PC数量
ElbowPlot(fib_obj, ndims = 30)

# 3. 成纤维细胞亚群聚类
fib_obj <- FindNeighbors(fib_obj, dims = 1:20)
# 尝试多个分辨率，以获得合适数量的亚群
fib_obj <- FindClusters(fib_obj, resolution = 0.5) 
fib_obj <- RunUMAP(fib_obj, dims = 1:20)
fib_obj <- RunTSNE(fib_obj, dims = 1:20)

# 4. 可视化成纤维细胞亚群
# 获取聚类数量
clusters_count <- length(unique(fib_obj$seurat_clusters))
# 获取扩展颜色
cluster_colors <- get_extended_colors(clusters_count, base_colors)

p1 <- DimPlot(fib_obj, reduction = "umap", label = TRUE, 
              cols = cluster_colors,
              pt.size = 0.8, repel = TRUE) + 
  ggtitle("Fibroblast Subclusters (UMAP)") +
  theme(plot.title = element_text(size = 18, face = "bold"))

p2 <- DimPlot(fib_obj, reduction = "tsne", label = TRUE, 
              cols = cluster_colors,
              pt.size = 0.8, repel = TRUE) + 
  ggtitle("Fibroblast Subclusters (tSNE)") +
  theme(plot.title = element_text(size = 18, face = "bold"))

# 保存聚类可视化结果
ggsave(paste0(output_dir, "fibroblast_subclusters_umap.pdf"), p1, width = 10, height = 8)
ggsave(paste0(output_dir, "fibroblast_subclusters_tsne.pdf"), p2, width = 10, height = 8)

# 5. 识别成纤维细胞亚群标记基因
fib_markers <- FindAllMarkers(fib_obj, only.pos = TRUE, min.pct = 0.25, logfc.threshold = 0.25)
top_fib_markers <- fib_markers %>% group_by(cluster) %>% top_n(n = 10, wt = avg_log2FC)
write.csv(top_fib_markers, paste0(output_dir, "fibroblast_subcluster_markers.csv"), row.names = FALSE)

# 6. 基于标记基因注释成纤维细胞亚群
# 成纤维细胞亚群标记基因库
fibroblast_subtype_markers <- list(
  "Matrix_Fibroblasts" = c("COL1A1", "COL1A2", "COL3A1", "COL5A1", "COL6A1", "LUM", "DCN", "VCAN", "BGN"),
  "Myofibroblasts" = c("ACTA2", "TAGLN", "MYL9", "TPM1", "TPM2", "MMP11", "POSTN", "NOTCH3", "TIMP1"),
  "Inflammatory_Fibroblasts" = c("IL6", "IL1B", "CXCL12", "CXCL8", "CCL2", "CXCL1", "CXCL2", "CD74", "HLA-DRA"),
  "CAF_Activated" = c("FAP", "PDPN", "TGFB1", "TGFB2", "PDGFRA", "PDGFRB", "THY1", "NT5E", "MCAM"),
  "ECM_Remodeling_Fibroblasts" = c("MMP2", "MMP9", "MMP14", "LOX", "LOXL1", "LOXL2", "SERPINE1", "TIMP3", "SPARC"),
  "Vascular_Fibroblasts" = c("RGS5", "CSPG4", "ABCC9", "KCNJ8", "MCAM", "VWF", "SDC1", "PECAM1", "NOTCH4")
)

# 基于标记基因表达对亚群进行注释
fib_clusters <- levels(fib_obj$seurat_clusters)
fib_cluster_types <- rep("Undefined_Fibroblasts", length(fib_clusters))

for(i in 1:length(fib_clusters)) {
  cluster_id <- fib_clusters[i]
  cells_in_cluster <- WhichCells(fib_obj, idents = cluster_id)
  
  best_score <- 0
  best_subtype <- "Undefined_Fibroblasts"
  
  for(subtype in names(fibroblast_subtype_markers)) {
    markers <- fibroblast_subtype_markers[[subtype]]
    markers_present <- markers[markers %in% rownames(fib_obj)]
    
    if(length(markers_present) > 0) {
      expr_matrix <- GetAssayData(fib_obj, slot = "data")[markers_present, cells_in_cluster, drop = FALSE]
      mean_expr <- rowMeans(expr_matrix)
      pct_expressed <- rowMeans(expr_matrix > 0)
      score <- sum(mean_expr * pct_expressed)
      
      if(score > best_score) {
        best_score <- score
        best_subtype <- subtype
      }
    }
  }
  
  fib_cluster_types[i] <- best_subtype
}

# 将注释应用到Seurat对象
fib_obj$subtype <- fib_cluster_types[match(fib_obj$seurat_clusters, fib_clusters)]

# 7. 可视化成纤维细胞亚群注释结果
# 获取使用的亚群类型
used_fibroblast_subtypes <- unique(fib_obj$subtype)
subtype_count <- length(used_fibroblast_subtypes)
# 获取扩展颜色
subtype_colors <- get_extended_colors(subtype_count, base_colors)
names(subtype_colors) <- used_fibroblast_subtypes

# 生成UMAP可视化
p3 <- DimPlot(fib_obj, reduction = "umap", group.by = "subtype", 
              cols = subtype_colors, label = TRUE, 
              pt.size = 0.8, repel = TRUE) + 
  ggtitle("Fibroblast Subtypes (UMAP)") +
  theme(plot.title = element_text(size = 18, face = "bold"))

# 生成t-SNE可视化
p4 <- DimPlot(fib_obj, reduction = "tsne", group.by = "subtype", 
              cols = subtype_colors, label = TRUE, 
              pt.size = 0.8, repel = TRUE) + 
  ggtitle("Fibroblast Subtypes (tSNE)") +
  theme(plot.title = element_text(size = 18, face = "bold"))

# 保存注释可视化结果
ggsave(paste0(output_dir, "fibroblast_subtypes_umap.pdf"), p3, width = 10, height = 8)
ggsave(paste0(output_dir, "fibroblast_subtypes_tsne.pdf"), p4, width = 10, height = 8)

# 8. 可视化关键基因在成纤维细胞亚群中的表达
# COL1A2表达在成纤维细胞亚群的UMAP图
p5 <- FeaturePlot(fib_obj, features = "COL1A2", reduction = "umap", 
                  cols = c("#EEEEEE", "#FF9999", "#FF0000"), # 淡灰->粉红->红
                  pt.size = 0.8) +
  ggtitle("COL1A2 Expression in Fibroblast Subtypes") +
  theme(plot.title = element_text(size = 18, face = "bold"))

# COL1A2在成纤维细胞亚群的小提琴图
Idents(fib_obj) <- "subtype"
p6 <- VlnPlot(fib_obj, features = "COL1A2", 
              cols = subtype_colors, 
              pt.size = 0, sort = TRUE) +
  ggtitle("COL1A2 Expression in Fibroblast Subtypes") +
  theme(plot.title = element_text(size = 18, face = "bold"),
        axis.text.x = element_text(angle = 45, hjust = 1, size = 12))

# 保存COL1A2表达可视化
ggsave(paste0(output_dir, "fibroblast_COL1A2_umap.pdf"), p5, width = 10, height = 8)
ggsave(paste0(output_dir, "fibroblast_COL1A2_violin.pdf"), p6, width = 12, height = 8)

# ECM Signature Score在成纤维细胞亚群中的表达
# 获取ECM评分列
ecm_score_col <- grep("^ECM_signature", colnames(fib_obj@meta.data), value = TRUE)[1]

if(!is.null(ecm_score_col) && length(ecm_score_col) > 0) {
  # 确保列名一致
  if(ecm_score_col != "ECM_signature_score") {
    fib_obj$ECM_signature_score <- fib_obj[[ecm_score_col]]
  }
  
  # ECM在成纤维细胞亚群的UMAP图
  p7 <- FeaturePlot(fib_obj, features = "ECM_signature_score", reduction = "umap", 
                    cols = c("#EEEEEE", "#AAFFAA", "#005500"), # 淡灰->浅绿->深绿
                    pt.size = 0.8) +
    ggtitle("ECM Signature Score in Fibroblast Subtypes") +
    theme(plot.title = element_text(size = 18, face = "bold"))
  
  # ECM在成纤维细胞亚群的小提琴图
  Idents(fib_obj) <- "subtype"
  p8 <- VlnPlot(fib_obj, features = "ECM_signature_score", 
                cols = subtype_colors, 
                pt.size = 0, sort = TRUE) +
    ggtitle("ECM Signature Score in Fibroblast Subtypes") +
    theme(plot.title = element_text(size = 18, face = "bold"),
          axis.text.x = element_text(angle = 45, hjust = 1, size = 12))
  
  # 保存ECM评分可视化
  ggsave(paste0(output_dir, "fibroblast_ECM_umap.pdf"), p7, width = 10, height = 8)
  ggsave(paste0(output_dir, "fibroblast_ECM_violin.pdf"), p8, width = 12, height = 8)
}

# FAK (PTK2)在成纤维细胞亚群中的表达
if("PTK2" %in% rownames(fib_obj)) {
  # FAK在成纤维细胞亚群的UMAP图
  p9 <- FeaturePlot(fib_obj, features = "PTK2", reduction = "umap", 
                    cols = c("#EEEEEE", "#99CCFF", "#0000AA"), # 淡灰->淡蓝->深蓝
                    pt.size = 0.8) +
    ggtitle("FAK (PTK2) Expression in Fibroblast Subtypes") +
    theme(plot.title = element_text(size = 18, face = "bold"))
  
  # FAK在成纤维细胞亚群的小提琴图
  Idents(fib_obj) <- "subtype"
  p10 <- VlnPlot(fib_obj, features = "PTK2", 
                 cols = subtype_colors, 
                 pt.size = 0, sort = TRUE) +
    ggtitle("FAK (PTK2) Expression in Fibroblast Subtypes") +
    theme(plot.title = element_text(size = 18, face = "bold"),
          axis.text.x = element_text(angle = 45, hjust = 1, size = 12))
  
  # 保存FAK表达可视化
  ggsave(paste0(output_dir, "fibroblast_FAK_umap.pdf"), p9, width = 10, height = 8)
  ggsave(paste0(output_dir, "fibroblast_FAK_violin.pdf"), p10, width = 12, height = 8)
}

# 9. 生成成纤维细胞亚群的点图
# 为每个亚群选择标记基因
top_markers_per_subtype <- fib_markers %>% 
  group_by(cluster) %>% 
  top_n(n = 2, wt = avg_log2FC) # 每个亚群选2个最佳标记基因

subtype_markers <- unique(top_markers_per_subtype$gene)

Idents(fib_obj) <- "subtype"
p_dotplot_fib <- DotPlot(fib_obj, features = subtype_markers, 
                         cols = c("lightblue", "midnightblue"), # 浅蓝到蓝紫色
                         dot.scale = 6) + 
  RotatedAxis() +
  ggtitle("Fibroblast Subtype Marker Genes") +
  theme(plot.title = element_text(size = 18, face = "bold"),
        axis.text.x = element_text(angle = 45, hjust = 1, size = 12))

ggsave(paste0(output_dir, "fibroblast_subtype_markers_dotplot.pdf"), p_dotplot_fib, width = 14, height = 8)

#===================== 二、EMT样细胞(EMT_like_cells)亚群分析 =====================#

# 1. 提取EMT样细胞子集
print("提取EMT样细胞亚群...")
EMT_cells <- WhichCells(tumor_obj, expression = cell_type == "EMT_like_cells")
emt_obj <- subset(tumor_obj, cells = EMT_cells)

# 2. 重新处理EMT样细胞子集
emt_obj <- NormalizeData(emt_obj)
emt_obj <- FindVariableFeatures(emt_obj, selection.method = "vst", nfeatures = 2000)
emt_obj <- ScaleData(emt_obj, verbose = FALSE)
emt_obj <- RunPCA(emt_obj, npcs = 30, verbose = FALSE)
# ElbowPlot用于检查最佳PC数量
ElbowPlot(emt_obj, ndims = 30)

# 3. EMT样细胞亚群聚类
emt_obj <- FindNeighbors(emt_obj, dims = 1:20)
# 尝试多个分辨率，以获得合适数量的亚群
emt_obj <- FindClusters(emt_obj, resolution = 0.6) 
emt_obj <- RunUMAP(emt_obj, dims = 1:20)
emt_obj <- RunTSNE(emt_obj, dims = 1:20)

# 4. 可视化EMT样细胞亚群
# 获取聚类数量
emt_clusters_count <- length(unique(emt_obj$seurat_clusters))
# 获取扩展颜色
emt_cluster_colors <- get_extended_colors(emt_clusters_count, base_colors)

p11 <- DimPlot(emt_obj, reduction = "umap", label = TRUE, 
               cols = emt_cluster_colors,
               pt.size = 0.8, repel = TRUE) + 
  ggtitle("EMT-like Cells Subclusters (UMAP)") +
  theme(plot.title = element_text(size = 18, face = "bold"))

p12 <- DimPlot(emt_obj, reduction = "tsne", label = TRUE, 
               cols = emt_cluster_colors,
               pt.size = 0.8, repel = TRUE) + 
  ggtitle("EMT-like Cells Subclusters (tSNE)") +
  theme(plot.title = element_text(size = 18, face = "bold"))

# 保存聚类可视化结果
ggsave(paste0(output_dir, "EMT_subclusters_umap.pdf"), p11, width = 10, height = 8)
ggsave(paste0(output_dir, "EMT_subclusters_tsne.pdf"), p12, width = 10, height = 8)

# 5. 识别EMT样细胞亚群标记基因
emt_markers <- FindAllMarkers(emt_obj, only.pos = TRUE, min.pct = 0.25, logfc.threshold = 0.25)
top_emt_markers <- emt_markers %>% group_by(cluster) %>% top_n(n = 10, wt = avg_log2FC)
write.csv(top_emt_markers, paste0(output_dir, "EMT_subcluster_markers.csv"), row.names = FALSE)

# 6. 基于标记基因注释EMT样细胞亚群
# EMT样细胞亚群标记基因库
emt_subtype_markers <- list(
  "Partial_EMT" = c("CDH1", "EPCAM", "KRT8", "VIM", "SNAI1", "ZEB1", "TWIST1", "CDH2"),
  "Complete_EMT" = c("VIM", "CDH2", "SNAI2", "ZEB1", "ZEB2", "TWIST1", "FN1", "SERPINE1"),
  "FAK_Active_EMT" = c("PTK2", "ITGB1", "ITGA5", "ITGAV", "VIM", "SNAI1", "RHOA", "RAC1"),
  "Invasive_EMT" = c("MMP2", "MMP9", "MMP14", "TGFBI", "CTGF", "VIM", "CDH2", "SNAI1"),
  "Hybrid_EMT" = c("CDH1", "EPCAM", "KRT8", "VIM", "ZEB1", "ITGB1", "CDH2", "SNAI1"),
  "Stromal_EMT" = c("VIM", "COL1A1", "COL1A2", "FN1", "ACTA2", "FAP", "PDGFRB", "TGFB1")
)

# 基于标记基因表达对亚群进行注释
emt_clusters <- levels(emt_obj$seurat_clusters)
emt_cluster_types <- rep("Undefined_EMT", length(emt_clusters))

for(i in 1:length(emt_clusters)) {
  cluster_id <- emt_clusters[i]
  cells_in_cluster <- WhichCells(emt_obj, idents = cluster_id)
  
  best_score <- 0
  best_subtype <- "Undefined_EMT"
  
  for(subtype in names(emt_subtype_markers)) {
    markers <- emt_subtype_markers[[subtype]]
    markers_present <- markers[markers %in% rownames(emt_obj)]
    
    if(length(markers_present) > 0) {
      expr_matrix <- GetAssayData(emt_obj, slot = "data")[markers_present, cells_in_cluster, drop = FALSE]
      mean_expr <- rowMeans(expr_matrix)
      pct_expressed <- rowMeans(expr_matrix > 0)
      score <- sum(mean_expr * pct_expressed)
      
      if(score > best_score) {
        best_score <- score
        best_subtype <- subtype
      }
    }
  }
  
  emt_cluster_types[i] <- best_subtype
}

# 将注释应用到Seurat对象
emt_obj$subtype <- emt_cluster_types[match(emt_obj$seurat_clusters, emt_clusters)]

# 7. 可视化EMT样细胞亚群注释结果
# 获取使用的亚群类型
used_emt_subtypes <- unique(emt_obj$subtype)
emt_subtype_count <- length(used_emt_subtypes)
# 获取扩展颜色
emt_subtype_colors <- get_extended_colors(emt_subtype_count, base_colors)
names(emt_subtype_colors) <- used_emt_subtypes

# 生成UMAP可视化
p13 <- DimPlot(emt_obj, reduction = "umap", group.by = "subtype", 
               cols = emt_subtype_colors, label = TRUE, 
               pt.size = 0.8, repel = TRUE) + 
  ggtitle("EMT-like Cell Subtypes (UMAP)") +
  theme(plot.title = element_text(size = 18, face = "bold"))

# 生成t-SNE可视化
p14 <- DimPlot(emt_obj, reduction = "tsne", group.by = "subtype", 
               cols = emt_subtype_colors, label = TRUE, 
               pt.size = 0.8, repel = TRUE) + 
  ggtitle("EMT-like Cell Subtypes (tSNE)") +
  theme(plot.title = element_text(size = 18, face = "bold"))

# 保存注释可视化结果
ggsave(paste0(output_dir, "EMT_subtypes_umap.pdf"), p13, width = 10, height = 8)
ggsave(paste0(output_dir, "EMT_subtypes_tsne.pdf"), p14, width = 10, height = 8)

# 8. 可视化关键基因在EMT细胞亚群中的表达
# COL1A2表达在EMT细胞亚群的UMAP图
if("COL1A2" %in% rownames(emt_obj)) {
  p15 <- FeaturePlot(emt_obj, features = "COL1A2", reduction = "umap", 
                     cols = c("#EEEEEE", "#FF9999", "#FF0000"), # 淡灰->粉红->红
                     pt.size = 0.8) +
    ggtitle("COL1A2 Expression in EMT-like Cell Subtypes") +
    theme(plot.title = element_text(size = 18, face = "bold"))
  
  # COL1A2在EMT细胞亚群的小提琴图
  Idents(emt_obj) <- "subtype"
  p16 <- VlnPlot(emt_obj, features = "COL1A2", 
                 cols = emt_subtype_colors, 
                 pt.size = 0, sort = TRUE) +
    ggtitle("COL1A2 Expression in EMT-like Cell Subtypes") +
    theme(plot.title = element_text(size = 18, face = "bold"),
          axis.text.x = element_text(angle = 45, hjust = 1, size = 12))
  
  # 保存COL1A2表达可视化
  ggsave(paste0(output_dir, "EMT_COL1A2_umap.pdf"), p15, width = 10, height = 8)
  ggsave(paste0(output_dir, "EMT_COL1A2_violin.pdf"), p16, width = 12, height = 8)
}

# ECM Signature Score在EMT细胞亚群中的表达
ecm_score_col <- grep("^ECM_signature", colnames(emt_obj@meta.data), value = TRUE)[1]

if(!is.null(ecm_score_col) && length(ecm_score_col) > 0) {
  # 确保列名一致
  if(ecm_score_col != "ECM_signature_score") {
    emt_obj$ECM_signature_score <- emt_obj[[ecm_score_col]]
  }
  
  # ECM在EMT细胞亚群的UMAP图
  p17 <- FeaturePlot(emt_obj, features = "ECM_signature_score", reduction = "umap", 
                     cols = c("#EEEEEE", "#AAFFAA", "#005500"), # 淡灰->浅绿->深绿
                     pt.size = 0.8) +
    ggtitle("ECM Signature Score in EMT-like Cell Subtypes") +
    theme(plot.title = element_text(size = 18, face = "bold"))
  
  # ECM在EMT细胞亚群的小提琴图
  Idents(emt_obj) <- "subtype"
  p18 <- VlnPlot(emt_obj, features = "ECM_signature_score", 
                 cols = emt_subtype_colors, 
                 pt.size = 0, sort = TRUE) +
    ggtitle("ECM Signature Score in EMT-like Cell Subtypes") +
    theme(plot.title = element_text(size = 18, face = "bold"),
          axis.text.x = element_text(angle = 45, hjust = 1, size = 12))
  
  # 保存ECM评分可视化
  ggsave(paste0(output_dir, "EMT_ECM_umap.pdf"), p17, width = 10, height = 8)
  ggsave(paste0(output_dir, "EMT_ECM_violin.pdf"), p18, width = 12, height = 8)
}

# FAK (PTK2)在EMT细胞亚群中的表达
if("PTK2" %in% rownames(emt_obj)) {
  # FAK在EMT细胞亚群的UMAP图
  p19 <- FeaturePlot(emt_obj, features = "PTK2", reduction = "umap", 
                     cols = c("#EEEEEE", "#99CCFF", "#0000AA"), # 淡灰->淡蓝->深蓝
                     pt.size = 0.8) +
    ggtitle("FAK (PTK2) Expression in EMT-like Cell Subtypes") +
    theme(plot.title = element_text(size = 18, face = "bold"))
  
  # FAK在EMT细胞亚群的小提琴图
  Idents(emt_obj) <- "subtype"
  p20 <- VlnPlot(emt_obj, features = "PTK2", 
                 cols = emt_subtype_colors, 
                 pt.size = 0, sort = TRUE) +
    ggtitle("FAK (PTK2) Expression in EMT-like Cell Subtypes") +
    theme(plot.title = element_text(size = 18, face = "bold"),
          axis.text.x = element_text(angle = 45, hjust = 1, size = 12))
  
  # 保存FAK表达可视化
  ggsave(paste0(output_dir, "EMT_FAK_umap.pdf"), p19, width = 10, height = 8)
  ggsave(paste0(output_dir, "EMT_FAK_violin.pdf"), p20, width = 12, height = 8)
}

# 9. 生成EMT细胞亚群的点图
# 为每个亚群选择标记基因
top_emt_markers_per_subtype <- emt_markers %>% 
  group_by(cluster) %>% 
  top_n(n = 2, wt = avg_log2FC) # 每个亚群选2个最佳标记基因

emt_subtype_markers_viz <- unique(top_emt_markers_per_subtype$gene)

Idents(emt_obj) <- "subtype"
p_dotplot_emt <- DotPlot(emt_obj, features = emt_subtype_markers_viz, 
                         cols = c("lightblue", "midnightblue"), # 浅蓝到蓝紫色
                         dot.scale = 6) + 
  RotatedAxis() +
  ggtitle("EMT-like Cell Subtype Marker Genes") +
  theme(plot.title = element_text(size = 18, face = "bold"),
        axis.text.x = element_text(angle = 45, hjust = 1, size = 12))

ggsave(paste0(output_dir, "EMT_subtype_markers_dotplot.pdf"), p_dotplot_emt, width = 14, height = 8)

# 10. 保存处理后的细胞亚群对象
saveRDS(fib_obj, paste0(output_dir, "fibroblast_subtypes_annotated.rds"))
saveRDS(emt_obj, paste0(output_dir, "EMT_subtypes_annotated.rds"))

print("细胞亚群注释和可视化分析完成！所有结果已保存到subcluster_analysis目录")
