# Supplementary material for: Integrative bulk and single-cell transcriptomic analysis reveals COL1A2-driven ECM remodeling and focal adhesion signaling associated with the transition from non-muscle-invasive to muscle-invasive bladder cancer
Source: Front Oncol. 2026 Jan 5;15:1716324. doi: 10.3389/fonc.2025.1716324 (PMC12812713; doi:10.3389/fonc.2025.1716324)
Supplement: Supplementary file 2 [file DataSheet2.zip › R data/21.Subgroup annotations and visualization.R]

# 成纤维细胞和EMT样细胞亚群分析与可视化（优化版2）
# ================================================

# 加载必要的包
library(Seurat)
library(dplyr)
library(ggplot2)
library(patchwork)
library(scales) # 用于颜色透明度调整

# 设置工作目录
setwd("D:/GSE222315/cancer")

# 加载已注释的肿瘤数据集
print("加载已注释的肿瘤Seurat对象...")
tumor_obj <- readRDS("tumor_annotated_final.rds")

# 文献标准的成纤维细胞亚群分类 - 优化版
# 参考: Elyada et al., Cancer Discov 2019; Costa et al., Nat Cell Biol 2018;
# Öhlund et al., J Exp Med 2017; Dominguez et al., Nature 2020; Lee et al., Cell 2021
fibroblast_subtype_markers <- list(
  # 炎症相关成纤维细胞 (iCAFs) - 分泌促炎因子
  "iCAFs" = c("IL6", "IL1B", "CXCL1", "CXCL2", "CXCL12", "CXCL8", "LIF", 
              "PDGFRA", "HAS1", "HAS2", "LEPR"),
  
  # 肌成纤维细胞 (myCAFs) - 收缩表型
  "myCAFs" = c("ACTA2", "TAGLN", "MYL9", "TPM1", "TPM2", "MMP11", "POSTN", 
               "NOTCH3", "TIMP1", "CTGF", "TNC"),
  
  # 基质产生型成纤维细胞 (matrixCAFs) - 高ECM分泌
  "matrixCAFs" = c("COL1A1", "COL1A2", "COL3A1", "COL5A1", "COL6A1", "FBN1", 
                   "FN1", "LUM", "DCN", "BGN", "VCAN", "SPARC", "MFAP5"),
  
  # 抗原呈递型成纤维细胞 (apCAFs) - 免疫调节
  "apCAFs" = c("CD74", "HLA-DRA", "HLA-DRB1", "HLA-DPA1", "HLA-DPB1", "CIITA", 
               "CD83", "CD86", "LAMP3", "SLPI", "CCL19"),
  
  # 循环活化成纤维细胞 (cyclingCAFs) - 增殖型
  "cyclingCAFs" = c("MKI67", "TOP2A", "PCNA", "CDK1", "AURKA", "BIRC5", 
                    "CCNB1", "CCNA2", "CDK4", "E2F1"),
  
  # 代谢重编程成纤维细胞 (meCAFs) - 加入新兴亚群
  "meCAFs" = c("LDHA", "PKM", "SLC2A1", "HK2", "PGK1", "ENO1", "GAPDH", 
               "ALDOA", "PDK1", "PFKFB3"),
  
  # 血管周围成纤维细胞 - 更精确的标记基因
  "Perivascular_CAFs" = c("RGS5", "MCAM", "CSPG4", "PDGFRB", "DES", "ACTA2", 
                          "MYH11", "NOTCH3", "JAG1", "ANGPT1", "ANGPT2")
)

# 文献标准的EMT亚群分类 - 优化版
# 参考: Pastushenko et al., Cell 2018; Nieto et al., Cell 2016; Yang et al., Nat Rev Cancer 2020;
# Dongre & Weinberg, Nat Rev Mol Cell Biol 2019; Kröger et al., Nat Rev Cancer 2021
emt_subtype_markers <- list(
  # 上皮状态 (上皮标记物高表达)
  "Epithelial" = c("CDH1", "EPCAM", "KRT8", "KRT18", "KRT19", "CLDN4", "CLDN7", 
                   "MUC1", "DSP", "OCLN", "TJP3", "GRHL2"),
  
  # 早期EMT (初步获得间质特性，保留上皮标记)
  "Early_EMT" = c("CDH1", "EPCAM", "VIM", "SNAI1", "ZEB1", "TWIST1", "CDH2", 
                  "KRT8", "JUP", "CTNNB1", "FN1", "ITGB1"),
  
  # 中期/混合型EMT (上皮和间质标记物共表达) - 精确化标记
  "Hybrid_EMT" = c("CDH1", "EPCAM", "VIM", "CDH2", "SNAI2", "ZEB1", "TWIST1", 
                   "FN1", "ITGB1", "ITGA5", "SOX9", "FOXC2", "AXL"),
  
  # 完全EMT (完全丧失上皮特性，获得间质特性)
  "Complete_EMT" = c("VIM", "CDH2", "FN1", "SERPINE1", "ZEB1", "ZEB2", "TWIST1", 
                     "TWIST2", "SNAI2", "MMP2", "COL1A1", "CDH11", "VCAN"),
  
  # 侵袭性EMT (与侵袭、迁移相关) - PTK2(FAK)高表达
  "Invasive_EMT" = c("MMP2", "MMP9", "MMP14", "LOXL2", "TGFBI", "PLAU", "PLAUR", 
                     "LAMB1", "LAMC2", "ITGB1", "PTK2", "CTTN", "SERPINE1", "SPARC"),
  
  # EMT-干细胞特性 (干细胞样特性)
  "EMT_Stemness" = c("SOX2", "POU5F1", "NANOG", "ALDH1A1", "PROM1", "CD44", 
                     "ITGA6", "CXCR4", "ZEB1", "BMI1", "KLF4", "LGR5"),
  
  # 耐药EMT亚群 (新增) - 与化疗耐药相关
  "Chemoresistant_EMT" = c("ABCB1", "ABCC1", "ABCG2", "ALDH1A1", "ALDH3A1", 
                           "BIRC5", "BCL2", "ERCC1", "BRCA1", "XRCC5"),
  
  # 免疫逃逸EMT亚群 (新增) - 与免疫调节相关
  "Immune_Evasive_EMT" = c("CD274", "PDCD1LG2", "CD47", "LGALS9", "HAVCR2", 
                           "IDO1", "TGFB1", "IL10", "VEGFA", "CSF1")
)

# 亚群标记基因的代表性基因（用于点图）
subtype_representative_markers <- list(
  # 成纤维细胞亚群 - 每个亚群选择2个核心标记
  "iCAFs" = c("IL6", "CXCL12"),
  "myCAFs" = c("ACTA2", "TAGLN"),
  "matrixCAFs" = c("COL1A2", "FBN1"),
  "apCAFs" = c("CD74", "HLA-DRA"),
  "cyclingCAFs" = c("MKI67", "TOP2A"),
  "meCAFs" = c("LDHA", "SLC2A1"),
  "Perivascular_CAFs" = c("RGS5", "NOTCH3"),
  
  # EMT亚群 - 每个亚群选择2个核心标记
  "Epithelial" = c("CDH1", "EPCAM"),
  "Early_EMT" = c("SNAI1", "KRT8"),
  "Hybrid_EMT" = c("VIM", "AXL"),
  "Complete_EMT" = c("CDH2", "ZEB1"),
  "Invasive_EMT" = c("MMP2", "PTK2"),
  "EMT_Stemness" = c("CD44", "ALDH1A1"),
  "Chemoresistant_EMT" = c("ABCB1", "BCL2"),
  "Immune_Evasive_EMT" = c("CD274", "CD47")
)

# 颜色面板 - 使用更浅的颜色
base_colors <- c(
  # 原有颜色但更浅
  "#FF9999", "#99CCFF", "#99FF99", "#CC99CC", "#e5d4ef", 
  "#ffadad", "#DDB48F", "#FFB5D8", "#CCCCCC", "#A3E0D9", 
  "#FFB586", "#BAC7E8", "#F7B8DD",
  
  # 更多浅色系颜色
  "#C6DBEF", "#FDD0A2", "#DADAEB", "#FDAE6B", "#D9D9D9",
  "#BCBDDC", "#CCEBC5", "#FBB4AE", "#B3DE69", "#FDB462",
  "#FCCDE5", "#D9D9D9", "#BC80BD", "#FFFFB3", "#BEBADA",
  "#FB8072", "#80B1D3", "#FDB462", "#B3DE69", "#FCCDE5"
)

# 获取扩展颜色的函数
get_extended_colors <- function(n, base_colors) {
  if (n <= length(base_colors)) {
    return(base_colors[1:n])
  } else {
    # 如果需要更多颜色，从色轮中获取
    return(scales::hue_pal(l = 80)(n)) # 使用较高的亮度(l=80)获取更浅的颜色
  }
}

# 亚群分析函数
subcluster_analysis <- function(seurat_obj, cell_type, subtype_markers, output_prefix, resolution = 0.8) {
  print(paste("开始对", cell_type, "进行亚群分析..."))
  
  # 提取指定细胞类型的细胞
  cells_subset <- subset(seurat_obj, cell_type == cell_type)
  
  # 检查细胞数量
  cell_count <- ncol(cells_subset)
  if(cell_count < 10) {
    print(paste("警告:", cell_type, "细胞数量太少(", cell_count, ")，跳过亚群分析"))
    return(NULL)
  }
  
  print(paste("提取的", cell_type, "细胞数量:", cell_count))
  
  # 重新进行数据处理（基于子集）
  cells_subset <- NormalizeData(cells_subset)
  cells_subset <- FindVariableFeatures(cells_subset, nfeatures = 2000)
  cells_subset <- ScaleData(cells_subset)
  
  # 运行PCA和降维
  cells_subset <- RunPCA(cells_subset, npcs = 30)
  
  # 确定最佳PCA维度
  pct <- cells_subset[["pca"]]@stdev / sum(cells_subset[["pca"]]@stdev) * 100
  cum_pct <- cumsum(pct)
  pc_count <- min(which(cum_pct > 85)) 
  pc_count <- min(pc_count, 30)
  
  print(paste("基于方差解释率使用", pc_count, "个主成分"))
  
  # 聚类和降维
  cells_subset <- FindNeighbors(cells_subset, dims = 1:pc_count)
  cells_subset <- FindClusters(cells_subset, resolution = resolution)
  cells_subset <- RunUMAP(cells_subset, dims = 1:pc_count)
  cells_subset <- RunTSNE(cells_subset, dims = 1:pc_count)
  
  # 基于预定义标记基因对亚群进行注释
  print("对亚群进行细胞类型注释...")
  clusters <- levels(cells_subset$seurat_clusters)
  subtype_annotations <- character(length(clusters))
  
  for(i in 1:length(clusters)) {
    cluster_id <- clusters[i]
    print(paste("注释亚群", cluster_id))
    
    # 获取该亚群的细胞
    cluster_cells <- WhichCells(cells_subset, idents = cluster_id)
    
    # 计算每个预定义亚型的匹配得分
    subtype_scores <- numeric(length(subtype_markers))
    names(subtype_scores) <- names(subtype_markers)
    
    # 添加详细注释信息存储
    subtype_details <- list()
    
    for(subtype in names(subtype_markers)) {
      markers <- subtype_markers[[subtype]]
      markers_in_data <- markers[markers %in% rownames(cells_subset)]
      
      if(length(markers_in_data) >= 3) {
        # 获取表达矩阵
        expr_matrix <- GetAssayData(cells_subset, slot = "data")[markers_in_data, cluster_cells, drop = FALSE]
        
        # 计算平均表达和表达比例
        avg_expr <- rowMeans(expr_matrix)
        pct_expr <- rowMeans(expr_matrix > 0)
        
        # 计算加权综合得分（权重更高的表达水平和更全面的标记基因覆盖）
        # 使用改进的评分：平均表达 * 表达比例 * sqrt(有效标记基因数/总标记基因数)
        marker_ratio <- sqrt(length(markers_in_data) / length(markers))
        combined_score <- mean(avg_expr * pct_expr) * marker_ratio
        subtype_scores[subtype] <- combined_score
        
        # 存储详细信息
        subtype_details[[subtype]] <- list(
          markers_detected = length(markers_in_data),
          total_markers = length(markers),
          avg_expression = mean(avg_expr),
          pct_expressing = mean(pct_expr),
          score = combined_score,
          top_markers = names(sort(avg_expr * pct_expr, decreasing = TRUE)[1:min(3, length(markers_in_data))])
        )
      }
    }
    
    # 选择得分最高的亚型
    best_subtype <- names(which.max(subtype_scores))
    subtype_annotations[i] <- best_subtype
    
    # 打印详细的注释信息
    top_details <- subtype_details[[best_subtype]]
    print(paste("  亚群", cluster_id, "被注释为", best_subtype))
    print(paste("    得分:", round(top_details$score, 4), 
                "平均表达:", round(top_details$avg_expression, 4),
                "表达比例:", round(top_details$pct_expressing, 4)))
    print(paste("    检测到标记基因:", top_details$markers_detected, "/", 
                top_details$total_markers))
    print(paste("    顶级标记:", paste(top_details$top_markers, collapse=", ")))
  }
  
  # 添加亚型注释到元数据
  cells_subset$subtype <- subtype_annotations[match(cells_subset$seurat_clusters, clusters)]
  
  # ------------------------
  # 优化的可视化部分（使用更细小的点、更浅的颜色和适当的透明度）
  # ------------------------
  
  # 获取使用的亚群类型
  used_subtypes <- unique(cells_subset$subtype)
  subtype_count <- length(used_subtypes)
  
  # 获取扩展颜色
  subtype_colors <- get_extended_colors(subtype_count, base_colors)
  names(subtype_colors) <- used_subtypes
  
  # 1. 优化的UMAP可视化
  p_subtypes_umap <- DimPlot(cells_subset, 
                             reduction = "umap", 
                             group.by = "subtype", 
                             cols = subtype_colors, 
                             label = TRUE, 
                             pt.size = 0.4,     # 减小点的大小
                             alpha = 0.7,       # 添加透明度
                             label.size = 5,
                             repel = TRUE) + 
    ggtitle(paste0(cell_type, " Subtypes (UMAP)")) +
    theme_minimal() +  # 使用更简洁的主题
    theme(plot.title = element_text(size = 18, face = "bold"),
          legend.text = element_text(size = 12),
          legend.title = element_text(size = 14),
          axis.title = element_text(size = 14),
          axis.text = element_text(size = 12),
          panel.grid.major = element_blank(),  # 移除网格线
          panel.grid.minor = element_blank())
  
  # 保存UMAP图
  pdf(paste0(output_prefix, "_subtypes_umap.pdf"), width = 12, height = 10)
  print(p_subtypes_umap)
  dev.off()
  
  # 2. 优化的tSNE可视化
  p_subtypes_tsne <- DimPlot(cells_subset, 
                             reduction = "tsne", 
                             group.by = "subtype", 
                             cols = subtype_colors, 
                             label = TRUE, 
                             pt.size = 0.4,     # 减小点的大小
                             alpha = 0.7,       # 添加透明度
                             label.size = 5,
                             repel = TRUE) + 
    ggtitle(paste0(cell_type, " Subtypes (tSNE)")) +
    theme_minimal() +  # 使用更简洁的主题
    theme(plot.title = element_text(size = 18, face = "bold"),
          legend.text = element_text(size = 12),
          legend.title = element_text(size = 14),
          axis.title = element_text(size = 14),
          axis.text = element_text(size = 12),
          panel.grid.major = element_blank(),  # 移除网格线
          panel.grid.minor = element_blank())
  
  # 保存tSNE图
  pdf(paste0(output_prefix, "_subtypes_tsne.pdf"), width = 12, height = 10)
  print(p_subtypes_tsne)
  dev.off()
  
  # 3. 绘制COL1A2, ECM得分和FAK(PTK2)表达的UMAP图和小提琴图
  # COL1A2表达
  if("COL1A2" %in% rownames(cells_subset)) {
    # 优化的UMAP图
    p_col1a2 <- FeaturePlot(cells_subset, 
                            features = "COL1A2", 
                            reduction = "umap",
                            cols = c("#EEEEEE", "#FFCCCC", "#FF6666"),  # 使用更浅的红色
                            pt.size = 0.4,     # 减小点的大小
                            alpha = 0.8,       # 添加透明度
                            min.cutoff = "q5", 
                            max.cutoff = "q95") +  # 调整颜色范围
      ggtitle(paste0(cell_type, " - COL1A2 Expression")) +
      theme_minimal() +
      theme(plot.title = element_text(size = 16, face = "bold"),
            legend.text = element_text(size = 12),
            axis.title = element_text(size = 14),
            axis.text = element_text(size = 12),
            panel.grid.major = element_blank(),
            panel.grid.minor = element_blank())
    
    # 保存UMAP图
    pdf(paste0(output_prefix, "_COL1A2_expression.pdf"), width = 10, height = 8)
    print(p_col1a2)
    dev.off()
    
    # 小提琴图
    Idents(cells_subset) <- "subtype"
    p_col1a2_vln <- VlnPlot(cells_subset, 
                            features = "COL1A2", 
                            cols = subtype_colors, 
                            pt.size = 0) +
      ggtitle(paste0(cell_type, " - COL1A2 Expression by Subtype")) +
      theme_minimal() +
      theme(plot.title = element_text(size = 16, face = "bold"),
            axis.text.x = element_text(angle = 45, hjust = 1, size = 10),
            legend.position = "none",
            panel.grid.major.x = element_blank())
    
    # 保存小提琴图
    pdf(paste0(output_prefix, "_COL1A2_violin.pdf"), width = 12, height = 8)
    print(p_col1a2_vln)
    dev.off()
  }
  
  # 计算ECM得分
  ecm_genes <- c("COL1A1", "COL1A2", "COL3A1", "COL4A1", "COL5A1", 
                 "COL6A1", "FN1", "LAMB1", "LAMC1", "SPARC", "DCN", 
                 "LUM", "BGN", "POSTN", "VCAN")
  
  ecm_genes_present <- ecm_genes[ecm_genes %in% rownames(cells_subset)]
  
  if(length(ecm_genes_present) >= 5) {
    cells_subset <- AddModuleScore(cells_subset, 
                                   features = list(ecm_genes_present), 
                                   name = "ECM_signature")
    
    # 获取正确的列名
    ecm_score_col <- grep("^ECM_signature", colnames(cells_subset@meta.data), value = TRUE)[1]
    
    if(!is.na(ecm_score_col)) {
      # 重命名列以便于访问
      colnames(cells_subset@meta.data)[colnames(cells_subset@meta.data) == ecm_score_col] <- "ECM_signature_score"
      
      # 优化的UMAP图
      p_ecm <- FeaturePlot(cells_subset, 
                           features = "ECM_signature_score", 
                           reduction = "umap",
                           cols = c("#EEEEEE", "#CCFFCC", "#66CC66"),  # 使用更浅的绿色
                           pt.size = 0.4,     # 减小点的大小
                           alpha = 0.8,       # 添加透明度
                           min.cutoff = "q5", 
                           max.cutoff = "q95") +  # 调整颜色范围
        ggtitle(paste0(cell_type, " - ECM Signature Score")) +
        theme_minimal() +
        theme(plot.title = element_text(size = 16, face = "bold"),
              legend.text = element_text(size = 12),
              axis.title = element_text(size = 14),
              axis.text = element_text(size = 12),
              panel.grid.major = element_blank(),
              panel.grid.minor = element_blank())
      
      # 保存UMAP图
      pdf(paste0(output_prefix, "_ECM_score.pdf"), width = 10, height = 8)
      print(p_ecm)
      dev.off()
      
      # 小提琴图
      Idents(cells_subset) <- "subtype"
      p_ecm_vln <- VlnPlot(cells_subset, 
                           features = "ECM_signature_score", 
                           cols = subtype_colors, 
                           pt.size = 0) +
        ggtitle(paste0(cell_type, " - ECM Signature Score by Subtype")) +
        theme_minimal() +
        theme(plot.title = element_text(size = 16, face = "bold"),
              axis.text.x = element_text(angle = 45, hjust = 1, size = 10),
              legend.position = "none",
              panel.grid.major.x = element_blank())
      
      # 保存小提琴图
      pdf(paste0(output_prefix, "_ECM_violin.pdf"), width = 12, height = 8)
      print(p_ecm_vln)
      dev.off()
    }
  }
  
  # FAK (PTK2)表达
  if("PTK2" %in% rownames(cells_subset)) {
    # 优化的UMAP图
    p_ptk2 <- FeaturePlot(cells_subset, 
                          features = "PTK2", 
                          reduction = "umap",
                          cols = c("#EEEEEE", "#CCCCFF", "#6666CC"),  # 使用更浅的蓝色
                          pt.size = 0.4,     # 减小点的大小
                          alpha = 0.8,       # 添加透明度
                          min.cutoff = "q5", 
                          max.cutoff = "q95") +  # 调整颜色范围
      ggtitle(paste0(cell_type, " - FAK (PTK2) Expression")) +
      theme_minimal() +
      theme(plot.title = element_text(size = 16, face = "bold"),
            legend.text = element_text(size = 12),
            axis.title = element_text(size = 14),
            axis.text = element_text(size = 12),
            panel.grid.major = element_blank(),
            panel.grid.minor = element_blank())
    
    # 保存UMAP图
    pdf(paste0(output_prefix, "_FAK_expression.pdf"), width = 10, height = 8)
    print(p_ptk2)
    dev.off()
    
    # 小提琴图
    Idents(cells_subset) <- "subtype"
    p_ptk2_vln <- VlnPlot(cells_subset, 
                          features = "PTK2", 
                          cols = subtype_colors, 
                          pt.size = 0) +
      ggtitle(paste0(cell_type, " - FAK (PTK2) Expression by Subtype")) +
      theme_minimal() +
      theme(plot.title = element_text(size = 16, face = "bold"),
            axis.text.x = element_text(angle = 45, hjust = 1, size = 10),
            legend.position = "none",
            panel.grid.major.x = element_blank())
    
    # 保存小提琴图
    pdf(paste0(output_prefix, "_FAK_violin.pdf"), width = 12, height = 8)
    print(p_ptk2_vln)
    dev.off()
  }
  
  # 4. 生成亚型标记基因点图
  print("生成亚型标记基因点图...")
  
  # 从各亚型选择代表性标记基因
  selected_markers <- c()
  for(subtype in unique(cells_subset$subtype)) {
    if(subtype %in% names(subtype_representative_markers)) {
      marker_genes <- subtype_representative_markers[[subtype]]
      # 支持单个或多个标记基因的情况
      if(is.character(marker_genes) && length(marker_genes) == 1) {
        if(marker_genes %in% rownames(cells_subset)) {
          selected_markers <- c(selected_markers, marker_genes)
        }
      } else if(is.character(marker_genes) && length(marker_genes) > 1) {
        marker_genes_present <- marker_genes[marker_genes %in% rownames(cells_subset)]
        if(length(marker_genes_present) > 0) {
          selected_markers <- c(selected_markers, marker_genes_present)
        }
      }
    }
  }
  
  # 确保至少有一些标记基因
  if(length(selected_markers) == 0) {
    # 从预定义标记中选择一些可用的
    for(subtype in names(subtype_markers)) {
      potential_markers <- subtype_markers[[subtype]]
      available_markers <- potential_markers[potential_markers %in% rownames(cells_subset)]
      if(length(available_markers) > 0) {
        selected_markers <- c(selected_markers, available_markers[1])
      }
    }
  }
  
  # 添加COL1A2和PTK2为常规检查基因
  key_genes <- c("COL1A2", "PTK2", "FN1", "ACTA2")
  key_present <- key_genes[key_genes %in% rownames(cells_subset)]
  selected_markers <- unique(c(selected_markers, key_present))
  
  # 生成点图（使用用户喜欢的浅蓝色到蓝紫色渐变）
  if(length(selected_markers) > 0) {
    Idents(cells_subset) <- "subtype"
    p_dotplot <- DotPlot(cells_subset, 
                         features = selected_markers,
                         cols = c("#D1E5F0", "#4292C6", "#8856A7"),  # 调整为更浅的蓝紫色渐变
                         dot.scale = 8) +
      RotatedAxis() +
      ggtitle(paste0(cell_type, " Subtype Marker Genes")) +
      theme_minimal() +
      theme(plot.title = element_text(size = 16, face = "bold"),
            axis.text.x = element_text(angle = 45, hjust = 1, size = 12),
            axis.text.y = element_text(size = 12),
            axis.title = element_text(size = 14),
            legend.text = element_text(size = 10),
            legend.title = element_text(size = 12),
            panel.grid.major = element_blank(),
            panel.grid.minor = element_blank())
    
    # 保存点图
    pdf(paste0(output_prefix, "_subtype_markers_dotplot.pdf"), width = 14, height = 8)
    print(p_dotplot)
    dev.off()
  }
  
  # 返回注释后的对象
  return(cells_subset)
}

# 执行成纤维细胞亚群分析
print("开始分析成纤维细胞亚群...")
fibroblast_obj <- subcluster_analysis(
  tumor_obj, 
  "Fibroblasts", 
  fibroblast_subtype_markers, 
  "fibroblast", 
  resolution = 0.8
)

# 执行EMT样细胞亚群分析
print("开始分析EMT样细胞亚群...")
emt_obj <- subcluster_analysis(
  tumor_obj, 
  "EMT_like_cells", 
  emt_subtype_markers, 
  "emt", 
  resolution = 0.8
)

# =====================================================================
# 新增部分: 将亚群注释整合回主Seurat对象并保存结果
# =====================================================================

print("整合亚群注释回主对象...")

# 在tumor_obj中创建subtype列
tumor_obj$subtype <- NA

# 将成纤维细胞亚群注释整合回主对象
if(!is.null(fibroblast_obj)) {
  # 获取成纤维细胞的细胞ID和对应的亚群注释
  fibroblast_cells <- colnames(fibroblast_obj)
  fibroblast_subtypes <- fibroblast_obj$subtype
  
  # 将亚群注释添加到主对象中
  tumor_obj$subtype[match(fibroblast_cells, colnames(tumor_obj))] <- fibroblast_subtypes
  
  # 打印每种成纤维细胞亚群的数量
  print("成纤维细胞亚群分布:")
  print(table(fibroblast_obj$subtype))
}

# 将EMT细胞亚群注释整合回主对象
if(!is.null(emt_obj)) {
  # 获取EMT细胞的细胞ID和对应的亚群注释
  emt_cells <- colnames(emt_obj)
  emt_subtypes <- emt_obj$subtype
  
  # 将亚群注释添加到主对象中
  tumor_obj$subtype[match(emt_cells, colnames(tumor_obj))] <- emt_subtypes
  
  # 打印每种EMT亚群的数量
  print("EMT细胞亚群分布:")
  print(table(emt_obj$subtype))
}

# 为其他细胞设置默认亚群(使用主细胞类型作为亚群)
tumor_obj$subtype[is.na(tumor_obj$subtype)] <- tumor_obj$cell_type[is.na(tumor_obj$subtype)]

# 打印整合后的亚群分布
print("整合后所有细胞亚群分布:")
print(table(tumor_obj$subtype))

# 保存带有亚群注释的Seurat对象
print("保存亚群注释结果...")
saveRDS(tumor_obj, "tumor_subtype_annotated.rds")

# 也单独保存成纤维细胞和EMT亚群对象(方便后续分析)
if(!is.null(fibroblast_obj)) {
  saveRDS(fibroblast_obj, "fibroblast_subclustered.rds")
}

if(!is.null(emt_obj)) {
  saveRDS(emt_obj, "emt_subclustered.rds")
}

print("成纤维细胞和EMT样细胞亚群分析完成并已保存结果!")
