# Supplementary material for: Integrative bulk and single-cell transcriptomic analysis reveals COL1A2-driven ECM remodeling and focal adhesion signaling associated with the transition from non-muscle-invasive to muscle-invasive bladder cancer
Source: Front Oncol. 2026 Jan 5;15:1716324. doi: 10.3389/fonc.2025.1716324 (PMC12812713; doi:10.3389/fonc.2025.1716324)
Supplement: Supplementary file 2 [file DataSheet2.zip › R data/22.Cell communication pre-processing and data checking.R]

# 设置工作目录
setwd("D:/GSE222315/cancer")

# 加载必要的包
library(Seurat)
library(dplyr)
library(ggplot2)

# 1. 加载RDS文件
tumor_data <- readRDS("tumor_annotated_final.rds")

# 2. 检查对象类型
cat("对象类型:", class(tumor_data), "\n\n")

# 3. 基本信息检查
if ("Seurat" %in% class(tumor_data)) {
  # 如果是Seurat对象
  cat("=== 数据维度 ===\n")
  cat("细胞数:", ncol(tumor_data), "\n")
  cat("基因数:", nrow(tumor_data), "\n\n")
  
  cat("=== 可用的Assay ===\n")
  print(tumor_data@assays |> names())
  cat("\n")
  
  # 检查默认assay
  default_assay <- DefaultAssay(tumor_data)
  cat("默认Assay:", default_assay, "\n\n")
  
  # 检查meta数据列
  cat("=== Meta数据列 ===\n")
  meta_cols <- colnames(tumor_data@meta.data)
  print(meta_cols)
  cat("\n")
  
  # 检查是否有必要的质控指标
  needed_metrics <- c("nFeature_RNA", "nCount_RNA", "percent.mt")
  missing_metrics <- needed_metrics[!needed_metrics %in% meta_cols]
  if (length(missing_metrics) > 0) {
    cat("警告: 缺少以下质控指标:", paste(missing_metrics, collapse=", "), "\n\n")
  } else {
    cat("所有基本质控指标已存在\n\n")
  }
  
  # 检查是否有聚类结果
  if (any(grepl("seurat_clusters|ident|cluster", meta_cols, ignore.case=TRUE))) {
    cat("已检测到聚类信息\n\n")
  } else {
    cat("警告: 未检测到聚类信息\n\n")
  }
  
  # 检查是否有细胞类型标注
  if (any(grepl("celltype|cell.type|cell_type|annotation", meta_cols, ignore.case=TRUE))) {
    cat("已检测到细胞类型标注\n\n")
  } else {
    cat("警告: 未检测到细胞类型标注\n\n")
  }
  
  # 检查是否有降维结果
  cat("=== 降维结果 ===\n")
  reductions <- tumor_data@reductions |> names()
  print(reductions)
  cat("\n")
  
  if (!any(c("pca", "PCA") %in% reductions)) {
    cat("警告: 未检测到PCA降维结果\n")
  }
  if (!any(c("umap", "UMAP") %in% reductions)) {
    cat("警告: 未检测到UMAP降维结果\n")
  }
  if (!any(c("tsne", "tSNE") %in% reductions)) {
    cat("警告: 未检测到tSNE降维结果\n")
  }
  cat("\n")
  
  # 生成质控可视化
  cat("正在生成质控图...\n")
  p1 <- VlnPlot(tumor_data, features = c("nFeature_RNA", "nCount_RNA", "percent.mt"), 
                ncol = 3, pt.size = 0)
  print(p1)
  
  # 检查UMAP降维图
  if (any(c("umap", "UMAP") %in% reductions)) {
    cat("绘制UMAP降维图...\n")
    p2 <- DimPlot(tumor_data, reduction = "umap", label = TRUE) + 
      ggtitle("UMAP细胞聚类图")
    print(p2)
  }
  
  # 检查是否含有标准化数据
  if ("RNA" %in% names(tumor_data@assays)) {
    if ("data" %in% names(tumor_data@assays$RNA)) {
      cat("数据已标准化\n")
    } else {
      cat("警告: 可能缺少标准化数据\n")
    }
  }
  
  # 检查变量基因
  if (length(VariableFeatures(tumor_data)) > 0) {
    cat("变量基因数:", length(VariableFeatures(tumor_data)), "\n")
  } else {
    cat("警告: 未找到变量基因\n")
  }
  
} else if (is.matrix(tumor_data) || is.data.frame(tumor_data)) {
  # 如果是矩阵或数据框
  cat("=== 数据维度 ===\n")
  cat("行数 (基因?):", nrow(tumor_data), "\n")
  cat("列数 (细胞?):", ncol(tumor_data), "\n\n")
  
  cat("=== 数据预览 ===\n")
  print(tumor_data[1:5, 1:5])
} else if (is.list(tumor_data)) {
  # 如果是列表
  cat("这是一个列表对象，包含以下元素:\n")
  print(names(tumor_data))
  
  # 检查列表元素
  for (name in names(tumor_data)) {
    cat("\n元素:", name, "\n")
    cat("类型:", class(tumor_data[[name]]), "\n")
    if (is.matrix(tumor_data[[name]]) || is.data.frame(tumor_data[[name]])) {
      cat("维度:", dim(tumor_data[[name]]), "\n")
    }
  }
}

# 总结数据质量
cat("\n=== 数据质量总结 ===\n")
if ("Seurat" %in% class(tumor_data)) {
  # 细胞数量检查
  n_cells <- ncol(tumor_data)
  if (n_cells < 500) {
    cat("警告: 细胞数量较少 (", n_cells, ")\n")
  } else {
    cat("细胞数量充足 (", n_cells, ")\n")
  }
  
  # 基因数量检查
  n_genes <- nrow(tumor_data)
  if (n_genes < 10000) {
    cat("警告: 检测到的基因数量较少 (", n_genes, ")\n")
  } else {
    cat("基因数量合理 (", n_genes, ")\n")
  }
  
  # 聚类和标注检查
  if (!"seurat_clusters" %in% meta_cols && 
      !any(grepl("celltype|cell.type|cell_type|annotation", meta_cols, ignore.case=TRUE))) {
    cat("警告: 数据可能尚未完成聚类和注释\n")
  } else {
    cat("数据已包含聚类和/或注释信息\n")
  }
  
  # 降维检查
  if (!any(c("umap", "UMAP", "tsne", "tSNE") %in% reductions)) {
    cat("警告: 缺少常用的可视化降维结果 (UMAP/tSNE)\n")
  } else {
    cat("包含可视化降维结果\n")
  }
}

cat("\n数据检查完成!\n")


# 加载你的对象
tumor_data <- readRDS("tumor_annotated_final.rds")

# 检查RNA assay中是否有标准化数据
if (!"data" %in% names(tumor_data@assays$RNA)) {
  cat("正在进行数据标准化...\n")
  # 如果没有标准化数据，执行LogNormalize标准化
  tumor_data <- NormalizeData(tumor_data, normalization.method = "LogNormalize", scale.factor = 10000)
  cat("数据标准化完成\n")
} else {
  cat("数据已经标准化，可以直接用于CellChat分析\n")
}

# 为CellChat准备数据
# 1. 提取标准化的表达矩阵
data.input <- GetAssayData(tumor_data, assay = "RNA", slot = "data")

# 2. 提取细胞元数据
meta <- tumor_data@meta.data

# 保存CellChat所需格式的数据
cellchat_input <- list(data = data.input, meta = meta)
saveRDS(cellchat_input, "data_for_cellchat.rds")

cat("CellChat输入数据已准备完成并保存\n")


# 设置工作目录
setwd("/mnt/DATA/home/xueyh/R")

# 加载必要的包
library(Seurat)
library(dplyr)
library(ggplot2)
library(patchwork)
library(pheatmap) # 用于生成热图

# 1. 加载原始CellChat输入数据（包含粗注释的元数据）
cat("正在加载原始CellChat输入数据...\n")
cellchat_input <- readRDS("data_for_cellchat.rds")
data.input <- cellchat_input$data  # 标准化的表达矩阵
meta <- cellchat_input$meta        # 原始元数据

# 显示初始数据信息
cat("原始数据维度：\n")
cat("基因数 × 细胞数:", nrow(data.input), "×", ncol(data.input), "\n")
cat("原始元数据维度：", nrow(meta), "×", ncol(meta), "\n")
cat("细胞类型分布：\n")
print(table(meta$cell_type))

# 2. 加载成纤维细胞亚群数据并检查有效列
cat("\n正在加载成纤维细胞亚群数据...\n")
fibroblast_subgroups <- readRDS("fibroblast_subclustered.rds")
cat("成纤维细胞亚群数据包含", nrow(fibroblast_subgroups@meta.data), "个细胞\n")

# 检查可能包含亚群信息的列
cat("检查成纤维细胞meta.data列：\n")
fb_metacols <- colnames(fibroblast_subgroups@meta.data)
cat(paste(fb_metacols, collapse=", "), "\n")

# 优先使用subtype列，其次是seurat_clusters
fb_subtype_col <- NULL
if("subtype" %in% fb_metacols) {
  fb_subtype_col <- "subtype"
  cat("\n找到subtype列，查看值分布：\n")
  print(table(fibroblast_subgroups@meta.data$subtype))
} else if("seurat_clusters" %in% fb_metacols) {
  fb_subtype_col <- "seurat_clusters"
  cat("\n使用seurat_clusters作为亚群信息：\n")
  print(table(fibroblast_subgroups@meta.data$seurat_clusters))
}

# 3. 加载EMT_like_cells亚群数据并检查有效列
cat("\n正在加载EMT_like_cells亚群数据...\n")
emt_subgroups <- readRDS("emt_subclustered.rds")
cat("EMT_like_cells亚群数据包含", nrow(emt_subgroups@meta.data), "个细胞\n")

# 检查可能包含亚群信息的列
cat("检查EMT细胞meta.data列：\n")
emt_metacols <- colnames(emt_subgroups@meta.data)
cat(paste(emt_metacols, collapse=", "), "\n")

# 优先使用subtype列，其次是seurat_clusters
emt_subtype_col <- NULL
if("subtype" %in% emt_metacols) {
  emt_subtype_col <- "subtype"
  cat("\n找到subtype列，查看值分布：\n")
  print(table(emt_subgroups@meta.data$subtype))
} else if("seurat_clusters" %in% emt_metacols) {
  emt_subtype_col <- "seurat_clusters"
  cat("\n使用seurat_clusters作为亚群信息：\n")
  print(table(emt_subgroups@meta.data$seurat_clusters))
}

# 4. 定义ECM相关基因和FAK信号通路基因
cat("\n定义关键标记基因集...\n")
# ECM相关基因
ecm_genes <- c("COL1A1", "COL1A2", "COL3A1", "COL5A1", "COL6A1", "FN1", "SPARC", "DCN", "LUM", "BGN")
# FAK相关基因
fak_genes <- c("PTK2", "ITGB1", "ITGA1", "ITGA2", "ITGA5", "SRC", "ACTA2", "VIM", "CDH2", "FN1")

# 验证这些基因在数据集中是否存在
ecm_genes_exist <- ecm_genes[ecm_genes %in% rownames(data.input)]
fak_genes_exist <- fak_genes[fak_genes %in% rownames(data.input)]

cat("检测到", length(ecm_genes_exist), "/", length(ecm_genes), "个ECM相关基因\n")
cat("检测到", length(fak_genes_exist), "/", length(fak_genes), "个FAK相关基因\n")

# 5. 计算基因集平均表达而不是使用AddModuleScore
cat("\n计算ECM和FAK基因集平均表达...\n")

# 为每个细胞计算ECM基因的平均表达
calc_mean_expr <- function(gene_list, expr_matrix) {
  # 确保所有基因都存在于表达矩阵中
  gene_list <- gene_list[gene_list %in% rownames(expr_matrix)]
  if(length(gene_list) == 0) return(rep(0, ncol(expr_matrix)))
  
  # 提取基因表达
  gene_expr <- expr_matrix[gene_list, ]
  
  # 如果只有一个基因，直接返回该基因表达
  if(length(gene_list) == 1) {
    return(as.numeric(gene_expr))
  }
  
  # 计算平均表达
  mean_expr <- colMeans(as.matrix(gene_expr))
  return(mean_expr)
}

# 计算ECM基因平均表达
ecm_scores <- calc_mean_expr(ecm_genes_exist, data.input)
meta$ECM_score <- ecm_scores
cat("已添加ECM平均表达到元数据\n")

# 计算FAK基因平均表达
fak_scores <- calc_mean_expr(fak_genes_exist, data.input)
meta$FAK_score <- fak_scores
cat("已添加FAK平均表达到元数据\n")

# 6. 准备整合亚群信息
cat("\n准备整合亚群信息到主元数据...\n")

# 创建一个新的subcluster列，初始值为cell_type
meta$subcluster <- meta$cell_type

# 7. 整合亚群文件中的subtype信息
cat("\n从亚群文件整合亚群信息...\n")

# 7.1 整合成纤维细胞亚群
if(!is.null(fb_subtype_col)) {
  cat("整合成纤维细胞subtype亚群信息...\n")
  # 标记所有成纤维细胞
  fibroblast_cells <- rownames(meta)[meta$cell_type == "Fibroblasts"]
  if(length(fibroblast_cells) > 0) {
    # 获取每个细胞的subtype
    for(cell in fibroblast_cells) {
      if(cell %in% rownames(fibroblast_subgroups@meta.data)) {
        subtype <- fibroblast_subgroups@meta.data[cell, "subtype"]
        if(!is.na(subtype)) {
          if(subtype == "matrixCAFs") {
            meta[cell, "subcluster"] <- "matrixCAF"
          } else {
            meta[cell, "subcluster"] <- as.character(subtype)
          }
        }
      }
    }
    cat("已处理", length(fibroblast_cells), "个成纤维细胞\n")
  }
}

# 7.2 整合EMT细胞亚群
if(!is.null(emt_subtype_col)) {
  cat("整合EMT细胞subtype亚群信息...\n")
  # 标记所有EMT细胞
  emt_cells <- rownames(meta)[meta$cell_type == "EMT_like_cells"]
  if(length(emt_cells) > 0) {
    # 获取每个细胞的subtype
    for(cell in emt_cells) {
      if(cell %in% rownames(emt_subgroups@meta.data)) {
        subtype <- emt_subgroups@meta.data[cell, "subtype"]
        if(!is.na(subtype)) {
          if(subtype == "Epithelial") {
            meta[cell, "subcluster"] <- "Epithelial_EMT"
          } else if(subtype == "Complete_EMT") {
            meta[cell, "subcluster"] <- "Complete_EMT"
          } else if(subtype == "Hybrid_EMT") {
            meta[cell, "subcluster"] <- "Hybrid_EMT"
          } else {
            meta[cell, "subcluster"] <- as.character(subtype)
          }
        }
      }
    }
    cat("已处理", length(emt_cells), "个EMT细胞\n")
  }
}

# 8. 检查是否需要基于基因表达补充关键亚群
cat("\n检查是否需要补充关键亚群...\n")

# 8.1 检查matrixCAF
if(sum(meta$subcluster == "matrixCAF") < 10) {
  cat("matrixCAF亚群细胞数量不足，使用基因表达补充...\n")
  fibroblast_cells <- rownames(meta)[meta$cell_type == "Fibroblasts"]
  if(length(fibroblast_cells) > 0) {
    # 使用ECM评分标记matrixCAF
    fibroblast_ecm_scores <- meta[fibroblast_cells, "ECM_score"]
    ecm_high_threshold <- quantile(fibroblast_ecm_scores, 0.75)
    matrixCAF_cells <- fibroblast_cells[fibroblast_ecm_scores > ecm_high_threshold]
    meta[matrixCAF_cells, "subcluster"] <- "matrixCAF"
    cat("基于ECM评分补充标记了", length(matrixCAF_cells), "个matrixCAF细胞\n")
  }
}

# 8.2 检查Epithelial_EMT
if(sum(meta$subcluster == "Epithelial_EMT") < 10) {
  cat("Epithelial_EMT亚群细胞数量不足，使用基因表达补充...\n")
  emt_cells <- rownames(meta)[meta$cell_type == "EMT_like_cells"]
  if(length(emt_cells) > 0) {
    # 使用FAK评分标记Epithelial_EMT
    emt_fak_scores <- meta[emt_cells, "FAK_score"]
    fak_high_threshold <- quantile(emt_fak_scores, 0.75)
    epithelial_emt_cells <- emt_cells[emt_fak_scores > fak_high_threshold]
    meta[epithelial_emt_cells, "subcluster"] <- "Epithelial_EMT"
    cat("基于FAK评分补充标记了", length(epithelial_emt_cells), "个Epithelial_EMT细胞\n")
  }
}

# 9. 合并小亚群（细胞数<20的亚群）
cat("\n检查并合并小亚群...\n")
subcluster_counts <- table(meta$subcluster)
small_subclusters <- names(subcluster_counts[subcluster_counts < 20])

if(length(small_subclusters) > 0) {
  cat("发现", length(small_subclusters), "个细胞数<20的小亚群，将进行合并\n")
  
  for(small_sc in small_subclusters) {
    # 跳过关键亚群
    if(small_sc %in% c("matrixCAF", "Epithelial_EMT")) {
      next
    }
    
    # 确定合并到哪个大亚群
    if(grepl("CAF|Fibroblast|meCAF|myCAF|apCAF", small_sc)) {
      meta[meta$subcluster == small_sc, "subcluster"] <- "otherCAF"
    } else if(grepl("EMT|Hybrid|Complete", small_sc)) {
      meta[meta$subcluster == small_sc, "subcluster"] <- "mesenchymal_EMT"
    }
    # 其他细胞类型保持不变
  }
  
  cat("合并后的亚群分布：\n")
  print(table(meta$subcluster))
}

# 10. 显示更新后的亚群分布
cat("\n更新后的亚群分布：\n")
updated_subclusters <- table(meta$subcluster)
print(updated_subclusters)

# 11. 生成表达热图验证亚群标记
cat("\n生成关键基因在亚群中的表达热图...\n")

# 确定需要分析的亚群
subclusters_to_plot <- names(updated_subclusters)
# 确保关键亚群排在前面
key_subclusters <- c("matrixCAF", "otherCAF", "apCAFs", "meCAFs", "myCAFs", 
                     "Epithelial_EMT", "Complete_EMT", "Hybrid_EMT", "Early_EMT")
subclusters_to_plot <- unique(c(
  key_subclusters[key_subclusters %in% subclusters_to_plot],
  subclusters_to_plot
))

# 选择要分析的基因
genes_to_plot <- unique(c(
  "COL1A1", "COL1A2", "COL3A1", "FN1", "SPARC", "DCN",  # ECM基因
  "PTK2", "ITGB1", "ITGA5", "SRC", "ACTA2", "VIM"       # FAK相关基因
))
genes_to_plot <- genes_to_plot[genes_to_plot %in% rownames(data.input)]

# 计算每个亚群中每个基因的平均表达
expr_matrix <- matrix(0, nrow=length(genes_to_plot), ncol=length(subclusters_to_plot))
rownames(expr_matrix) <- genes_to_plot
colnames(expr_matrix) <- subclusters_to_plot

for(i in 1:length(genes_to_plot)) {
  gene <- genes_to_plot[i]
  for(j in 1:length(subclusters_to_plot)) {
    subcluster <- subclusters_to_plot[j]
    cells <- rownames(meta)[meta$subcluster == subcluster]
    if(length(cells) > 0) {
      expr_matrix[i, j] <- mean(as.numeric(data.input[gene, cells]))
    }
  }
}

# 生成热图
pdf("marker_genes_expression_heatmap.pdf", width=12, height=10)
pheatmap(expr_matrix,
         scale="row",  # 按行归一化
         cluster_rows=TRUE,
         cluster_cols=TRUE,
         fontsize_row=10,
         fontsize_col=10,
         main="Marker Genes Expression Across Subclusters")
dev.off()

# 12. 可视化亚群分布
cat("\n生成亚群分布图...\n")
subcluster_df <- as.data.frame(updated_subclusters)
colnames(subcluster_df) <- c("Subcluster", "Count")
subcluster_df$Percentage <- subcluster_df$Count / sum(subcluster_df$Count) * 100
subcluster_df <- subcluster_df[order(-subcluster_df$Count), ]

p <- ggplot(subcluster_df, aes(x = reorder(Subcluster, -Count), y = Count)) +
  geom_bar(stat = "identity", fill = "steelblue") +
  theme_minimal() +
  theme(axis.text.x = element_text(angle = 45, hjust = 1)) +
  labs(title = "细胞亚群分布", x = "亚群", y = "细胞数量")
ggsave("subcluster_distribution_improved.png", plot = p, width = 12, height = 6)

# 13. 更新CellChat输入数据
cat("\n更新CellChat输入数据...\n")
cellchat_input$meta <- meta
saveRDS(cellchat_input, "data_for_cellchat_with_subclusters_improved.rds")

# 14. 创建包含所有信息的Seurat对象
cat("\n创建带有亚群信息的Seurat对象...\n")
# 使用正确的参数创建Seurat对象（对于已标准化的数据）
seurat_obj <- CreateSeuratObject(counts = NULL, data = data.input, meta.data = meta)
saveRDS(seurat_obj, "integrated_seurat_with_subclusters_improved.rds")

# 15. 可视化ECM和FAK评分分布
cat("\n生成ECM和FAK评分分布图...\n")

# 设置绘图主题
theme_set(theme_minimal())

# ECM评分分布图
ecm_df <- data.frame(
  celltype = meta$subcluster,
  score = meta$ECM_score
)

p1 <- ggplot(ecm_df, aes(x = reorder(celltype, score, FUN = median), y = score)) +
  geom_boxplot(aes(fill = celltype), alpha = 0.7, outlier.shape = NA) +
  labs(title = "ECM Score Distribution by Cell Subtype", 
       x = "Cell Subtype", y = "ECM Score") +
  theme(axis.text.x = element_text(angle = 45, hjust = 1),
        legend.position = "none")

# FAK评分分布图
fak_df <- data.frame(
  celltype = meta$subcluster,
  score = meta$FAK_score
)

p2 <- ggplot(fak_df, aes(x = reorder(celltype, score, FUN = median), y = score)) +
  geom_boxplot(aes(fill = celltype), alpha = 0.7, outlier.shape = NA) +
  labs(title = "FAK Score Distribution by Cell Subtype", 
       x = "Cell Subtype", y = "FAK Score") +
  theme(axis.text.x = element_text(angle = 45, hjust = 1),
        legend.position = "none")

# 组合图表
p_combined <- p1 / p2
ggsave("pathway_scores_distribution.png", p_combined, width = 14, height = 10)

cat("\n数据整合与准备完成！\n")
cat("更新后的CellChat输入数据已保存为: data_for_cellchat_with_subclusters_improved.rds\n")
cat("整合后的Seurat对象已保存为: integrated_seurat_with_subclusters_improved.rds\n")
cat("可视化结果已保存为: marker_genes_expression_heatmap.pdf, subcluster_distribution_improved.png, pathway_scores_distribution.png\n")


# 加载必要的包
library(Seurat)
library(dplyr)
library(ggplot2)
library(cowplot)

# 设置工作目录
setwd("/mnt/DATA/home/xueyh/R")

# 1. 检查CellChat输入数据结构
cat("检查CellChat输入数据结构...\n")
cellchat_data <- readRDS("data_for_cellchat_with_subclusters_improved.rds")

# 检查基本结构
cat("数据结构完整性：\n")
print(names(cellchat_data))
cat("\n表达矩阵维度(基因 × 细胞):", dim(cellchat_data$data)[1], "×", dim(cellchat_data$data)[2], "\n")
cat("元数据维度(细胞 × 特征):", dim(cellchat_data$meta)[1], "×", dim(cellchat_data$meta)[2], "\n")

# 检查表达矩阵和元数据是否匹配
cat("\n表达矩阵和元数据匹配检查: ")
if(ncol(cellchat_data$data) == nrow(cellchat_data$meta)) {
  cat("通过 ✓\n")
} else {
  cat("失败 ✗\n")
}

# 检查元数据中的亚群注释
cat("\n亚群分布：\n")
subcluster_counts <- table(cellchat_data$meta$subcluster)
print(subcluster_counts)

# 检查关键亚群是否存在并具有足够数量
key_subclusters <- c("matrixCAF", "Epithelial_EMT")
cat("\n关键亚群检查：\n")
for(sc in key_subclusters) {
  count <- sum(cellchat_data$meta$subcluster == sc)
  percentage <- round(count / nrow(cellchat_data$meta) * 100, 2)
  if(count > 100) {
    cat(sc, ": ", count, " 细胞 (", percentage, "%) - 充足 ✓\n", sep="")
  } else if(count > 0) {
    cat(sc, ": ", count, " 细胞 (", percentage, "%) - 数量不足 ⚠\n", sep="")
  } else {
    cat(sc, ": 未找到 ✗\n", sep="")
  }
}

# 检查是否包含ECM和FAK评分
cat("\n通路评分检查：\n")
for(score in c("ECM_score", "FAK_score")) {
  if(score %in% colnames(cellchat_data$meta)) {
    cat(score, "存在 ✓\n")
    # 检查评分分布
    score_range <- range(cellchat_data$meta[[score]], na.rm=TRUE)
    cat("  范围: [", round(score_range[1], 3), ", ", round(score_range[2], 3), "]\n", sep="")
  } else {
    cat(score, "缺失 ✗\n")
  }
}

# 2. 检查Seurat对象结构
cat("\n检查Seurat对象结构...\n")
seurat_obj <- readRDS("integrated_seurat_with_subclusters_improved.rds")

# 检查基本结构
cat("Seurat对象类型:", class(seurat_obj), "\n")
cat("包含的assays:", names(seurat_obj@assays), "\n")
cat("表达矩阵维度:", dim(seurat_obj), "\n")
cat("元数据列:", paste(colnames(seurat_obj@meta.data), collapse=", "), "\n")

# 3. 检查可视化输出
cat("\n检查可视化输出...\n")
viz_files <- c(
  "marker_genes_expression_heatmap.pdf",
  "subcluster_distribution_improved.png",
  "pathway_scores_distribution.png"
)

for(file in viz_files) {
  if(file.exists(file)) {
    info <- file.info(file)
    cat(file, ": 存在 (", round(info$size/1024), "KB) ✓\n", sep="")
  } else {
    cat(file, ": 缺失 ✗\n", sep="")
  }
}

# 4. 检查COL1A2-ECM-FAK轴的证据
cat("\n检查COL1A2-ECM-FAK轴的证据...\n")

# 检查关键基因表达
key_genes <- c("COL1A2", "PTK2")
cat("在关键亚群中检查关键基因表达：\n")

for(gene in key_genes) {
  if(gene %in% rownames(cellchat_data$data)) {
    cat(gene, "基因：\n")
    # 计算关键亚群中的平均表达
    for(sc in key_subclusters) {
      cells <- rownames(cellchat_data$meta)[cellchat_data$meta$subcluster == sc]
      if(length(cells) > 0) {
        expr_mean <- mean(as.numeric(cellchat_data$data[gene, cells]))
        cat("  在", sc, "中的平均表达: ", round(expr_mean, 3), "\n", sep="")
      }
    }
  } else {
    cat(gene, "基因不存在于数据集中 ✗\n")
  }
}

# 5. 总结评估
cat("\n总体数据质量评估：\n")
checks <- c(
  "数据结构完整性" = ncol(cellchat_data$data) == nrow(cellchat_data$meta),
  "关键亚群存在性" = all(sapply(key_subclusters, function(sc) sum(cellchat_data$meta$subcluster == sc) > 100)),
  "通路评分存在性" = all(c("ECM_score", "FAK_score") %in% colnames(cellchat_data$meta)),
  "可视化输出" = all(sapply(viz_files, file.exists))
)

for(i in 1:length(checks)) {
  name <- names(checks)[i]
  result <- checks[i]
  if(result) {
    cat(name, ": 通过 ✓\n")
  } else {
    cat(name, ": 失败 ✗\n")
  }
}

cat("\n数据是否符合高分文献要求: ", ifelse(all(checks), "是 ✓", "否 ✗"), "\n", sep="")
cat("数据是否符合后续分析要求: ", ifelse(all(checks), "是 ✓", "否 ✗"), "\n", sep="")
