# Supplementary material for: Integrative bulk and single-cell transcriptomic analysis reveals COL1A2-driven ECM remodeling and focal adhesion signaling associated with the transition from non-muscle-invasive to muscle-invasive bladder cancer
Source: Front Oncol. 2026 Jan 5;15:1716324. doi: 10.3389/fonc.2025.1716324 (PMC12812713; doi:10.3389/fonc.2025.1716324)
Supplement: Supplementary file 2 [file DataSheet2.zip › R data/23.Cell communication and visualization.R]

# 设置工作目录
setwd("/mnt/DATA/home/xueyh/R")

# 加载必要的包
library(CellChat)
library(patchwork)
library(ggplot2)
library(igraph)
library(ComplexHeatmap)

# 1. 加载处理好的CellChat输入数据
cat("正在加载处理好的CellChat输入数据...\n")
cellchat_input <- readRDS("data_for_cellchat_with_subclusters_improved.rds")
data.input <- cellchat_input$data  # 标准化的表达矩阵
meta <- cellchat_input$meta        # 包含亚群标注的元数据

# 2. 创建CellChat对象
cat("创建CellChat对象...\n")
cellchat <- createCellChat(object = data.input, meta = meta, group.by = "subcluster")

# 3. 设置配体-受体数据库
cat("设置配体-受体数据库...\n")
CellChatDB <- CellChatDB.human
# 查看数据库类别并可视化
p <- showDatabaseCategory(CellChatDB)
pdf("CellChatDB_categories.pdf", width = 10, height = 7)
print(p)
dev.off()

# 设置使用的数据库
cellchat@DB <- CellChatDB

# 4. 预处理表达数据
cat("预处理表达数据...\n")
# 提取信号通路相关基因以减少计算成本
cellchat <- subsetData(cellchat)

# 解决方案1: 增加future包允许的最大数据大小到5GB
options(future.globals.maxSize = 5000 * 1024^2) # 5GB

# 设置并行计算
future::plan("multisession", workers = 4) # 如果还是出错，可以尝试将workers减少到2

# 识别过表达基因 (使用wilcox.test)
cat("识别过表达基因...\n")
cellchat <- identifyOverExpressedGenes(cellchat)

# 识别过表达的配体-受体对
cat("识别过表达的配体-受体对...\n")
cellchat <- identifyOverExpressedInteractions(cellchat)

# 5. 计算通讯概率并推断细胞通讯网络
cat("计算细胞通讯网络...\n")
cellchat <- computeCommunProb(cellchat)
# 过滤掉细胞数量少于10的细胞群体间的通讯
cellchat <- filterCommunication(cellchat, min.cells = 10)

# 6. 在信号通路水平推断细胞-细胞通讯
cat("在信号通路水平推断细胞-细胞通讯...\n")
cellchat <- computeCommunProbPathway(cellchat)

# 7. 计算聚合的细胞-细胞通讯网络
cat("计算聚合的细胞-细胞通讯网络...\n")
cellchat <- aggregateNet(cellchat)

# 8. 可视化总体通讯网络
cat("可视化总体通讯网络并分别保存为两个PDF文件...\n")

groupSize <- as.numeric(table(cellchat@idents))

# 保存相互作用次数的通讯网络图
pdf("细胞-细胞通信网络中的相互作用次数.pdf", width = 8, height = 8)
par(xpd = TRUE)
netVisual_circle(cellchat@net$count, vertex.weight = groupSize, weight.scale = TRUE,
                 label.edge = FALSE, title.name = "互作数量")
dev.off()

# 保存相互作用强度的通讯网络图
pdf("细胞-细胞通信网络中的相互作用权重或强度.pdf", width = 8, height = 8)
par(xpd = TRUE)
netVisual_circle(cellchat@net$weight, vertex.weight = groupSize, weight.scale = TRUE,
                 label.edge = FALSE, title.name = "互作强度")
dev.off()


# 9. 可视化每个细胞群体发出的信号
cat("可视化每个细胞群体发出的信号...\n")
mat <- cellchat@net$weight
pdf("sender_specific_networks.pdf", width = 14, height = 10)
par(mfrow = c(3,4), xpd=TRUE)
for (i in 1:nrow(mat)) {
  mat2 <- matrix(0, nrow = nrow(mat), ncol = ncol(mat), dimnames = dimnames(mat))
  mat2[i, ] <- mat[i, ]
  netVisual_circle(mat2, vertex.weight = groupSize, weight.scale = T, 
                   edge.weight.max = max(mat), title.name = rownames(mat)[i])
}
dev.off()

# 10. 专注于matrixCAF和Epithelial_EMT之间的通讯
cat("分析matrixCAF与Epithelial_EMT之间的通讯...\n")

# 获取所有活跃的信号通路
all_pathways <- cellchat@netP$pathways

# 扩展与COL-ECM-FAK轴相关的信号通路，包括更多Integrin家族配体、ECM受体、FAK相关通路及激活因子
expanded_pathways <- c(
  # ECM相关
  "COLLAGEN", "LAMININ", "FN1", "ECM-RECEPTOR", "INTEGRIN", "TENASCIN", "VITRONECTIN", 
  # FAK及下游相关，常见FAK信号通路或激活因子
  "FAK", "PDGF", "EGF", "IGF", "TGFB", "VEGF", "FGF", 
  # 细胞外基质-细胞黏附相关通路
  "CD44", "HSPG", "SEMA3", "NCAM"  
)

# 交集筛选，只取数据中实际存在的路径
relevant_pathways <- intersect(all_pathways, expanded_pathways)

cat("检测到的相关信号通路:", if(length(relevant_pathways) > 0) paste(relevant_pathways, collapse=", ") else "无", "\n")

# 如果没有找到相关通路，使用排名前5的通路作为备选
if(length(relevant_pathways) == 0) {
  cat("未找到与ECM-FAK轴直接相关的通路，使用排名前5的通路\n")
  
  # 计算每条通路出现频次（或活跃度指标，视你的数据结构需调整）
  pathway_counts <- table(cellchat@netP$pathways)
  
  # 选取前5个通路
  relevant_pathways <- names(sort(pathway_counts, decreasing = TRUE))[1:min(5, length(pathway_counts))]
  
  cat("选择的通路:", paste(relevant_pathways, collapse=", "), "\n")
}


# 11. 为每个相关通路生成可视化
# 计算网络中心性分数，且只需调用一次
cat("计算网络中心性分数...\n")
cellchat <- netAnalysis_computeCentrality(cellchat, slot.name = "netP")

cat("为相关通路生成可视化...\n")
for(pathway in relevant_pathways) {
  cat("分析", pathway, "通路...\n")
  
  # 圆形布局
  pdf(paste0("pathway_", pathway, "_circle.pdf"), width = 8, height = 8)
  tryCatch({
    netVisual_aggregate(cellchat, signaling = pathway, layout = "circle")
  }, error = function(e) {cat("Circle layout绘图失败:", e$message, "\n")})
  dev.off()
  
  # 和弦图
  pdf(paste0("pathway_", pathway, "_chord.pdf"), width = 8, height = 8)
  tryCatch({
    netVisual_aggregate(cellchat, signaling = pathway, layout = "chord")
  }, error = function(e) {cat("Chord layout绘图失败:", e$message, "\n")})
  dev.off()
  
  # 热图
  tryCatch({
    pdf(paste0("pathway_", pathway, "_heatmap.pdf"), width = 10, height = 8)
    p_heat <- netAnalysis_signalingRole_heatmap(cellchat, signaling = pathway)
    print(p_heat)
    dev.off()
  }, error = function(e){
    cat("热图绘制失败:", e$message, "\n")
    if(dev.cur() != 1) dev.off()
  })
  
  # 贡献分析
  tryCatch({
    pdf(paste0("pathway_", pathway, "_contribution.pdf"), width = 8, height = 10)
    p_contrib <- netAnalysis_contribution(cellchat, signaling = pathway)
    print(p_contrib)
    dev.off()
  }, error = function(e){
    cat("贡献分析绘图失败:", e$message, "\n")
    if(dev.cur() != 1) dev.off()
  })
  
  # 提取配体-受体对
  pairLR <- tryCatch({
    extractEnrichedLR(cellchat, signaling = pathway, geneLR.return = FALSE)
  }, error = function(e) {
    cat("提取LR对失败:", e$message, "\n")
    NULL
  })
  
  if (!is.null(pairLR) && nrow(pairLR) > 0) {
    LR.show <- pairLR[1, , drop = FALSE] # 确保是数据框
    pdf(paste0("pathway_", pathway, "_topLR_circle.pdf"), width = 8, height = 8)
    tryCatch({
      netVisual_individual(cellchat, signaling = pathway, pairLR.use = LR.show, layout = "circle")
    }, error = function(e) {
      cat("单个LR对circle绘图失败:", e$message, "\n")
    })
    dev.off()
  }
}


##############################################
# 12. 分析关键细胞对互作及ECM-整合素互作
##############################################

library(dplyr)
library(ggplot2)
library(tidyr)
library(RColorBrewer)

cat("筛选指定发射细胞，添加matrixCAF->Epithelial_EMT互作，定制纵坐标等...\n")

# 1. 读取通讯数据
comm_df <- subsetCommunication(cellchat)

sending_cells <- c("matrixCAF", "Epithelial_EMT")

comm_filtered <- comm_df %>%
  filter(source %in% sending_cells) %>%
  filter(!(source == target)) %>%
  filter(pval < 0.01) %>%
  mutate(
    ligand_receptor = paste(ligand, receptor, sep = "_"),
    cell_pair = paste(source, target, sep = "->")
  )

# 2. 保证matrixCAF->Epithelial_EMT互作存在
if (!any(comm_filtered$cell_pair == "matrixCAF->Epithelial_EMT")) {
  cat("添加matrixCAF->Epithelial_EMT为横坐标第一个元素...\n")
  new_row <- comm_df %>%
    filter(source == "matrixCAF" & target == "Epithelial_EMT" & pval < 0.01) %>%
    slice_max(prob, n = 1)
  if (nrow(new_row) == 0) {
    new_row <- data.frame(
      source = "matrixCAF",
      target = "Epithelial_EMT",
      ligand = NA, receptor = NA,
      prob = 0,
      pval = 1,
      ligand_receptor = NA,
      cell_pair = "matrixCAF->Epithelial_EMT"
    )
  } else {
    new_row <- new_row %>%
      mutate(
        ligand_receptor = paste(ligand, receptor, sep = "_"),
        cell_pair = paste(source, target, sep = "->")
      )
  }
  comm_filtered <- bind_rows(new_row, comm_filtered)
}

# 3. 获取matrixCAF->Epithelial_EMT对应的PROB值最大的三个配体受体互作
top_matrixCAF_EMT <- comm_filtered %>%
  filter(cell_pair == "matrixCAF->Epithelial_EMT") %>%
  arrange(desc(prob)) %>%
  head(3)

# 打印查看前三个互作
cat("matrixCAF->Epithelial_EMT互作中PROB值最大的三个配体受体对:\n")
print(top_matrixCAF_EMT$ligand_receptor)

# 4. 为每个cell_pair选择prob最高的配体受体对
key_comm <- comm_filtered %>%
  group_by(cell_pair) %>%
  filter(prob == max(prob, na.rm=TRUE)) %>%
  slice(1) %>%
  ungroup()

# 5. 计算每个cell_pair中最常见的配体受体互作（频数最高）
freq_table <- comm_filtered %>%
  group_by(cell_pair, ligand_receptor) %>%
  summarise(freq = n(), .groups = "drop")

most_common_lr <- freq_table %>%
  group_by(cell_pair) %>%
  slice_max(freq, n = 1, with_ties = FALSE) %>%
  ungroup()

# 6. 将最常见配体受体对合并回主表
key_comm <- key_comm %>%
  left_join(most_common_lr %>% select(cell_pair, ligand_receptor_most_common = ligand_receptor), by = "cell_pair")

# 7. 手动修改matrixCAF->Epithelial_EMT的配体受体为其PROB最大的配体受体
# 确保top配体受体对会出现在图上
if ("matrixCAF->Epithelial_EMT" %in% key_comm$cell_pair) {
  # 先找到索引位置
  idx <- which(key_comm$cell_pair == "matrixCAF->Epithelial_EMT")
  # 替换为PROB最大的配体受体
  if (nrow(top_matrixCAF_EMT) > 0) {
    key_comm$ligand_receptor_most_common[idx] <- top_matrixCAF_EMT$ligand_receptor[1]
  }
}

# 8. 构建纵坐标顺序：先是matrixCAF->Epithelial_EMT的前三个配体受体，后是其他所有配体受体
# 确保top_matrixCAF_EMT中的配体受体对出现在纵坐标中
top_three_lr <- top_matrixCAF_EMT$ligand_receptor[1:min(3, nrow(top_matrixCAF_EMT))]
remaining_lr <- setdiff(unique(key_comm$ligand_receptor_most_common), top_three_lr)

# 合并形成纵坐标顺序
ylabs_order <- c(top_three_lr, remaining_lr)

# 为了确保top_three_lr在图中显示，手动添加这些配体受体到key_comm
# 为不存在的配体受体创建新行
for (lr in top_three_lr) {
  if (!lr %in% key_comm$ligand_receptor_most_common) {
    # 找到对应数据
    matching_row <- top_matrixCAF_EMT[top_matrixCAF_EMT$ligand_receptor == lr, ]
    if (nrow(matching_row) > 0) {
      new_row <- key_comm[1, ] # 复制第一行结构
      new_row$source <- matching_row$source[1]
      new_row$target <- matching_row$target[1]
      new_row$ligand <- matching_row$ligand[1]
      new_row$receptor <- matching_row$receptor[1]
      new_row$prob <- matching_row$prob[1]
      new_row$pval <- matching_row$pval[1]
      new_row$ligand_receptor <- matching_row$ligand_receptor[1]
      new_row$cell_pair <- matching_row$cell_pair[1]
      new_row$ligand_receptor_most_common <- matching_row$ligand_receptor[1]
      
      # 添加新行
      key_comm <- rbind(key_comm, new_row)
    }
  }
}

# 9. 赋予纵坐标因子levels 顺序
key_comm$ligand_receptor_most_common <- factor(key_comm$ligand_receptor_most_common,
                                               levels = ylabs_order,
                                               ordered = TRUE)

# 10. 横坐标因子顺序设定，matrixCAF->Epithelial_EMT优先
all_pairs <- unique(key_comm$cell_pair)
all_pairs <- c("matrixCAF->Epithelial_EMT", setdiff(all_pairs, "matrixCAF->Epithelial_EMT"))
key_comm$cell_pair <- factor(key_comm$cell_pair, levels = all_pairs)

# 11. 固定气泡大小和配色
bubble_size <- 6
colors_pal <- rev(brewer.pal(11, "RdYlBu"))

# 12. 作图: 横坐标是cell_pair，纵坐标是对应最常见配体受体类型
p <- ggplot(key_comm, aes(x = cell_pair, y = ligand_receptor_most_common)) +
  geom_point(aes(color = prob), size = bubble_size, shape = 16) +
  scale_color_gradientn(colors = colors_pal,
                        limits = range(key_comm$prob, na.rm = TRUE),
                        oob = scales::squish,
                        name = "Communication\nProbability") +
  scale_y_discrete(limits = ylabs_order, drop = FALSE) +  # 强制纵坐标顺序，不删除空级别
  theme_bw() +
  theme(
    axis.text.x = element_text(angle = 45, hjust = 1),
    axis.title = element_blank(),
    panel.grid.major = element_line(color = "grey90"),
    panel.grid.minor = element_blank()
  ) +
  ggtitle("matrixCAF 和 Epithelial_EMT 作为发射细胞的关键配体受体互作气泡图")

# 13. 保存图形
pdf("bubbleplot_matrixCAF_EpithelialEMT_keyLR_custom_v4.pdf",
    width = max(8, length(all_pairs)*0.8),
    height = max(6, length(ylabs_order)*0.35))
print(p)
dev.off()

cat("绘图完成，保存为 bubbleplot_matrixCAF_EpithelialEMT_keyLR_custom_v4.pdf\n")


# 13. matrixCAF和Epithelial_EMT的双向通讯网络分析
##############################################
cat("分析matrixCAF和Epithelial_EMT的双向通讯网络...\n")

# 筛选matrixCAF和Epithelial_EMT的双向通讯
caf_emt_comm <- all_lr_data %>%
  filter(
    (source == "matrixCAF" & target == "Epithelial_EMT") | 
      (source == "Epithelial_EMT" & target == "matrixCAF"),
    pval < 0.05
  ) %>%
  # 添加方向标记
  mutate(direction = case_when(
    source == "matrixCAF" & target == "Epithelial_EMT" ~ "CAF → EMT",
    source == "Epithelial_EMT" & target == "matrixCAF" ~ "EMT → CAF",
    TRUE ~ "Other"
  ))

if(nrow(caf_emt_comm) > 0) {
  # 获取前10个最强的互作
  top_lr_interactions <- caf_emt_comm %>%
    group_by(lr_pair, direction) %>%
    summarize(strength = sum(prob), .groups = "drop") %>%
    group_by(direction) %>%
    slice_max(order_by = strength, n = 5) %>%
    ungroup()
  
  # 创建互作强度比较图
  p_direction <- ggplot(top_lr_interactions, 
                        aes(x = reorder(lr_pair, strength), y = strength, fill = direction)) +
    geom_col(position = "dodge") +
    coord_flip() +
    scale_fill_manual(values = c("CAF → EMT" = "coral", "EMT → CAF" = "steelblue")) +
    theme_bw() +
    labs(
      title = "matrixCAF和Epithelial_EMT之间的双向通讯强度",
      x = "配体-受体对",
      y = "通讯强度",
      fill = "通讯方向"
    )
  
  pdf("CAF_EMT_bidirectional_comm.pdf", width = 10, height = 8)
  print(p_direction)
  dev.off()
  
  cat("CAF-EMT双向通讯强度比较图已保存\n")
} else {
  cat("CAF-EMT之间没有足够的双向通讯数据\n")
}

##############################################
# 14. 信号通路富集分析
##############################################
cat("进行信号通路富集分析...\n")

# 通路富集和排序
pathway_count <- length(cellchat@netP$pathways)
# 提取通路信息
pathway_data <- cellchat@netP

# 计算每条通路的总体互作概率（按细胞对类型）
pathway_strength <- sapply(cellchat@netP$pathways, function(x) {
  sum(cellchat@netP$prob[,,x], na.rm = TRUE)
})
pathway_strength <- sort(pathway_strength, decreasing = TRUE)

# 创建通路富集条形图
df_pathway <- data.frame(
  pathway = names(pathway_strength),
  strength = as.numeric(pathway_strength),
  stringsAsFactors = FALSE
)

# 选择前15个通路
top_pathways <- head(df_pathway, 15)

p_pathway <- ggplot(top_pathways, aes(x = reorder(pathway, strength), y = strength)) +
  geom_bar(stat = "identity", fill = "steelblue") +
  coord_flip() +
  theme_bw() +
  labs(
    title = "信号通路富集分析",
    x = "信号通路",
    y = "总体通讯强度"
  )

pdf("pathway_enrichment.pdf", width = 8, height = 6)
print(p_pathway)
dev.off()

cat("信号通路富集分析已完成\n")

##############################################
# 15. 细胞通讯网络可视化 - 修复版
##############################################
cat("绘制细胞通讯网络图...\n")

# 计算通路强度（如果未定义）
if(!exists("pathway_strength")) {
  cat("计算通路强度...\n")
  pathway_strength <- sapply(cellchat@netP$pathways, function(x) {
    sum(cellchat@netP$prob[,,x], na.rm = TRUE)
  })
  pathway_strength <- sort(pathway_strength, decreasing = TRUE)
}

# 1. 先检查概率矩阵的结构
cat("检查概率矩阵结构...\n")
prob_structure <- tryCatch({
  dim_info <- dim(cellchat@net$prob)
  sprintf("维度: %s", paste(dim_info, collapse=" x "))
}, error = function(e) {
  "不是标准多维数组"
})
cat("概率矩阵结构:", prob_structure, "\n")

# 2. 绘制前5个重要通路的网络图
top_pathways <- names(pathway_strength)[1:min(5, length(pathway_strength))]
cat("重要通路:", paste(top_pathways, collapse=", "), "\n")

for(i in seq_along(top_pathways)) {
  pathway <- top_pathways[i]
  pdf_file <- paste0("pathway_network_", pathway, ".pdf")
  
  pdf(pdf_file, width = 10, height = 10)
  tryCatch({
    cat("绘制", pathway, "通路网络图...\n")
    
    # 使用安全的方式绘制网络图
    netVisual_aggregate(cellchat, signaling = pathway, layout = "circle")
    title(main = paste0(pathway, " 信号通路网络"))
    
  }, error = function(e) {
    cat(pathway, "通路网络图绘制出错:", e$message, "\n")
  })
  dev.off()
}

# 3. 使用更安全的方式绘制气泡图
pdf("pathway_bubble_plot.pdf", width = 12, height = 10)
tryCatch({
  # 绘制所有通路的气泡图
  netVisual_bubble(cellchat, remove.isolate = TRUE, 
                   title = "细胞通讯概率气泡图")
}, error = function(e) {
  cat("气泡图绘制出错:", e$message, "\n")
})
dev.off()

# ----------------------------------------
# 16. 来源-目标细胞图谱分析 - 自定义绘制气泡图（横纵坐标间距可控）
# ----------------------------------------
library(dplyr)
library(ggplot2)

cat("提取通信数据并绘制自定义气泡图，控制横纵坐标间距...\n")

# 1. 提取通信数据
net_data <- subsetCommunication(cellchat)
# 创建配体主干列
net_data$ligand_base <- gsub("^([A-Za-z0-9]+).*", "\\1", net_data$ligand)

# 2. 纵坐标精简：每个配体主干保留prob最高的一个配体-受体对
filtered_data <- net_data %>%
  group_by(ligand_base) %>%
  slice_max(order_by = prob, n = 1) %>%
  ungroup()

# 3. 按prob降序取前20个配体-受体对（可调整topN）
topN <- 20
filtered_data_topN <- filtered_data %>%
  arrange(desc(prob)) %>%
  slice_head(n = topN)

cat(sprintf("原始互作数: %d，纵坐标精简后: %d，最终选择前%d条用于绘图\n",
            nrow(net_data), nrow(filtered_data), topN))

# 4. 构造发送-接收组合列，作为横坐标
filtered_data_topN <- filtered_data_topN %>%
  mutate(sender_receiver = paste(source, target, sep = "-"))

# 5. 转为因子，调整显示顺序(默认按出现顺序)
filtered_data_topN$sender_receiver <- factor(filtered_data_topN$sender_receiver,
                                             levels = unique(filtered_data_topN$sender_receiver))

filtered_data_topN$interaction_name <- factor(filtered_data_topN$interaction_name,
                                              levels = unique(filtered_data_topN$interaction_name))

# 6. 绘图并保存PDF，调整横纵坐标点间距
pdf("source_target_custom_bubble_plot.pdf", width = 16, height = 7) # 宽拉长，竖压缩
gg <- ggplot(filtered_data_topN, aes(x = sender_receiver, y = interaction_name)) +
  geom_point(aes(color = prob), size = 5) +  # 统一大小，颜色代表通讯概率
  scale_color_gradient(low = "lightblue", high = "red") +
  scale_x_discrete(expand = expansion(mult = c(0.5, 0.5))) +   # 横坐标点间距加大
  scale_y_discrete(expand = expansion(mult = c(0.1, 0.1))) +   # 纵坐标点间距缩小
  theme_bw() +
  theme(axis.text.x = element_text(angle = 45, hjust = 1, vjust = 1, size = 10),
        axis.text.y = element_text(size = 10),
        axis.title.x = element_blank(),
        axis.title.y = element_blank(),
        legend.position = "right") +
  labs(color = "Communication\nProbability") +
  ggtitle("指定发送细胞-接收细胞的细胞通讯气泡图（纵坐标精简）")

print(gg)
dev.off()

cat("气泡图绘制完成，已保存至 source_target_custom_bubble_plot.pdf\n")


# 2. 使用正确参数绘制弦图
pdf("source_target_chord.pdf", width = 12, height = 10)
tryCatch({
  # 为每个重要通路单独绘制弦图
  for(i in 1:min(3, length(top_pathways))) {
    pathway <- top_pathways[i]
    cat("绘制", pathway, "通路的弦图...\n")
    
    netVisual_chord_cell(cellchat, signaling = pathway,
                         title.name = paste0(pathway, " 通路互作"))
  }
}, error = function(e) {
  cat("弦图绘制出错:", e$message, "\n")
  
  # 尝试绘制整体弦图
  tryCatch({
    # 不指定特定通路
    netVisual_chord_cell(cellchat, title.name = "整体细胞互作")
  }, error = function(e2) {
    cat("整体弦图也出错:", e2$message, "\n")
  })
})
dev.off()

# 3. 使用热图展示细胞通讯概率（直接使用原始数据）
pdf("communication_heatmap.pdf", width = 12, height = 10)
tryCatch({
  # 提取通讯概率总和矩阵
  prob_mat <- cellchat@net$count
  
  # 绘制热图
  library(ComplexHeatmap)
  library(circlize)
  
  # 创建颜色映射
  col_fun <- colorRamp2(
    c(min(prob_mat, na.rm=TRUE), 
      mean(prob_mat, na.rm=TRUE), 
      max(prob_mat, na.rm=TRUE)),
    viridis(3, option="plasma")
  )
  
  # 绘制热图
  ht <- Heatmap(
    prob_mat,
    name = "通讯概率",
    col = col_fun,
    cluster_rows = TRUE,
    cluster_columns = TRUE,
    show_row_names = TRUE,
    show_column_names = TRUE,
    row_names_gp = gpar(fontsize = 10),
    column_names_gp = gpar(fontsize = 10),
    row_title = "发送细胞",
    column_title = "接收细胞",
    heatmap_legend_param = list(
      title = "通讯概率",
      title_gp = gpar(fontsize = 10, fontface = "bold")
    )
  )
  
  draw(ht, heatmap_legend_side = "right")
  
}, error = function(e) {
  cat("通讯热图绘制出错:", e$message, "\n")
})
dev.off()

cat("细胞通讯分析可视化完成\n")


##############################################
# 17. 系统总结分析
##############################################
cat("生成系统总结报告...\n")

# 生成总结文件
sink("cellchat_summary_report.txt")

cat("=== 细胞通讯分析总结报告 ===\n\n")
cat("分析日期:", format(Sys.time(), "%Y-%m-%d %H:%M:%S"), "\n\n")

cat("1. 数据概况\n")
cat("   - 细胞类群总数:", length(unique(cellchat@idents)), "\n")
cat("   - 分析细胞数量:", sum(as.numeric(table(cellchat@idents))), "\n")
cat("   - 检测到的信号通路数:", length(cellchat@netP$pathways), "\n\n")

cat("2. 互作统计\n")
cat("   - 显著互作总数:", sum(cellchat@net$count), "\n")
cat("   - 平均每个细胞群发送信号数:", mean(rowSums(cellchat@net$count)), "\n")
cat("   - 平均每个细胞群接收信号数:", mean(colSums(cellchat@net$count)), "\n\n")

cat("3. 前5个重要信号通路\n")
if(length(pathway_strength) > 0) {
  for(i in 1:min(5, length(pathway_strength))) {
    cat("   ", i, ". ", names(pathway_strength)[i], " (强度: ", 
        round(pathway_strength[i], 4), ")\n", sep="")
  }
} else {
  cat("   无信号通路数据\n")
}
cat("\n")

cat("4. ECM-整合素互作摘要\n")
cat("   - 检测到的ECM-整合素互作数:", nrow(ecm_integrin_data), "\n")
cat("   - Collagen-Integrin互作数:", sum(ecm_integrin_data$interaction_type == "Collagen-Integrin"), "\n")
cat("   - Fibronectin-Integrin互作数:", sum(ecm_integrin_data$interaction_type == "Fibronectin-Integrin"), "\n")
cat("   - Laminin-Integrin互作数:", sum(ecm_integrin_data$interaction_type == "Laminin-Integrin"), "\n\n")

cat("5. matrixCAF和Epithelial_EMT互作摘要\n")
cat("   - CAF→EMT互作数:", sum(caf_emt_comm$direction == "CAF → EMT"), "\n")
cat("   - EMT→CAF互作数:", sum(caf_emt_comm$direction == "EMT → CAF"), "\n")
if(nrow(caf_emt_comm) > 0) {
  cat("   - 最强CAF→EMT互作:", 
      caf_emt_comm %>% filter(direction == "CAF → EMT") %>% 
        arrange(desc(prob)) %>% slice(1) %>% pull(lr_pair), "\n")
  cat("   - 最强EMT→CAF互作:", 
      caf_emt_comm %>% filter(direction == "EMT → CAF") %>% 
        arrange(desc(prob)) %>% slice(1) %>% pull(lr_pair), "\n")
}
cat("\n")

cat("6. 总结和建议\n")
cat("   - 分析显示最活跃的信号通路是:", names(pathway_strength)[1], "\n")
cat("   - 最活跃的发送细胞群体:", rownames(cellchat@net$count)[which.max(rowSums(cellchat@net$count))], "\n")
cat("   - 最活跃的接收细胞群体:", colnames(cellchat@net$count)[which.max(colSums(cellchat@net$count))], "\n")
cat("   - 建议重点关注的配体-受体互作:", 
    if(length(top_lr_pairs) > 0) paste(head(top_lr_pairs, 3), collapse=", ") else "无足够数据", "\n")

cat("\n=== 分析报告结束 ===\n")
sink()

cat("系统总结报告已生成: cellchat_summary_report.txt\n")

##############################################
# 18. 保存最终处理的数据对象
##############################################
cat("保存分析结果...\n")

saveRDS(cellchat, "cellchat_analysis_complete.rds")
saveRDS(ecm_integrin_data, "ecm_integrin_data.rds")
saveRDS(caf_emt_comm, "caf_emt_bidirectional_comm.rds")

cat("\n细胞通讯分析完成!\n")
