# Supplementary material for: Integrative bulk and single-cell transcriptomic analysis reveals COL1A2-driven ECM remodeling and focal adhesion signaling associated with the transition from non-muscle-invasive to muscle-invasive bladder cancer
Source: Front Oncol. 2026 Jan 5;15:1716324. doi: 10.3389/fonc.2025.1716324 (PMC12812713; doi:10.3389/fonc.2025.1716324)
Supplement: Supplementary file 2 [file DataSheet2.zip › R data/4.Annotation of the grouping information of the dataset.R]

# 设置工作目录
setwd("D:/BLCA/hebing")

# 读取合并后的表达数据
expr_data <- read.table("merge1.txt", header = TRUE, row.names = 1, sep = "\t", check.names = FALSE)

# 临床信息文件的路径
clinical_files <- list(
  GSE13507 = "clinical/clinical_GSE13507.csv",
  GSE48075 = "clinical/clinical_GSE48075.csv",
  GSE32894 = "clinical/clinical_GSE32894.csv",
  GSE31684 = "clinical/clinical_GSE31684.csv",
  GSE83586 = "clinical/clinical_GSE83586.csv",
  GSE37815 = "clinical/clinical_GSE37815.csv"
)

# 读取临床信息，并将命名保持为数据集名称格式
clinical_data <- lapply(clinical_files, function(file) read.csv(file, header = TRUE, stringsAsFactors = FALSE))
names(clinical_data) <- names(clinical_files)

# 修改后的标注样本分组函数
label_invasiveness <- function(data, dataset_name) {
  sample_column <- "geo_accession"
  
  # 针对不同数据集尝试从不同的列中提取信息
  if (dataset_name %in% c("GSE13507", "GSE37815")) {
    inv_col <- grep("invasiveness", colnames(data), value = TRUE)
    if (length(inv_col) > 0) {
      data$group <- ifelse(tolower(data[[inv_col[1]]]) == "non-muscle invasive", "NMIBC",
                           ifelse(tolower(data[[inv_col[1]]]) == "muscle invasive", "MIBC", NA))
    } else {
      message("Missing 'invasiveness' column in ", dataset_name)
      return(NULL)
    }
  } else if (dataset_name %in% c("GSE48075", "GSE32894", "GSE31684", "GSE83586")) {
    t_col <- grep("characteristics_T", colnames(data), value = TRUE)
    if (length(t_col) > 0) {
      data$group <- ifelse(grepl("T1|Ta|Tis", data[[t_col[1]]]), "NMIBC", "MIBC")
    } else {
      message("Missing 'characteristics_T' column in ", dataset_name)
      return(NULL)
    }
  }
  
  # 剔除没有分组的样本，但 **不要** 处理 TCGA 样本
  data <- data[!is.na(data$group) & data[[sample_column]] != "", ]
  
  # 打印调试信息
  message(dataset_name, " - Number of samples after filtering: ", nrow(data))
  
  if (nrow(data) == 0) {
    message("No valid samples found for ", dataset_name)
    return(NULL)
  }
  
  return(data.frame(sample = data[[sample_column]], group = data$group, dataset = dataset_name, stringsAsFactors = FALSE))
}

# 对每个临床数据进行分组标注
clinical_data <- mapply(label_invasiveness, clinical_data, names(clinical_data), SIMPLIFY = FALSE)

# 移除 NULL 数据集，保留非空的临床信息数据
clinical_data <- clinical_data[!sapply(clinical_data, is.null)]

# 将所有非空的临床信息数据合并成一个数据框
all_clinical_info <- do.call(rbind, clinical_data)

# **处理TCGA样本**：确保表达数据中是否有TCGA开头的样本，所有TCGA样本直接归为MIBC组
tcga_samples <- colnames(expr_data)[grepl("^TCGA", colnames(expr_data))]
if (length(tcga_samples) > 0) {
  # 创建TCGA样本信息并分组
  tcga_info <- data.frame(sample = tcga_samples, group = "MIBC", dataset = "TCGA", stringsAsFactors = FALSE)
  
  # 将TCGA样本直接添加到临床信息中
  all_clinical_info <- rbind(all_clinical_info, tcga_info)
} else {
  cat("No TCGA samples found in expression data.\n")
}

# 处理重复样本，确保保留GSE13507和TCGA的样本优先
duplicated_samples <- all_clinical_info$sample[duplicated(all_clinical_info$sample)]
duplicate_info <- all_clinical_info[all_clinical_info$sample %in% duplicated_samples, ]
cat("Duplicated samples:\n")
print(duplicated_samples)

# 按数据集的优先级排序，优先保留 GSE13507 和 TCGA 的样本
all_clinical_info <- all_clinical_info[order(all_clinical_info$dataset %in% c("GSE13507", "TCGA"), decreasing = TRUE), ]

# 保留第一个出现的重复样本
all_clinical_info <- all_clinical_info[!duplicated(all_clinical_info$sample), ]

# 确保表达数据中的样本顺序与临床数据一致，并移除没有分组信息的样本
expr_data <- expr_data[, colnames(expr_data) %in% all_clinical_info$sample]

# 根据去除重复后的样本重新排列表达数据
expr_data <- expr_data[, match(all_clinical_info$sample, colnames(expr_data))]

# 生成分组信息表，并保持样本顺序一致
sample_group_info <- data.frame(
  sample = colnames(expr_data),
  group = all_clinical_info$group[match(colnames(expr_data), all_clinical_info$sample)],
  dataset = all_clinical_info$dataset[match(colnames(expr_data), all_clinical_info$sample)],
  stringsAsFactors = FALSE
)

# 检查是否有NA值（未匹配到的样本）
if (any(is.na(sample_group_info$group))) {
  warning("Some samples do not have group labels!")
}

# 保存样本分组信息文件
write.csv(sample_group_info, "sample_group_info.csv", row.names = FALSE)

# 输出去重并与分组信息顺序一致的合并数据集文件
write.table(expr_data, "merge1_filtered.txt", sep = "\t", quote = FALSE, row.names = TRUE)

# 检查输出后的分组文件是否匹配，是否没有空缺值
cat("Number of samples in expression data:", ncol(expr_data), "\n")
cat("Number of samples in sample group info:", nrow(sample_group_info), "\n")
if (all(colnames(expr_data) == sample_group_info$sample)) {
  cat("Sample names match between expression data and group info.\n")
} else {
  warning("Sample names do not match between expression data and group info!")
}

# 查看分组信息的前几行
head(sample_group_info)


# 读取分组信息文件和修改后的数据集文件
sample_group_info <- read.csv("sample_group_info1_fix.csv", stringsAsFactors = FALSE)
expr_data <- read.table("merge1_fix.txt", header = TRUE, row.names = 1, sep = "\t", check.names = FALSE)

# 检查样本数量是否一致
cat("Number of samples in group info:", nrow(sample_group_info), "\n")
cat("Number of samples in expression data:", ncol(expr_data), "\n")

# 检查样本ID的顺序是否一致
if (all(sample_group_info$sample == colnames(expr_data))) {
  cat("Sample IDs match in both files.\n")
} else {
  cat("Sample IDs do not match between the files!\n")
}

# 统计MIBC和NMIBC的样本数量
table(sample_group_info$group)


# 读取分组信息文件和修改后的数据集文件
sample_group_info <- read.csv("sample_group_info.csv", stringsAsFactors = FALSE)
expr_data <- read.table("merged_expression_with_group.txt", header = TRUE, row.names = 1, sep = "\t", check.names = FALSE)

# 检查样本数量是否一致
cat("Number of samples in group info:", nrow(sample_group_info), "\n")
cat("Number of samples in expression data:", ncol(expr_data), "\n")

# 检查样本ID的顺序是否一致
if (all(sample_group_info$sample == colnames(expr_data))) {
  cat("Sample IDs match in both files.\n")
} else {
  cat("Sample IDs do not match between the files!\n")
}

# 统计MIBC和NMIBC的样本数量
group_counts <- table(sample_group_info$group)
cat("MIBC samples:", group_counts["MIBC"], "\n")
cat("NMIBC samples:", group_counts["NMIBC"], "\n")


# 设置工作目录（如果需要）
setwd("D:/BLCA/hebing")

# 读取merge2.txt文件
expr_data <- read.table("merge2.txt", header = TRUE, row.names = 1, sep = "\t", check.names = FALSE)

# 检查并去除重复样本，只保留第一个
expr_data_unique <- expr_data[, !duplicated(colnames(expr_data))]

# 查看去重后的样本量
cat("Number of samples after removing duplicates:", ncol(expr_data_unique), "\n")

# 保存去重后的数据
write.table(expr_data_unique, "merge2_unique.txt", sep = "\t", quote = FALSE, row.names = TRUE)
