# Supplementary material for: Integrative bulk and single-cell transcriptomic analysis reveals COL1A2-driven ECM remodeling and focal adhesion signaling associated with the transition from non-muscle-invasive to muscle-invasive bladder cancer
Source: Front Oncol. 2026 Jan 5;15:1716324. doi: 10.3389/fonc.2025.1716324 (PMC12812713; doi:10.3389/fonc.2025.1716324)
Supplement: Supplementary file 2 [file DataSheet2.zip › R data/5.Perform DEGs screening based on the grouping information.R]

library(limma)
library(ggplot2)

# 设置工作目录
setwd("D:/BLCA/DEG")

# 读取合并后的表达数据集（标准化后的）
expr_data <- read.table("merge1_fix.txt", header = TRUE, row.names = 1, sep = "\t", check.names = FALSE)

# 读取样本分组信息，确保"ID"列代表样本ID
sample_group_info <- read.csv("sample_group1_fix.csv", stringsAsFactors = FALSE)

# 确保样本ID一致，并重新排列表达数据顺序，使用"ID"列
if (!setequal(sample_group_info$ID, colnames(expr_data))) {
  stop("Sample IDs do not match between expression data and group info.")
}
expr_data <- expr_data[, match(sample_group_info$ID, colnames(expr_data))]

# 将 group 设置为因子，确保 MIBC 和 NMIBC 的顺序
sample_group_info$group <- factor(sample_group_info$group, levels = c("NMIBC", "MIBC"))

# 构建设计矩阵，描述实验设计
design <- model.matrix(~ group, data = sample_group_info)

# 使用 limma 进行差异表达分析
fit <- lmFit(expr_data, design)
fit <- eBayes(fit)

# 提取差异表达基因结果
results <- topTable(fit, coef = 2, adjust = "fdr", number = Inf)

# 筛选显著差异表达基因（FDR < 0.05 且 logFC > 1 或 logFC < -1）
logFC_threshold <- 0.5
padj_threshold <- 0.05

deg <- results[results$adj.P.Val < padj_threshold & 
                 (results$logFC > logFC_threshold | results$logFC < -logFC_threshold), ]

# 如果有显著性差异基因，输出结果
if (nrow(deg) > 0) {
  # 标记上调和下调基因
  deg$regulation <- ifelse(deg$logFC > 0, "Upregulated", "Downregulated")
  
  # 查看上调和下调基因数量
  print(table(deg$regulation))
  
  # 根据 logFC 对结果排序
  deg <- deg[order(deg$logFC), ]
  
  # 输出差异表达基因到文件
  write.csv(deg, "limma_DEG_results_filtered22.csv", row.names = TRUE)
} else {
  warning("No significantly differentially expressed genes found with the given criteria (FDR < 0.05 and |logFC| > 1).")
}   
