# Supplementary material for: Integrative bulk and single-cell transcriptomic analysis reveals COL1A2-driven ECM remodeling and focal adhesion signaling associated with the transition from non-muscle-invasive to muscle-invasive bladder cancer
Source: Front Oncol. 2026 Jan 5;15:1716324. doi: 10.3389/fonc.2025.1716324 (PMC12812713; doi:10.3389/fonc.2025.1716324)
Supplement: Supplementary file 2 [file DataSheet2.zip › R data/6.Draw a volcano plot for the DEGs.R]

# 设置工作目录
setwd("D:/BLCA/DEG")

# 读取数据
df <- read.csv("limma_DEG_results_all_genes1.csv", header = TRUE, stringsAsFactors = FALSE)

# 查看数据头部和维度
head(df)
dim(df)

# 添加筛选标准：FDR < 0.05 和 logFC > 0.5 或 logFC < -0.5
df$group <- ifelse(df$logFC >= 0.5 & df$adj.P.Val <= 0.05, "Up",
                   ifelse(df$logFC <= -0.5 & df$adj.P.Val <= 0.05, "Down", "Not sig"))

# 显示各组的基因数
table(df$group)

# 加载ggplot2和ggrepel库
library(ggplot2)
library(ggrepel)

# 筛选用于标注的基因，标准为 FDR < 0.05 且 logFC > 1.5 或 logFC < -1.5
df1 <- df[df$adj.P.Val < 0.05 & (df$logFC > 1.5 | df$logFC < -1.5), ]

# 创建火山图并标注不同显著性基因
ggplot(df, aes(x = logFC, y = -log10(adj.P.Val))) +
  geom_point(aes(color = group)) +
  scale_color_manual(values = c("deepskyblue4", "gray", "tomato")) +  # 使用较深蓝色和较亮红色
  geom_label_repel(data = df1, aes(x = logFC, y = -log10(adj.P.Val), label = ID), 
                   max.overlaps = 100,    # 允许较多标签重叠，但只分开发生重叠的
                   force = 0.5,           # 降低排斥力度，让标签更紧密排列
                   box.padding = 0.15,    # 减少标签框之间的距离
                   point.padding = 0.1,   # 减少标签与数据点之间的距离
                   size = 2) +            # 标注基因名，字体稍微调小
  geom_vline(xintercept = c(-0.5, 0.5), linetype = "dashed", color = "gray80", size = 0.8) +  # 两条竖着的虚线，颜色调浅
  geom_hline(yintercept = -log10(0.05), linetype = "dashed", color = "gray80", size = 0.8) +  # 一条横着的虚线，颜色调浅
  labs(y = "-log10(FDR)", x = "log(Fold Change)") +
  scale_x_continuous(breaks = seq(-3, 3, 0.5)) +  # 设置x轴刻度，显示-2, -1, 1, 2
  theme_minimal() +  # 使用极简主题
  theme(
    panel.grid = element_blank(),           # 移除网格线
    panel.background = element_rect(fill = "white", color = NA),  # 设置背景为纯白
    plot.background = element_rect(fill = "white", color = NA),   # 设置整个图像的背景为白色
    panel.border = element_blank(),         # 移除面板边框
    axis.line = element_line(color = "black")  # 为坐标轴添加黑色线条
  )

# 保存火山图到指定路径
ggsave("D:/BLCA/DEG/volcano_plot111.pdf", width = 6, height = 6)
