# Supplementary material for: Integrative bulk and single-cell transcriptomic analysis reveals COL1A2-driven ECM remodeling and focal adhesion signaling associated with the transition from non-muscle-invasive to muscle-invasive bladder cancer
Source: Front Oncol. 2026 Jan 5;15:1716324. doi: 10.3389/fonc.2025.1716324 (PMC12812713; doi:10.3389/fonc.2025.1716324)
Supplement: Supplementary file 2 [file DataSheet2.zip › R data/7.Univariate COX regression analysis.R]

# 加载必要的包
install.packages("survival")
install.packages("survminer")

library(survival)
library(survminer)

# 设置工作目录
setwd("D:/BLCA/hebing/clinical")

# 读取表达文件（merge1_fix.txt）
data <- read.table("merge1_fix.txt", header = TRUE, sep = "\t", check.names = FALSE, row.names = 1)
# 转化为matrix
dimnames <- list(rownames(data), colnames(data))
data <- matrix(as.numeric(as.matrix(data)), nrow = nrow(data), dimnames = dimnames)

# 读取差异基因文件（limma_DEG_results11.csv）
data2 <- read.csv("limma_DEG_results11.csv", header = TRUE, sep = ",", check.names = FALSE, row.names = 1)
# 提取差异基因的表达矩阵
data <- data[rownames(data2), ]

# 解析样本编号，保留肿瘤样本（假设第14-15位字符用于标记）
group <- sapply(strsplit(colnames(data), "\\-"), "[", 4)
group <- sapply(strsplit(group, ""), "[", 1)
# 仅保留肿瘤样本
data <- data[, group == 0]

# 转置表达矩阵
data <- t(data)

# 样本名仅保留前12个字符
rownames(data) <- substr(rownames(data), 1, 12)

# 读取生存数据文件（merged_clinical_data.csv）
cli <- read.csv("merged_clinical_data.csv", header = TRUE, sep = ",", check.names = FALSE, row.names = 1)
# 生存时间转换为年
cli$survival_time <- cli$survival_time / 365

# 获取共同样本
sameSample <- intersect(rownames(data), rownames(cli))
# 提取共同样本
data <- data[sameSample, ]
cli <- cli[sameSample, ]
# 合并表达数据与生存数据
rt <- cbind(cli, data)


# 过滤掉在所有样本中表达为0的基因
filtered_data <- data[rowSums(data != 0) > 0, ]

# 合并过滤后的表达数据与生存数据，重新保存为 rt
rt <- cbind(cli, filtered_data)

# 查看合并后的数据
head(rt)


# 设置P值阈值
p.value <- 0.01

# 查找与生存相关的基因（单因素Cox回归分析）
outTab <- data.frame()
for(i in colnames(rt[, 4:ncol(rt)])){  # 生存数据占前三列，表达数据从第4列开始
  # 单因素Cox分析
  cox <- coxph(Surv(survival_time, status) ~ rt[, i], data = rt)
  coxSummary <- summary(cox)
  coxP <- coxSummary$coefficients[, "Pr(>|z|)"]
  
  # 检查coxP是否为NA，避免判断NA值
  if(!is.na(coxP) && coxP < p.value){
    outTab <- rbind(outTab,
                    cbind(id = i,
                          HR = coxSummary$conf.int[, "exp(coef)"],
                          HR.95L = coxSummary$conf.int[, "lower .95"],
                          HR.95H = coxSummary$conf.int[, "upper .95"],
                          pvalue = coxSummary$coefficients[, "Pr(>|z|)"]))
  }
}

# 输出单因素Cox回归结果
write.table(outTab, file="uniCox.txt", sep="\t", row.names=F, quote=F)


# 读取单因素Cox回归分析结果
rt <- read.table("uniCox.txt", header = TRUE, sep = "\t", check.names = FALSE)

# 绘制森林图
# 提取必要的列
gene <- rt$id
hr <- sprintf("%.3f", rt$HR)
hrLow <- sprintf("%.3f", rt$HR.95L)
hrHigh <- sprintf("%.3f", rt$HR.95H)
Hazard.ratio <- paste0(hr, "(", hrLow, "-", hrHigh, ")")
pVal <- ifelse(rt$pvalue < 0.001, "<0.001", sprintf("%.3f", rt$pvalue))

# 设置输出为PDF文件
pdf(file = "uniCoxforest.pdf", width = 7, height = nrow(rt) / 13 + 5)

# 设置图形参数
n <- nrow(rt)
nRow <- n + 1
ylim <- c(1, nRow)
layout(matrix(c(1, 2), nc = 2), width = c(3, 2.5))

# 绘制左侧基因名称和P值
xlim <- c(0, 3)
par(mar = c(4, 2.5, 2, 1))
plot(1, xlim = xlim, ylim = ylim, type = "n", axes = FALSE, xlab = "", ylab = "")
text.cex <- 0.8
text(0, n:1, gene, adj = 0, cex = text.cex)
text(1.5 - 0.5 * 0.2, n:1, pVal, adj = 1, cex = text.cex)
text(1.5 - 0.5 * 0.2, n + 1, 'pvalue', cex = text.cex, font = 2, adj = 1)
text(3, n:1, Hazard.ratio, adj = 1, cex = text.cex)
text(3, n + 1, 'Hazard ratio', cex = text.cex, font = 2, adj = 1)

# 绘制右侧森林图
par(mar = c(4, 1, 2, 1), mgp = c(2, 0.5, 0))
xlim <- c(0, max(as.numeric(hrLow), as.numeric(hrHigh)))
plot(1, xlim = xlim, ylim = ylim, type = "n", axes = FALSE, ylab = "", xaxs = "i", xlab = "Hazard ratio")
arrows(as.numeric(hrLow), n:1, as.numeric(hrHigh), n:1, angle = 90, code = 3, length = 0.05, col = "darkblue", lwd = 2.5)
abline(v = 1, col = "black", lty = 2, lwd = 2)
boxcolor <- ifelse(as.numeric(hr) > 1, "red", "blue")
points(as.numeric(hr), n:1, pch = 15, col = boxcolor, cex = 1.6)
axis(1)

# 关闭PDF输出
dev.off()


# 设置输出为TIFF文件，高分辨率
tiff(file = "uniCoxforest.tiff", width = 7, height = nrow(rt) / 13 + 5, units = "in", res = 600)

# 设置图形参数
n <- nrow(rt)
nRow <- n + 1
ylim <- c(1, nRow)
layout(matrix(c(1, 2), nc = 2), width = c(3, 2.5))

# 绘制左侧基因名称和P值
xlim <- c(0, 3)
par(mar = c(4, 2.5, 2, 1))
plot(1, xlim = xlim, ylim = ylim, type = "n", axes = FALSE, xlab = "", ylab = "")
text.cex <- 0.8
text(0, n:1, gene, adj = 0, cex = text.cex)
text(1.5 - 0.5 * 0.2, n:1, pVal, adj = 1, cex = text.cex)
text(1.5 - 0.5 * 0.2, n + 1, 'pvalue', cex = text.cex, font = 2, adj = 1)
text(3, n:1, Hazard.ratio, adj = 1, cex = text.cex)
text(3, n + 1, 'Hazard ratio', cex = text.cex, font = 2, adj = 1)

# 绘制右侧森林图
par(mar = c(4, 1, 2, 1), mgp = c(2, 0.5, 0))
xlim <- c(0, max(as.numeric(hrLow), as.numeric(hrHigh)))
plot(1, xlim = xlim, ylim = ylim, type = "n", axes = FALSE, ylab = "", xaxs = "i", xlab = "Hazard ratio")
arrows(as.numeric(hrLow), n:1, as.numeric(hrHigh), n:1, angle = 90, code = 3, length = 0.05, col = "darkblue", lwd = 2.5)
abline(v = 1, col = "black", lty = 2, lwd = 2)
boxcolor <- ifelse(as.numeric(hr) > 1, "red", "blue")
points(as.numeric(hr), n:1, pch = 15, col = boxcolor, cex = 1.6)
axis(1)

# 关闭TIFF输出
dev.off()
