# Supplementary material for: Integrative bulk and single-cell transcriptomic analysis reveals COL1A2-driven ECM remodeling and focal adhesion signaling associated with the transition from non-muscle-invasive to muscle-invasive bladder cancer
Source: Front Oncol. 2026 Jan 5;15:1716324. doi: 10.3389/fonc.2025.1716324 (PMC12812713; doi:10.3389/fonc.2025.1716324)
Supplement: Supplementary file 2 [file DataSheet2.zip › R data/8.Kaplan-Meier survival analysis.R]

# 加载必要的包
install.packages("survival")
install.packages("survminer")

library(limma)
library(survival)
library(survminer)

# 设置工作目录
setwd("D:/BLCA_xin/KM")

# 读取基因表达矩阵
data <- read.table("merge1_fix.txt", header = TRUE, sep = "\t", check.names = FALSE, row.names = 1)
# 转化为矩阵格式
dimnames <- list(rownames(data), colnames(data))
data <- matrix(as.numeric(as.matrix(data)), nrow = nrow(data), dimnames = dimnames)

# 去除低表达基因 (放宽条件)
data <- data[rowMeans(data) > 0, ]

# 仅保留样本名的前12个字符（TCGA前缀的样本名格式）
colnames(data) <- gsub("(.*?)\\-(.*?)\\-(.*?)\\-.*", "\\1\\-\\2\\-\\3", colnames(data))

# 读取差异表达基因列表
degs <- read.csv("limma_DEG_results11.csv", header = TRUE)
deg_genes <- degs$ID

# 筛选表达矩阵中的DEGs
data <- data[rownames(data) %in% deg_genes, ]

# 转置表达矩阵
data <- t(data)

# 读取生存数据
cli <- read.csv("merged_clinical_data.csv", header = TRUE, row.names = 1)
cli$survival_time <- cli$survival_time / 12  # 将生存时间转换为年

# 获取共同样本并打印样本数量
sameSample <- intersect(rownames(data), rownames(cli))
print(paste("Number of common samples:", length(sameSample)))
print("Common sample IDs:")
print(sameSample)

# 如果共同样本数量大于0，继续处理；否则，停止程序并提示
if (length(sameSample) > 0) {
  # 提取共同样本
  data <- data[sameSample, ]
  cli <- cli[sameSample, ]
  
  # 合并数据
  rt <- cbind(cli, data)
  print(paste("Number of samples in rt after merging:", nrow(rt)))
  
  # 去除生存数据和表达矩阵中的缺失值
  rt <- rt[!is.na(rt$survival_time) & !is.na(rt$status), ]
  print(paste("Number of samples after removing missing values in survival data:", nrow(rt)))
  
  # 过滤掉在所有样本中表达为0的基因
  if (ncol(rt) > 3) {
    rt <- rt[, c(1:3, which(colSums(rt[, -c(1:3)] != 0) > 0) + 3)]  # 保留非零表达基因
  }
  
  # 检查过滤后的表达数据是否存在
  if (ncol(rt) > 3) {
    # 初始化输出表
    outTab <- data.frame()
    
    # 循环每个差异表达基因，进行KM生存分析
    for (gene in colnames(rt[, 4:ncol(rt)])) {
      # 按基因表达量中位数分组
      a <- rt[, gene] > median(rt[, gene], na.rm = TRUE)
      rt_filtered <- rt[!is.na(a), ]  # 移除当前基因中NA值的行
      
      # 检查分组后样本数是否充足
      if (nrow(rt_filtered) < 2 || length(unique(a[!is.na(a)])) < 2) {
        print(paste("Skipping gene:", gene, "- insufficient data after filtering"))
        next
      }
      
      # KM生存分析
      fit <- survfit(Surv(survival_time, status) ~ a, data = rt_filtered)
      diff <- survdiff(Surv(survival_time, status) ~ a, data = rt_filtered)
      pValue <- 1 - pchisq(diff$chisq, df = 1)
      
      # 计算第五年生存率差异
      surv_rate <- summary(fit, times = 5)$surv
      if (length(surv_rate) == 2) {
        diff_surv_rate <- abs(surv_rate[1] - surv_rate[2])
      } else {
        diff_surv_rate <- 0
      }
      
      # 根据筛选标准筛选基因
      if (pValue < 0.01 && diff_surv_rate > 0.15) {
        outTab <- rbind(outTab, cbind(gene = gene, pval = pValue, diff_surv_rate = diff_surv_rate))
        
        # 设置p值显示格式
        if (pValue < 0.001) {
          pValue <- "<0.001"
        } else {
          pValue <- paste0("p=", sprintf("%0.3f", pValue))
        }
        
        # 可视化KM曲线
        surPlot <- ggsurvplot(
          fit,
          data = rt_filtered,
          conf.int = TRUE,
          pval = pValue,
          pval.size = 6,
          legend.labs = c("Low Expression", "High Expression"),
          legend.title = gene,
          xlab = "Time (years)",
          legend = c(0.8, 0.8),
          font.legend = 10,
          break.time.by = 1,
          risk.table.title = "",
          palette = c("Firebrick3", "MediumSeaGreen"),
          surv.median.line = "hv",
          risk.table = TRUE,
          cumevents = FALSE,
          risk.table.height = 0.25
        )
        
        # 保存KM曲线图
        pdf(file = paste0("sur_", gene, ".pdf"), width = 7, height = 6.5, onefile = FALSE)
        print(surPlot)
        dev.off()
      }
    }
    
    # 输出符合筛选标准的基因和P值以及第五年生存率差异
    outTab <- outTab[order(-as.numeric(outTab$diff_surv_rate)), ]  # 按第五年生存率差异降序排序
    write.table(outTab, file = "significant_genes_results1.txt", sep = "\t", row.names = FALSE, quote = FALSE)
    
  } else {
    print("No valid expression data after filtering.")
  }
  
} else {
  stop("No common samples found between data and cli. Please check sample IDs.")
}
