# Supplementary material for: Integrative bulk and single-cell transcriptomic analysis reveals COL1A2-driven ECM remodeling and focal adhesion signaling associated with the transition from non-muscle-invasive to muscle-invasive bladder cancer
Source: Front Oncol. 2026 Jan 5;15:1716324. doi: 10.3389/fonc.2025.1716324 (PMC12812713; doi:10.3389/fonc.2025.1716324)
Supplement: Supplementary file 2 [file DataSheet2.zip › R data/9.Multivariate COX regression analysis.R]

# 加载必要的包
library(survival)
library(readr)

# 设置工作目录
setwd("D:/BLCA_xin/duoyinsu_COX")

# 读入基因表达矩阵
rt = read.table("merge1_fix.txt", header = TRUE, sep = "\t", check.names = FALSE, row.names = 1)

# 读入临床信息
clinical_data = read.csv("merged_clinical_data.csv", header = TRUE)
clinical_data$survival_time = clinical_data$survival_time / 12  # 转换为年

# 读入差异基因
common_genes = read.table("common_genes.txt", header = TRUE, sep = "\t")
gene_ids = common_genes$ID

# 过滤基因表达矩阵，只保留差异基因
rt_filtered = rt[intersect(rownames(rt), gene_ids), ]

# 转置基因表达矩阵
expr_data = as.data.frame(t(rt_filtered))  # 转置为样本在行

# 检查ID匹配
expr_data$ID = rownames(expr_data)
clinical_data_subset = clinical_data[clinical_data$ID %in% expr_data$ID, ]

# 合并数据
merged_data = merge(clinical_data_subset, expr_data, by.x = "ID", by.y = "ID")

# 确认合并后的数据框维度
print(dim(merged_data))

# 创建生存对象
surv_object = Surv(time = merged_data$survival_time, event = merged_data$status)

# COX模型构建
multiCox = coxph(surv_object ~ ., data = merged_data[, -which(names(merged_data) %in% c("ID", "survival_time", "status"))])

# 逐步回归
multiCox = step(multiCox, direction = "both")
multiCoxSum = summary(multiCox)

# 输出模型参数
outTab = data.frame(
  id = rownames(multiCoxSum$coefficients),
  coef = multiCoxSum$coefficients[, "coef"],
  HR = multiCoxSum$conf.int[, "exp(coef)"],
  HR.95L = multiCoxSum$conf.int[, "lower .95"],
  HR.95H = multiCoxSum$conf.int[, "upper .95"],
  pvalue = multiCoxSum$coefficients[, "Pr(>|z|)"]
)

# 检查outTab的内容
print(outTab)

# 将结果写入多重Cox结果文件
write.table(outTab, file = "multiCox.txt", sep = "\t", quote = FALSE, row.names = FALSE)

# 计算p值的格式
pVal <- ifelse(outTab$pvalue < 0.001, "<0.001", sprintf("%.3f", outTab$pvalue))

# 输出病人风险值
riskScore = predict(multiCox, type = "risk", newdata = merged_data)
coxGene = rownames(multiCoxSum$coefficients)
outCol = c("survival_time", "status", coxGene)
risk = as.vector(ifelse(riskScore > median(riskScore), "high", "low"))

# 将风险结果写入文件
write.table(cbind(id = rownames(cbind(merged_data[, outCol], riskScore, risk)), cbind(merged_data[, outCol], riskScore, risk)),
            file = "risk.txt",
            sep = "\t",
            quote = FALSE,
            row.names = FALSE)

print(multiCoxSum)
print(outTab)

# 读取多重Cox结果文件并检查
data_preview <- read_lines("multiCox.txt", n_max = 5)
print(data_preview)


  # 绘制森林图
  pdf(file = "multiCoxforest.pdf", width = 7, height = nrow(outTab)/13 + 5)
  n <- nrow(outTab)
  nRow <- n + 1
  ylim <- c(1, nRow)
  layout(matrix(c(1, 2), nc = 2), width = c(3, 2.5))
  
  # 绘制 HR 图
  xlim = c(0, 3)
  par(mar = c(4, 2.5, 2, 1))
  plot(1, xlim = xlim, ylim = ylim, type = "n", axes = FALSE, xlab = "", ylab = "")
  text.cex = 0.8
  text(0, n:1, outTab$id, adj = 0, cex = text.cex)
  
  # 在列名位置标注 P 值和 Hazard ratio
  text(1.5, nRow - 0.5, "Pvalue", adj = 0.5, cex = text.cex, font = 2)
  text(2.5, nRow - 0.5, "Hazard ratio", adj = 0.5, cex = text.cex, font = 2)
  
  # 绘制 P 值和 HR 值
  text(1.5, n:1, pVal, adj = 0.5, cex = text.cex, col = "black")
  text(2.5, n:1, sprintf("%.3f", outTab$HR), adj = 0.5, cex = text.cex, col = "black")
  
  # 绘制置信区间
  par(mar = c(4, 1, 2, 1), mgp = c(2, 0.5, 0))
  xlim = c(0, max(c(outTab$HR.95L, outTab$HR.95H)))
  plot(1, xlim = xlim, ylim = ylim, type = "n", axes = FALSE, ylab = "", xaxs = "i", xlab = "Hazard ratio")
  arrows(outTab$HR.95L, n:1, outTab$HR.95H, n:1, angle = 90, code = 3, length = 0.05, col = "darkblue", lwd = 2.5)
  abline(v = 1, col = "black", lty = 2, lwd = 2)
  boxcolor = ifelse(as.numeric(outTab$HR) > 1, "red", "blue")
  points(as.numeric(outTab$HR), n:1, pch = 15, col = boxcolor, cex = 1.6)
  axis(1)
  
  dev.off()
  
  
  
  
  
  
