# Supplementary material for: Integrative bulk and single-cell transcriptomic analysis reveals COL1A2-driven ECM remodeling and focal adhesion signaling associated with the transition from non-muscle-invasive to muscle-invasive bladder cancer
Source: Front Oncol. 2026 Jan 5;15:1716324. doi: 10.3389/fonc.2025.1716324 (PMC12812713; doi:10.3389/fonc.2025.1716324)
Supplement: Supplementary file 3 [file DataSheet3.zip]

Archive with 25 entries (24 files):
- transwell-oe-COL1A2/
- transwell-oe-COL1A2/1-1.jpg
- transwell-oe-COL1A2/1-2.jpg
- transwell-oe-COL1A2/1-3.jpg
- transwell-oe-COL1A2/1-4.jpg
- transwell-oe-COL1A2/2-1.jpg
- transwell-oe-COL1A2/2-2.jpg
- transwell-oe-COL1A2/2-3.jpg
- transwell-oe-COL1A2/2-4.jpg
- transwell-oe-COL1A2/3-1.jpg
- transwell-oe-COL1A2/3-2.jpg
- transwell-oe-COL1A2/3-3.jpg
- transwell-oe-COL1A2/3-4.jpg
- transwell-oe-COL1A2/4-1.jpg
- transwell-oe-COL1A2/4-2.jpg
- transwell-oe-COL1A2/4-3.jpg
- transwell-oe-COL1A2/4-4.jpg
- transwell-oe-COL1A2/5-1.jpg
- transwell-oe-COL1A2/5-2.jpg
- transwell-oe-COL1A2/5-3.jpg
- transwell-oe-COL1A2/5-4.jpg
- transwell-oe-COL1A2/6-1.jpg
- transwell-oe-COL1A2/6-2.jpg
- transwell-oe-COL1A2/6-3.jpg
- transwell-oe-COL1A2/6-4.jpg
