# Supplementary material for: Integrative bulk and single-cell transcriptomic analysis reveals COL1A2-driven ECM remodeling and focal adhesion signaling associated with the transition from non-muscle-invasive to muscle-invasive bladder cancer
Source: Front Oncol. 2026 Jan 5;15:1716324. doi: 10.3389/fonc.2025.1716324 (PMC12812713; doi:10.3389/fonc.2025.1716324)
Supplement: Supplementary file 7 [file DataSheet7.zip]

Archive with 28 entries (27 files):
- wound healing assay-PF-573228/
- wound healing assay-PF-573228/1-NC-0h.jpg
- wound healing assay-PF-573228/1-NC-24h.jpg
- wound healing assay-PF-573228/1-NC-48h.jpg
- wound healing assay-PF-573228/1-oe-0h.jpg
- wound healing assay-PF-573228/1-oe-24h.jpg
- wound healing assay-PF-573228/1-oe-48h.jpg
- wound healing assay-PF-573228/1-PF-573228-0h.jpg
- wound healing assay-PF-573228/1-PF-573228-24h.jpg
- wound healing assay-PF-573228/1-PF-573228-48h.jpg
- wound healing assay-PF-573228/2-NC-0h.jpg
- wound healing assay-PF-573228/2-NC-24h.jpg
- wound healing assay-PF-573228/2-NC-48h.jpg
- wound healing assay-PF-573228/2-oe-0h.jpg
- wound healing assay-PF-573228/2-oe-24h.jpg
- wound healing assay-PF-573228/2-oe-48h.jpg
- wound healing assay-PF-573228/2-PF-573228-0h.jpg
- wound healing assay-PF-573228/2-PF-573228-24h.jpg
- wound healing assay-PF-573228/2-PF-573228-48h.jpg
- wound healing assay-PF-573228/3-NC-0h.jpg
- wound healing assay-PF-573228/3-NC-24h.jpg
- wound healing assay-PF-573228/3-NC-48h.jpg
- wound healing assay-PF-573228/3-oe-0h.jpg
- wound healing assay-PF-573228/3-oe-24h.jpg
- wound healing assay-PF-573228/3-oe-48h.jpg
- wound healing assay-PF-573228/3-PF-573228-0h.jpg
- wound healing assay-PF-573228/3-PF-573228-24h.jpg
- wound healing assay-PF-573228/3-PF-573228-48h.jpg
