# Supplementary material for: Integrative bulk and single-cell transcriptomic analysis reveals COL1A2-driven ECM remodeling and focal adhesion signaling associated with the transition from non-muscle-invasive to muscle-invasive bladder cancer
Source: Front Oncol. 2026 Jan 5;15:1716324. doi: 10.3389/fonc.2025.1716324 (PMC12812713; doi:10.3389/fonc.2025.1716324)
Supplement: Supplementary file 8 [file DataSheet8.zip]

Archive with 19 entries (18 files):
- wound healing assay-si-COL1A2/
- wound healing assay-si-COL1A2/1-NC-0h.jpg
- wound healing assay-si-COL1A2/1-NC-24h.jpg
- wound healing assay-si-COL1A2/1-NC-48h.jpg
- wound healing assay-si-COL1A2/1-si-0h.jpg
- wound healing assay-si-COL1A2/1-si-24h.jpg
- wound healing assay-si-COL1A2/1-si-48h.jpg
- wound healing assay-si-COL1A2/2-NC-0h.jpg
- wound healing assay-si-COL1A2/2-NC-24h.jpg
- wound healing assay-si-COL1A2/2-NC-48h.jpg
- wound healing assay-si-COL1A2/2-si-0h.jpg
- wound healing assay-si-COL1A2/2-si-24h.jpg
- wound healing assay-si-COL1A2/2-si-48h.jpg
- wound healing assay-si-COL1A2/3-NC-0h.jpg
- wound healing assay-si-COL1A2/3-NC-24h.jpg
- wound healing assay-si-COL1A2/3-NC-48h.jpg
- wound healing assay-si-COL1A2/3-si-0h.jpg
- wound healing assay-si-COL1A2/3-si-24h.jpg
- wound healing assay-si-COL1A2/3-si-48h.jpg
