# Supplementary material for: Integrative bulk and single-cell transcriptomic analysis reveals COL1A2-driven ECM remodeling and focal adhesion signaling associated with the transition from non-muscle-invasive to muscle-invasive bladder cancer
Source: Front Oncol. 2026 Jan 5;15:1716324. doi: 10.3389/fonc.2025.1716324 (PMC12812713; doi:10.3389/fonc.2025.1716324)
Supplement: Supplementary file 11 [file Table1.xlsx]

## Sheet: Table description
Tables	Description
Table S1	RT-qPCR Primers and Small Interfering RNA (siRNA) sequence of COL1A2
Table S2	Differentially expressed genes between the MIBC group and the NMIBC group in the integrated BULK-RNAseq dataset of six GEO datasets
Table S3	Differentially Expressed Genes Between MIBC and NMIBC Groups in the Integrated BULK-RNAseq Dataset from GEO and TCGA-BLCA
Table S4	DEGs Between MIBC and NMIBC Groups in the Integrated BULK-RNAseq Dataset from GEO and TCGA-BLCA (Filtered by FDR-Adjusted p-value < 0.05 and |log2 Fold Change| > 0.5)
Table S5	Univariate Cox Regression Analysis of DEGs Identified from the Integrated BULK-RNAseq Data
Table S6	The survival analysis results of KMs for the DEGs selected from the integrated BULK-RNAseq data
Table S7	Multifactorial cox regression analysis of hub genes
Table S8	Analysis of protein-protein interaction network of hub genes
Table S9	The GSEA enrichment analysis results of the MIBC group
Table S10	DEGs between the high and low expression groups of COL1A2
Table S11	The cell annotation results of 46 cell clusters
Table S12	Expression of marker genes in 46 cell clusters

## Sheet: Supplementary Table S1
RT-qPCR Primers and Small Interfering RNA (siRNA) sequence of COL1A2
qRT-PCR Primers
COL1A2(human)	Forward Primer	5′-GGTGAAGTGGGTCTTCCAGG -3′
	Reverse Primer	5′-TAAGGCCGTTTGCTCCAGG -3′
LOX(human)	Forward Primer	5' -ACTGCACACACACAGGGATT -3′
	Reverse Primer	5' -AGCTGGGGTTTACACTGACC -3′
FLNC(human)	Forward Primer	5' -AGTGGCGTCAAGGTCTCAGG -3'
	Reverse Primer	5' -GCGGTGTACTGCACTCGGTA -3'
CDH11(human)	Forward Primer	5′-TTTCGGTGGAAGCACAGAC -3′
	Reverse Primer	5′-CTTGGCCTGGATCACCAC -3′
Small Interfering RNA (siRNA) sequence
siCOL1A2 #1	Sense	5′-AACGGTGTTGTTGGTCCCACA-3′
siCOL1A2 #2	Sense	5′-TCCAAGGAAATGGCTACCCAA-3′

## Sheet: Supplementary Table S2
Differentially expressed genes between the MIBC group and the NMIBC group in the integrated BULK-RNAseq dataset of six GEO datasets
Gene_ID	logFC	AveExpr	t	P.Value	adj.P.Val	B	Significant
A2M	0.140549577397216	6.9670586844886	1.81541101598641	0.0697535460372238	0.109594778023315	-5.32763	Not Sig
A2ML1	0.282515853113193	4.30073015319805	2.82399987150341	0.00483495269618996	0.0103709278343417	-3.01922	Not Sig
A4GALT	-0.0342873	5.24269310728787	-0.619945	0.535432295121967	0.615744426142592	-6.76926	Not Sig
AAAS	-0.0652507	5.23813560969723	-2.66899	0.00772844963412325	0.0157215342413762	-3.43848	Not Sig
AACS	-0.0239799	4.91813131758507	-0.770207	0.441354729981128	0.526221721245756	-6.66569	Not Sig
AADAC	0.350451797039937	3.38142104774399	3.82507284754201	0.000138648694427398	0.000418527995655143	0.24631835051006	Not Sig
AADACL2	0.066594249658221	2.70426912221065	2.42899529206601	0.0153121666132556	0.0287518044945576	-4.04154	Not Sig
AADAT	-0.374859	4.57778695818735	-7.46001	1.84433618737777e-13	3.35379530739992e-12	19.9159045834763	Not Sig
AAK1	0.0349870004113759	4.83441304326651	0.627261617176663	0.530627770137763	0.611458648091113	-6.76473	Not Sig
AAMP	-0.0831906	6.48361227868251	-2.91147	0.00367544339862831	0.00811070716535111	-2.77236	Not Sig
AARS2	-0.058676	5.42545933505168	-1.99782	0.0460010376019836	0.0762005509006873	-4.98382	Not Sig
AASDH	-0.17362	4.59819177530508	-5.5892	2.92522949987939e-08	1.90324421646396e-07	8.30286729381297	Not Sig
AASDHPPT	-0.0572208	5.14834221189904	-1.14185	0.253782985168517	0.3320504485147	-6.31351	Not Sig
AASS	-0.229031	4.34943115048365	-4.34845	1.50815258053725e-05	5.6089830650135e-05	2.33389261116845	Not Sig
AATF	0.0604393084752948	6.41195193534628	2.04668329582045	0.0409444016366548	0.0686459996115725	-4.88617	Not Sig
ABAT	-0.55996	4.62552962185555	-9.37259	4.39390372897721e-20	2.76200430340464e-18	34.831028184777	Not Sig
ABCA1	0.106054689089112	5.9110931160419	1.99192372176018	0.046644992905085	0.0771433806287713	-4.99544	Not Sig
ABCA12	0.157720540434787	3.62432716195103	2.92110165415346	0.00356459732241459	0.00789219235462211	-2.74472	Not Sig
ABCA13	0.0668480944097034	3.15663386070015	1.33172	0.18324971741721	0.25219339521323	-6.08088	Not Sig
ABCA2	-0.015057	4.56081513407336	-0.367306	0.713466734450438	0.774560565997811	-6.89296	Not Sig
ABCA3	0.0795114402640777	4.08794154497152	1.42242970598946	0.155206468459724	0.219066651197816	-5.95718	Not Sig
ABCA4	0.268798069419374	3.21873356086635	4.94968893655135	8.68880349591932e-07	4.16878872169964e-06	5.04897750283423	Not Sig
ABCA5	-0.206281	3.96764256976621	-4.92122	1.00190956825278e-06	4.76873652305548e-06	4.91286333037075	Not Sig
ABCA6	-0.325184	3.37708393717864	-4.33803	1.58010703741049e-05	5.85547829963971e-05	2.28979405947502	Not Sig
ABCA7	0.0287051616028453	4.64488037144388	0.659683384516618	0.509605556565094	0.591499002694775	-6.74404	Not Sig
ABCA8	-0.0937483	3.25728738371679	-1.53574	0.124911571477386	0.182433701234361	-5.79126	Not Sig
ABCA9	-0.160465	3.31762372039162	-3.5809	0.00035850934120584	0.000987140377253741	-0.638751	Not Sig
ABCB1	0.0308176199952488	3.44753122841871	0.880465592747328	0.378813990730757	0.463789636687732	-6.57546	Not Sig
ABCB10	0.149138620888665	5.10685026042792	3.99597913957138	6.90486714304489e-05	0.00022353645498468	0.899538056008978	Not Sig
ABCB4	0.0320389272602686	2.87825118636197	1.73942	0.0822611633720015	0.126552453386719	-5.46121	Not Sig
ABCB6	-0.0957535	4.11490657611162	-2.73476	0.00635045537968213	0.0132144905910972	-3.26343	Not Sig
ABCB7	-0.0563549	5.07285555243279	-1.59143	0.111822135327019	0.165602423591188	-5.70508	Not Sig
ABCB9	0.0264126806307261	4.00548411396954	0.883799887237261	0.377011960804384	0.462281685676178	-6.57255	Not Sig
ABCC1	0.0346468273190439	5.39713702539606	0.852581254821521	0.394091178322347	0.479750305806638	-6.59942	Not Sig
ABCC10	-0.124242	5.29133363045411	-4.25613	2.27101845946676e-05	8.16774848163845e-05	1.94689681966355	Not Sig
ABCC11	-0.0285108	3.12333862977149	-2.00964	0.0447314603662415	0.074270980505669	-4.9604	Not Sig
ABCC12	0.637762355728314	3.45652500621853	3.89442735303325	0.00010481934031262	0.000325324139640946	0.508057704722989	Not Sig
ABCC2	0.0942148852524203	3.02882925601036	2.6298322918876	0.0086709787366507	0.0174171704239291	-3.5407	Not Sig
ABCC3	-0.409661	5.69176990998235	-4.71556	2.74439345991366e-06	1.20280543026807e-05	3.95169904463958	Not Sig
ABCC4	-0.400866	4.99529019890831	-5.56321	3.38125245733742e-08	2.18242728290147e-07	8.16339903243697	Not Sig
ABCC5	-0.337526	5.8466645180931	-5.07855	4.51787027228222e-07	2.28552269191201e-06	5.67451747198371	Not Sig
ABCC6	-0.0160652	3.47406	-0.786276	0.431887791743354	0.516345039817915	-6.65329	Not Sig
ABCC8	0.0222863499388439	3.01622483783016	1.14917945524428	0.250750675012032	0.328791874007244	-6.30519	Not Sig
ABCC9	0.119083196774632	3.15750091434156	3.88513746324455	0.000108848529517521	0.000336448996032502	0.472733430863183	Not Sig
ABCD1	0.0512250998160155	4.77810361172673	1.35823635056003	0.174688242759707	0.242335600271618	-6.04556	Not Sig
ABCD3	-0.225981	5.51041836874621	-3.80886	0.000147925909999892	0.000444051666870047	0.185780302067895	Not Sig
ABCD4	-0.0789871	4.77685912522994	-3.47058	0.000541015660526671	0.00144071924430794	-1.01998	Not Sig
ABCE1	0.0128974349221469	5.52541558982103	0.326485773182086	0.744123652191481	0.800262636851174	-6.907	Not Sig
ABCF1	0.14002616538089	7.00122745531251	4.40064231607555	1.19251435787445e-05	4.54839005673996e-05	2.55620974518795	Not Sig
ABCF2	0.140902351507155	5.21086580493149	4.75381330026925	2.28188970897359e-06	1.01659216834406e-05	4.12751818808755	Not Sig
ABCF3	0.00855198895281184	5.54285407064799	0.32151799052554	0.747883579531763	0.803544643210578	-6.9086	Not Sig
ABCG1	-0.289124	5.23623490879786	-5.50455	4.67931249582398e-08	2.931869623971e-07	7.85074835154494	Not Sig
ABCG2	-0.14426	3.17992168389396	-3.32165	0.000926519340736169	0.00234669976770833	-1.51613	Not Sig
ABCG4	0.0176893480211739	3.17819055753167	1.27176264307174	0.203746589153802	0.275917477876619	-6.15818	Not Sig
ABCG5	0.782929574602069	3.65285749738246	4.61277452171175	4.47665436120391e-06	1.86752194987429e-05	3.48606887961306	Not Sig
ABHD1	-0.00764895	3.14381910657889	-0.386983	0.698849495469891	0.762705128892648	-6.88559	Not Sig
ABHD10	-0.0151624	5.38266831020028	-0.529178	0.596796522696252	0.67114471189637	-6.82098	Not Sig
ABHD11	-0.112033	5.67194715478629	-2.48916	0.0129625884014136	0.0248121610308434	-3.89563	Not Sig
ABHD12	-0.211438	6.89617997854614	-4.22996	2.54687002050132e-05	9.0593523895387e-05	1.83864937631387	Not Sig
ABHD14A	-0.255452	5.20804242314661	-6.28502	4.84492412586312e-10	4.46228523183189e-09	12.2633381806465	Not Sig
ABHD14B	-0.276244	6.21763362362249	-6.99676	4.73012603025982e-12	6.75979094022143e-11	16.7567062265649	Not Sig
ABHD2	-0.118875	5.29248238944628	-2.53374	0.0114337707520191	0.0222422418520763	-3.78525	Not Sig
ABHD3	0.0876880536017186	5.05729358267996	2.09244050861106	0.0366451641504409	0.0623220440070522	-4.79261	Not Sig
ABHD4	0.0731971366157618	5.28100961430335	1.95579489311803	0.0507612818455947	0.0832713987425131	-5.06592	Not Sig
ABHD5	-0.170599	5.31918365191411	-3.98565	7.20733767192432e-05	0.000232334262963992	0.859284259910932	Not Sig
ABHD6	-0.0727748	4.47258652854761	-2.3105	0.0210588217493818	0.0382510725772748	-4.31861	Not Sig
ABHD8	0.118385250554196	5.1360524269237	3.09018951137847	0.00205435827248035	0.00481031847252055	-2.24495	Not Sig
ABI1	-0.0846285	5.63014742517656	-1.54599	0.122416786394488	0.179245562901632	-5.77563	Not Sig
ABI2	-0.0159804	4.85451978802871	-0.5107	0.609671095570429	0.682878090695811	-6.83051	Not Sig
ABI3	0.234138888283729	4.57290763520353	5.52251847922657	4.23738261285004e-08	2.68312391227731e-07	7.94619234117574	Not Sig
ABI3BP	0.249228330040801	4.07381493640661	3.33102440808502	0.00089621357592651	0.00227807693683649	-1.48554	Not Sig
ABL1	0.132299626756754	5.91806383774011	3.0810476099582	0.00211788659471812	0.00494173538767561	-2.27268	Not Sig
ABL2	0.195655358090585	4.42041651372087	6.17209654908498	9.70053834029954e-10	8.44110494995236e-09	11.5912761839935	Not Sig
ABLIM1	-0.360423	5.84730344829497	-5.32672	1.22965173574778e-07	7.00444691040666e-07	6.92217219254125	Not Sig
ABLIM2	0.215430149963383	3.66357431304952	5.64404293205169	2.15028848633179e-08	1.42686102072554e-07	8.59927323945315	Not Sig
ABLIM3	-0.170107	4.96173392691922	-2.73533	0.00633955053082108	0.0131942186121106	-3.2619	Not Sig
ABO	-0.189675	4.17726188525372	-3.56425	0.000381748380567358	0.00104504194796087	-0.697029	Not Sig
ABR	-0.127228	5.78078829401546	-2.63596	0.00851708715857669	0.017132314835733	-3.52482	Not Sig
ABT1	-0.0581445	5.11006042113339	-2.06324	0.0393422307735633	0.0662830427004637	-4.85256	Not Sig
ABTB1	-0.0979721	5.33393633612027	-2.60534	0.00931154132493948	0.0185495188578104	-3.60388	Not Sig
ABTB2	0.130648989465182	4.06776819145959	3.20457499663298	0.00139447020209556	0.0033947765250329	-1.89123	Not Sig
ACAA1	-0.387407	6.14141673667449	-8.73325	9.94245146176158e-18	3.79855207867369e-16	29.5189323790799	Not Sig
ACAA2	0.313109594155645	5.07568901172967	4.84313354085632	1.47547707027689e-06	6.82799278810437e-06	4.54330307008435	Not Sig
ACACA	0.0363724715457749	5.65780603581208	0.740623760335295	0.459091599295956	0.543769559207851	-6.68785	Not Sig
ACACB	-0.148612	4.31403937761338	-2.79749	0.00524686581919825	0.0111553656455766	-3.09259	Not Sig
ACAD10	-0.164213	4.80888940981036	-5.28233	1.55819444068729e-07	8.64165802467187e-07	6.6948670784153	Not Sig
ACAD8	-0.209054	5.02445625342247	-5.52589	4.15902488343807e-08	2.63939906892459e-07	7.9641517232015	Not Sig
ACAD9	-0.0475214	6.0752596539802	-1.62598	0.104261771431062	0.155952850043272	-5.65007	Not Sig
ACADL	0.00374656340665291	2.87590610528987	0.102914615381815	0.918050913767593	0.939834330433136	-6.95462	Not Sig
ACADM	-0.174823	5.85278330474292	-3.44717	0.000589537683169497	0.00155533226945461	-1.09937	Not Sig
ACADS	-0.0489587	5.16590518116043	-1.6283	0.103768930388734	0.155256599831351	-5.64633	Not Sig
ACADSB	-0.199703	4.22743252759943	-4.47724	8.41099765103708e-06	3.29442838613454e-05	2.88712933636187	Not Sig
ACADVL	-0.176426	7.77713864061356	-3.94379	8.56703721055065e-05	0.000271764526776959	0.697124727671615	Not Sig
ACAT1	0.317232039118347	5.1017023017246	5.37904636513267	9.28082575006476e-08	5.43673359762441e-07	7.19240649075231	Not Sig
ACAT2	-0.0608945	5.49230454435699	-1.15801	0.247130839755784	0.325048526568782	-6.2951	Not Sig
ACBD3	0.0767143619630399	6.55930285373068	2.1786889331708	0.0295825219754613	0.0517694134570573	-4.61069	Not Sig
ACBD4	-0.195078	4.56601771097304	-6.11678	1.35748463308657e-09	1.14353215528087e-08	11.2661807704008	Not Sig
ACBD5	-0.240453	4.31126103703303	-5.75396	1.15117600175672e-08	8.16399630745845e-08	9.20149037357201	Not Sig
ACBD6	-0.00238656	5.2023099777416	-0.0863939	0.931170181924305	0.950093341812345	-6.95618	Not Sig
ACD	0.111948122897256	5.50440938581918	3.86039090389401	0.000120307588728293	0.000368456196842089	0.379035720722753	Not Sig
ACE2	-0.0325806	3.18968001927229	-0.921965	0.356764241267924	0.441702547263189	-6.53839	Not Sig
ACHE	0.0274801044030086	3.51966070490252	0.714601804646615	0.475018206561228	0.5587841167168	-6.70662	Not Sig
ACIN1	-0.111546	6.57628562895061	-3.65289	0.000272462592028678	0.000769445752053114	-0.383728	Not Sig
ACLY	0.0903486562763041	7.02718518092059	2.23702776414801	0.0254993604471493	0.0453441847663066	-4.48351	Not Sig
ACMSD	0.62401764247304	3.57254414882255	3.67202923504811	0.000253084997199235	0.000722090888413305	-0.315078	Not Sig
ACO1	0.111575228662518	5.8707187138952	2.52517047424669	0.0117144394152383	0.0227142419761976	-3.80661	Not Sig
ACO2	-0.252251	5.83219475379259	-5.67473	1.8080785370459e-08	1.21975429012246e-07	8.76627841798478	Not Sig
ACOT1	0.0233100017339005	4.43959933859714	0.558022018599166	0.576951480664656	0.654535937922601	-6.80543	Not Sig
ACOT11	-0.352138	4.92676643802579	-6.36221	2.99505576896427e-10	2.86550571757483e-09	12.7292499938166	Not Sig
ACOT4	-0.0690506	4.29709367879408	-1.33775	0.181274638470911	0.250142687915533	-6.0729	Not Sig
ACOT7	0.210242535605388	6.03448067456935	4.03189108388322	5.94394511669893e-05	0.000195212576669125	1.04031528230228	Not Sig
ACOT8	-0.0144595	4.88555119324447	-0.48781	0.625789233585768	0.697185118654659	-6.84185	Not Sig
ACOT9	0.30357392035583	5.16455620723935	6.3954352038651	2.43109014137107e-10	2.37397416817018e-09	12.9314186812589	Not Sig
ACOX1	-0.257299	5.93002517474315	-3.99163	7.03078179394318e-05	0.000227029826453823	0.882569506722883	Not Sig
ACOX2	0.221376509120987	3.43037406662415	4.18833853024542	3.05235027019907e-05	0.000106766394932025	1.66781524726403	Not Sig
ACOX3	-0.169646	5.83920567908386	-3.73859	0.000195314786427602	0.00057031314503191	-0.0736577	Not Sig
ACOXL	-0.552594	4.07811468102842	-8.96682	1.42320296059705e-18	6.64571357773444e-17	31.4225717503796	Not Sig
ACP1	-0.000744838	6.42600949125574	-0.0155553	0.987592237561117	0.991085975024852	-6.95976	Not Sig
ACP2	0.160871796306837	5.96528175520845	4.52221643717661	6.83532813740473e-06	2.7464755090344e-05	3.08397401204964	Not Sig
ACP5	0.492715992372003	5.31292245515674	7.78246831333317	1.73432996629954e-14	3.85116284297474e-13	22.2218512740042	Not Sig
ACP6	-0.489567	5.31489600048434	-8.3579	2.0652970935079e-16	6.32555160385093e-15	26.5505864467556	Not Sig
ACRBP	0.0126880595034979	3.76038743802538	0.378888497676918	0.704849310757391	0.767923680188585	-6.88867	Not Sig
ACRV1	0.0483260713499845	2.97516322013683	2.10378639117644	0.0356407814020756	0.0607961435011052	-4.7691	Not Sig
ACSBG1	-0.362499	3.61935686613485	-5.38081	9.19272014106598e-08	5.3906871028773e-07	7.2015705039575	Not Sig
ACSBG2	-0.00909374	2.73138168783758	-0.810255	0.417982124792887	0.503238809593687	-6.63431	Not Sig
ACSL1	-0.0519677	6.14111964724096	-0.837887	0.402290111606984	0.487755555783398	-6.61173	Not Sig
ACSL3	-0.114725	5.58953724122563	-2.70275	0.00699070575229531	0.0144067450365592	-3.34915	Not Sig
ACSL4	-0.00580489	5.16745884947529	-0.0836692	0.933335785149644	0.95153289794187	-6.95641	Not Sig
ACSL5	-0.564673	6.2814279310375	-7.00299	4.53349221780917e-12	6.50335476554749e-11	16.7980038583019	Not Sig
ACSM3	-0.393824	3.81197479884049	-5.91762	4.45209325613584e-09	3.40876532910751e-08	10.1182517857591	Not Sig
ACSS1	-0.104853	4.95170094436378	-2.16229	0.0308272465409048	0.0535184771266289	-4.64584	Not Sig
ACSS2	0.0695061105938546	5.69287698876233	1.41179833416077	0.158313524967117	0.222821082585199	-5.9721	Not Sig
ACTA2	0.714068852204302	7.20285347092808	7.73765283289779	2.42136110590732e-14	5.20363342210802e-13	21.8961706760919	Not Sig
ACTB	0.240778403715492	10.4873378369994	6.42470636359629	2.02135019724106e-10	2.01018936793114e-09	13.1103200218081	Not Sig
ACTC1	0.637763629837608	4.08292327867203	5.5908382206883	2.89850902103135e-08	1.88694101328989e-07	8.3117026052021	Not Sig
ACTG2	0.98065513836297	6.39312640933861	7.36635762080663	3.60588142174794e-13	6.19938431705665e-12	19.2625151063494	Not Sig
ACTL6A	0.132604812829697	6.40784375075522	3.17040372499456	0.00156752775643615	0.00376917513292669	-1.99822	Not Sig
ACTL7B	-0.000895132	3.17054324408174	-0.0804948	0.935859488606538	0.953249337272746	-6.95666	Not Sig
ACTL8	-0.00162704	3.17983196455005	-0.0422067	0.966342153997063	0.975628118284961	-6.95899	Not Sig
ACTN1	0.780071361819252	7.02594867376989	10.343268957458	6.45946994602165e-24	8.83354359147406e-22	43.4920010790639	Not Sig
ACTN2	0.0239720125282714	2.98042518926396	0.793585880625943	0.427620637186161	0.512701962188437	-6.64756	Not Sig
ACTN4	0.121115586264457	8.17332288968275	2.91889143473333	0.00358975454018375	0.00794014517884307	-2.75107	Not Sig
ACTR10	0.0434695870256423	5.86094863765413	1.37308213697677	0.170027783902841	0.236898976417674	-6.02548	Not Sig
ACTR1A	0.0909704398323621	6.69596380543377	3.28959243571358	0.00103756054723852	0.00260066258659497	-1.62016	Not Sig
ACTR1B	-0.0360964	6.32578061703237	-1.3077	0.191268948522951	0.261485392637341	-6.11227	Not Sig
ACTR2	0.041334347886858	7.75603010033316	1.15047780513155	0.250216062793398	0.328193464861482	-6.30371	Not Sig
ACTR3	0.0626494352616271	6.56253777075441	1.48803144700408	0.137050862851228	0.197149612166948	-5.86266	Not Sig
ACTR3B	-0.0558436	3.94103263642547	-1.94411	0.0521564371998054	0.0852028639369697	-5.08844	Not Sig
ACTR5	-0.00420263	5.20602214831161	-0.150154	0.880672609542409	0.910440242390463	-6.94869	Not Sig
ACTR6	-0.0427192	5.26335111523279	-0.826526	0.408698337928427	0.494307552417706	-6.6211	Not Sig
ACTR8	-0.170412	4.88598852083176	-6.60271	6.47538831894786e-11	7.16142604825549e-10	14.2144219644883	Not Sig
ACVR1	0.112826935415345	5.69493381164787	2.76050163347867	0.00587447288934151	0.0123394379628579	-3.19379	Not Sig
ACVR1B	-0.162407	5.51231542426942	-3.51205	0.00046407474898461	0.00125139167697917	-0.878026	Not Sig
ACVR1C	0.0692815110231799	3.31280895711688	2.06847738876422	0.0388460496358928	0.0655736574261344	-4.84186	Not Sig
ACVR2A	-0.297956	4.65623804803014	-7.30034	5.75896580838661e-13	9.67600171966752e-12	18.8063970474891	Not Sig
ACVR2B	-0.0704646	4.37099481349971	-1.87645	0.0608781648976136	0.0976926229802321	-5.21621	Not Sig
ACVRL1	0.235445838666373	4.56493905790124	5.93296559420168	4.06784784575305e-09	3.15070781609282e-08	10.2054212922729	Not Sig
ACY1	0.834189631037481	5.46618585475411	3.20365609617999	0.00139888324061729	0.00340114166087088	-1.89412	Not Sig
ACY3	0.106815751959011	3.55151394574917	3.19748519756659	0.00142885482626633	0.00346658450152749	-1.91352	Not Sig
ACYP1	0.0577391572136294	5.30428644005613	1.51163785472591	0.130934937964708	0.189650081833743	-5.82761	Not Sig
ACYP2	-0.232805	4.52669263157173	-6.90194	8.98587865709924e-12	1.20808963414816e-10	16.1327257464797	Not Sig
ADA	0.560291328550774	5.00666163205499	8.92799969218486	1.97183503891934e-18	8.94976487464709e-17	31.1031921689973	Not Sig
ADAL	-0.0987371	3.55521344898432	-3.73666	0.000196799562258624	0.000574205356890874	-0.0807205	Not Sig
ADAM10	-0.321537	5.94088102686857	-5.67793	1.77552941822242e-08	1.20033658517205e-07	8.78378366632403	Not Sig
ADAM11	0.0552015815085931	3.51957790428923	1.71467846629775	0.0867071478778829	0.132186753589996	-5.50348	Not Sig
ADAM12	0.325789515756225	4.23848416942744	5.57110794246897	3.23584439991348e-08	2.09453088453042e-07	8.20571157080094	Not Sig
ADAM15	0.104664336423289	6.45836818603733	2.59742032188974	0.00952760902449153	0.0189234692107309	-3.62419	Not Sig
ADAM17	0.157378291839794	4.8926322182681	3.06886160810708	0.00220537493572622	0.00512340736741555	-2.30951	Not Sig
ADAM19	0.783075593549949	4.82425912880145	10.8253948863249	6.24299491171244e-26	1.47581798465002e-23	48.0504084596098	Not Sig
ADAM2	0.00971168110254306	2.65391342656395	0.339043048359378	0.734646903150346	0.792474418675442	-6.90286	Not Sig
ADAM22	0.0536979125582584	3.16980647365237	1.52487464673188	0.127599532777758	0.18562460236272	-5.80772	Not Sig
ADAM23	0.220539476143036	3.70045711318595	3.93843190348917	8.7575974082416e-05	0.000276880629120416	0.676494620452806	Not Sig
ADAM28	-0.264457	4.01639955349468	-4.45557	9.28938789472347e-06	3.60981796032285e-05	2.79292479336864	Not Sig
ADAM32	-0.0277575	2.84084884745676	-1.3569	0.175113648507296	0.242851939576177	-6.04736	Not Sig
ADAM33	0.0634038680146336	4.06970822644128	1.46737274873657	0.142582132847573	0.204045839503268	-5.89288	Not Sig
ADAM7	0.0225441788517315	2.66704699146553	1.6966342365352	0.0900701328336952	0.136817375805079	-5.53393	Not Sig
ADAM8	-0.0285321	5.68937970622689	-0.437194	0.662062866211502	0.730780869932092	-6.86507	Not Sig
ADAM9	0.0413849311021091	5.15265777915197	0.734723830914996	0.462676135152527	0.54704450407166	-6.69216	Not Sig
ADAMDEC1	0.526552193111925	3.8560395470932	6.82538414550736	1.50027044732102e-11	1.91922984957741e-10	15.6345355294654	Not Sig
ADAMTS1	-0.0533871	5.30653127869256	-0.721047	0.471045363737569	0.555146628825321	-6.70203	Not Sig
ADAMTS13	-0.0412279	3.68527176665451	-1.54955	0.121559977541626	0.178163402888767	-5.77018	Not Sig
ADAMTS14	0.231411944343577	3.96626802030596	5.74096945460767	1.24011720615766e-08	8.70229433411935e-08	9.12972838734872	Not Sig
ADAMTS19	-0.0299204	3.04272155954986	-1.20984	0.226621002452402	0.302312310701552	-6.2343	Not Sig
ADAMTS2	0.590350842258293	4.45795266591553	10.0914867684936	6.81495985527031e-23	7.65637123542101e-21	41.1781909853867	Not Sig
ADAMTS3	0.0906353516642091	3.00117696802516	3.57022388517627	0.000373255954381105	0.00102426488860034	-0.676158	Not Sig
ADAMTS4	0.249614508935264	4.13141829663518	4.6581300996696	3.61150646666805e-06	1.53885707387466e-05	3.69032923716124	Not Sig
ADAMTS5	0.1674141470019	3.60416785199522	4.2928970861541	1.93119257675926e-05	7.06195364759502e-05	2.10005257195645	Not Sig
ADAMTS6	0.215862611813894	3.25334168568305	6.73572558573999	2.71708288567484e-11	3.2763803935975e-10	15.0575588132392	Not Sig
ADAMTS8	0.0698244987688525	3.71677783481185	1.47576631647787	0.140314442232309	0.201207305522749	-5.88065	Not Sig
ADAMTS9	0.149462156732209	4.0697700919591	3.21857912083896	0.00132878673791137	0.00325091485879265	-1.84705	Not Sig
ADAMTSL1	0.0744237270003976	3.17171742873833	2.71523955158358	0.00673434774448369	0.0139442780760322	-3.31583	Not Sig
ADAMTSL2	-0.109648	4.5814342620913	-2.65563	0.00803906762257062	0.0162804391064267	-3.47352	Not Sig
ADAMTSL3	0.00351550587034666	3.04992801976752	0.113168855559162	0.909918896854569	0.933277566899466	-6.95352	Not Sig
ADAMTSL4	0.399905050749466	4.48363673387572	6.62464513989519	5.61718927640214e-11	6.27963021865371e-10	14.3524088897347	Not Sig
ADAMTSL5	1.31094238246995	4.37535844517825	6.62557784697826	5.58328435625656e-11	6.25405010764494e-10	14.3582850822214	Up
ADAR	0.0642223162319357	7.08931800360681	1.36060707935886	0.173937671535538	0.241575368288096	-6.04237	Not Sig
ADARB1	0.184955414796288	4.90631663459379	3.13736843474498	0.00175346120563105	0.0041637938597392	-2.10058	Not Sig
ADAT1	-0.149738	5.13046823545945	-4.59132	4.95217980058797e-06	2.04782741243702e-05	3.3901017458767	Not Sig
ADCK1	-0.0634186	4.54846403542124	-2.3391	0.0195218129714805	0.0357223047552635	-4.25298	Not Sig
ADCK2	-0.086313	6.07285012079503	-2.36215	0.0183555951319833	0.0337953817885144	-4.19951	Not Sig
ADCK5	-0.0531314	5.11790642393648	-1.58851	0.112480680588486	0.16644735037005	-5.70967	Not Sig
ADCY1	-0.159574	3.66150672519857	-3.44719	0.000589493066184533	0.00155533226945461	-1.0993	Not Sig
ADCY2	0.0249171011872149	3.12282076310548	0.869020359260931	0.385039889025746	0.470295761116807	-6.58539	Not Sig
ADCY3	0.269197045156569	5.96458245649116	6.33995983847392	3.44221178603506e-10	3.26851691515814e-09	12.5944291974278	Not Sig
ADCY4	0.0504366764317501	4.18077939106256	1.2424413005418	0.214358593718133	0.288122123065584	-6.1947	Not Sig
ADCY6	-0.337829	5.3427339648821	-7.73346	2.49787519014723e-14	5.35791867345948e-13	21.8658113394185	Not Sig
ADCY7	0.347510218085452	4.15845288182291	7.08161052237718	2.64643369148959e-12	3.94082455345569e-11	17.3216704132596	Not Sig
ADCY9	0.273186042090415	4.40266889625567	6.30902614052701	4.17401804371319e-10	3.87899940557031e-09	12.4076976860172	Not Sig
ADCYAP1	0.00237648728874396	3.27639	0.0668019964743858	0.946752390718863	0.961410361328704	-6.95766	Not Sig
ADD1	-0.115123	6.70711498790059	-3.25353	0.00117712030385465	0.00291760246567031	-1.73598	Not Sig
ADD3	-0.211508	6.02912826886148	-4.22003	2.65973928469205e-05	9.42243573630994e-05	1.79771874959063	Not Sig
ADH1A	-0.0384592	3.60774089516661	-0.481761	0.630078787030961	0.701000489895118	-6.84476	Not Sig
ADH1B	0.0342599533304146	3.19488500798234	0.48951440294556	0.624582536122286	0.696045770711018	-6.84102	Not Sig
ADH1C	-0.130377	3.87470675566766	-1.20569	0.228214165647731	0.303973017678695	-6.23926	Not Sig
ADH4	-0.0284567	3.17516471886414	-0.771865	0.440372999778756	0.525327210732711	-6.66442	Not Sig
ADH5	-0.129906	5.77531805789886	-3.25878	0.00115576433700728	0.00287223144231165	-1.71919	Not Sig
ADH6	-0.139246	3.08098246941285	-2.99623	0.00279932888888994	0.00633379559366584	-2.52607	Not Sig
ADHFE1	-0.343537	3.79162765522014	-7.24038	8.78273574988733e-13	1.42776078157552e-11	18.3953687713149	Not Sig
ADI1	-0.0774021	6.08153051160602	-1.28327	0.199688811825318	0.271296569418329	-6.14363	Not Sig
ADIPOQ	0.0703202205780551	2.9048339217685	1.7238745172654	0.0850327090271988	0.129948302940286	-5.48784	Not Sig
ADIPOR1	-0.0564721	6.89170717676098	-1.75253	0.0799828322354483	0.123595968592623	-5.43858	Not Sig
ADIPOR2	0.176064031610032	6.36946086411591	5.36603012605086	9.95597860864195e-08	5.78445925613211e-07	7.12494724169859	Not Sig
ADK	-0.0548647	5.38125688777363	-1.3033	0.19276573154627	0.26321801253554	-6.11796	Not Sig
ADM	0.276093977007285	6.99604452715934	3.88708169370629	0.000107993361288016	0.000334078699709683	0.48011948057165	Not Sig
ADM2	0.190269019899343	4.08733388479417	4.67567295802655	3.32199474596654e-06	1.42674770562007e-05	3.76984764586081	Not Sig
ADNP	-0.0960518	6.22503492042809	-2.50998	0.0122274605480385	0.0236041161685256	-3.84432	Not Sig
ADORA1	0.166072130885373	3.59210330099444	5.24414516857079	1.90759031717745e-07	1.04009417397892e-06	6.5007556472367	Not Sig
ADORA2A	0.118801765566923	3.37445207925529	5.70728241529072	1.50296126812472e-08	1.03420870281451e-07	8.94440703779799	Not Sig
ADORA2B	-0.0424222	4.86758732842476	-0.595965	0.551330209364686	0.630957527550287	-6.78372	Not Sig
ADORA3	0.254799707943299	3.71607263198698	6.0507603627807	2.02024141617107e-09	1.64681604520784e-08	10.8817	Not Sig
ADPGK	-0.0229741	5.85868889400692	-0.832764	0.405172272537987	0.490608235672665	-6.61597	Not Sig
ADPRH	0.103203205298357	3.81022185157874	2.84013041096123	0.00459892472565188	0.00993275110929401	-2.97425	Not Sig
ADPRHL1	0.0217030574439625	3.60715712420276	0.63262019115023	0.527123111559752	0.608097948012153	-6.76139	Not Sig
ADRA1A	-0.00416636	2.96789	-0.24569	0.80597173921953	0.852316992071203	-6.92993	Not Sig
ADRA1B	1.40279474646641	4.11074813665786	7.70412193886537	3.10473363244109e-14	6.47599494987298e-13	21.6535897214066	Up
ADRA1D	0.0722494282704322	3.39944678723162	2.99534236690387	0.00280741658977573	0.00634956269567175	-2.52869	Not Sig
ADRA2A	0.0699745188675793	3.99831917181793	1.60331621742124	0.109173629274457	0.162230640568001	-5.68629	Not Sig
ADRA2B	1.33685005865403	4.34879313521521	6.85108930615201	1.26377615042519e-11	1.64450320858655e-10	15.8012389051206	Up
ADRB1	-0.13845	3.81877674143412	-2.62841	0.00870713171761368	0.0174774143993919	-3.5444	Not Sig
ADRB2	-0.0422735	4.28201180425892	-0.663388	0.507231903211193	0.589226085763453	-6.74161	Not Sig
ADRM1	0.0662134295555603	7.10315890169269	2.19533601467139	0.0283635927458815	0.049917418947682	-4.57474	Not Sig
ADSL	0.0222232644904263	5.27043606993912	0.799101490326559	0.424417109446854	0.509453183210986	-6.64321	Not Sig
AEBP1	1.28556515656924	6.41618375216879	13.4117076237972	6.71084249192751e-38	1.26913216259836e-34	75.1746418736827	Up
AEBP2	-0.0962048	5.10562851094444	-1.74424	0.0814177660879691	0.125471600135839	-5.45291	Not Sig
AFAP1	0.272587783240335	4.32555212200379	6.68071	3.89851115280136e-11	4.54172546723173e-10	14.7069650500773	Not Sig
AFAP1L1	0.140799321335043	4.13330398136265	3.61890408524764	0.000310334272082917	0.00086605090637601	-0.504734	Not Sig
AFAP1L2	0.362285190371217	4.8598507993342	6.11608704395966	1.36320209839305e-09	1.14664597557198e-08	11.2621155236464	Not Sig
AFF1	-0.280959	4.99322942214338	-7.40987	2.64312670123601e-13	4.67887030872464e-12	19.5651831403514	Not Sig
AFF2	-0.0123721	3.06098529996598	-0.56156	0.574538836078489	0.652451178240854	-6.80347	Not Sig
AFF3	0.0732031346596553	3.15152823961576	1.7688559521193	0.0772159419303347	0.119842606084463	-5.41014	Not Sig
AFF4	-0.156295	5.6052749836596	-3.31006	0.000965345974367623	0.00243633913949053	-1.55387	Not Sig
AFG3L2	0.00737793599007297	5.74041019051507	0.184573803604214	0.853599927730265	0.889327547305483	-6.94298	Not Sig
AFM	0.494661268498771	3.19082205075759	3.15186651260893	0.00166949268703187	0.00398899421346613	-2.05579	Not Sig
AFMID	-0.120896	5.07841623420814	-3.55927	0.000388969207448732	0.00106250206955242	-0.71441	Not Sig
AFP	0.416949733776775	3.20789170344578	2.53149131545914	0.0115067208172094	0.0223534944552089	-3.79085	Not Sig
AFTPH	-0.204968	5.95918114024869	-5.416	7.59708606391034e-08	4.53705976669424e-07	7.38476683431086	Not Sig
AGA	-0.203156	5.39542854184266	-5.1602	2.96231732367786e-07	1.56196164831658e-06	6.07877223551056	Not Sig
AGER	-0.0460084	4.27351081498503	-1.57395	0.115807167048374	0.170812937020396	-5.73245	Not Sig
AGGF1	-0.15003	5.01735396990948	-5.44171	6.60461018665977e-08	3.97995282995371e-07	7.51933647091652	Not Sig
AGK	-0.0210348	4.98319249978963	-0.786439	0.431792623037259	0.516285657913992	-6.65316	Not Sig
AGL	-0.117988	4.88380622852537	-2.92102	0.00356556027502768	0.0078927843232031	-2.74496	Not Sig
AGMAT	-0.197882	4.36195569849243	-4.27966	2.04755855783405e-05	7.44191126064797e-05	2.0447541922992	Not Sig
AGPAT1	-0.0733905	5.4202930959943	-2.43634	0.015006467260205	0.0282755083713163	-4.02392	Not Sig
AGPAT2	-0.0868947	6.32256757407894	-1.73938	0.0822680782072575	0.126552453386719	-5.46128	Not Sig
AGPAT3	-0.0289556	5.5214929771068	-0.844702	0.398475054965925	0.484203946101773	-6.60605	Not Sig
AGPAT4	0.206594574398127	3.79715382593112	4.93552251819566	9.32802266818761e-07	4.45288486394298e-06	4.98114394834361	Not Sig
AGPAT5	-0.0509946	5.34166756409055	-1.23665	0.216500818885804	0.290588454210696	-6.20181	Not Sig
AGPS	0.201561954102051	5.11468860722605	5.46122651504096	5.93645286863227e-08	3.61960938744602e-07	7.62188251157569	Not Sig
AGR2	-0.966936	5.94272433324399	-8.42122	1.24779324000121e-16	4.04534568408394e-15	27.0434155084575	Not Sig
AGR3	0.0663001580613849	2.97008961076077	0.864375035359224	0.387584590583706	0.47294573065419	-6.58938	Not Sig
AGRP	1.48415035516598	4.20082092115484	8.02561417038764	2.75647998063696e-15	6.96609762589924e-14	24.0178146384216	Up
AGT	0.219741182356717	4.04570176154912	3.75351713823031	0.000184187138874185	0.000541303150687744	-0.0189378	Not Sig
AGTPBP1	0.161758899581916	4.46184474377597	3.9095746113658	9.85505148972345e-05	0.000307465683953511	0.565829860075338	Not Sig
AGTR1	0.12526807229225	3.30577917636887	2.48454570359367	0.0131307716081654	0.0251086729757083	-3.90694	Not Sig
AGTR2	0.000443787071028101	2.70158223222434	0.0300097667132752	0.976065119116898	0.982795382020127	-6.95943	Not Sig
AGTRAP	0.247666225182903	6.05037154025231	6.01309364574757	2.53030831540182e-09	2.02843754548647e-08	10.6641172410901	Not Sig
AHCTF1	-0.0564603	5.2809729878291	-1.66334	0.0965510827008065	0.145396832834247	-5.58928	Not Sig
AHCY	-0.0283486	7.41653008629578	-0.744506	0.456741330967169	0.54149450240147	-6.68499	Not Sig
AHCYL1	-0.157389	6.89081873639366	-2.8333	0.00469757372668647	0.0101125723917115	-2.99333	Not Sig
AHDC1	-0.0218223	5.14708383988509	-0.579708	0.562239533483651	0.640921437255274	-6.7932	Not Sig
AHI1	-0.120272	4.69121793468322	-2.99486	0.00281185074277577	0.00635705725807465	-2.53012	Not Sig
AHNAK	0.138925094804896	6.72573428784524	2.23664591231474	0.0255244120282253	0.0453745109328328	-4.48435	Not Sig
AHR	-0.129822	7.4459263307095	-2.39419	0.0168362815883362	0.0313028489567182	-4.12434	Not Sig
AHSA1	0.01698008717596	6.92755577658321	0.582162766470458	0.560585361593272	0.639421200040094	-6.79178	Not Sig
AHSG	-0.00938655	2.8407502618028	-0.372852	0.709335776391927	0.771418593224132	-6.89092	Not Sig
AICDA	0.022813412448079	2.90573353759147	1.2029379278974	0.229278749656624	0.30519433020046	-6.24255	Not Sig
AIF1	0.636406604742997	5.29108999829681	9.03077017967998	8.29648634782387e-19	4.11092709994574e-17	31.9512531204211	Not Sig
AIFM1	-0.0883163	5.10287133172088	-3.08793	0.0020699165533993	0.00484424522312023	-2.25182	Not Sig
AIFM2	-0.0723553	4.58223135789866	-2.06624	0.0390568835394501	0.0658511823955631	-4.84643	Not Sig
AIFM3	-0.141125	3.82784654278523	-3.50108	0.000483377838029025	0.0012981984208557	-0.915757	Not Sig
AIG1	-0.48713	5.39119896415268	-7.64719	4.72524312127596e-14	9.59165182417143e-13	21.2438368105901	Not Sig
AIM2	0.0163564467191506	4.84354367243275	0.139638525190021	0.888973094059327	0.916849454489292	-6.95021	Not Sig
AIP	0.0659981687693394	6.72500597703421	2.2322119646564	0.0258168683502048	0.0458584854680298	-4.49413	Not Sig
AIRE	0.0457212647035243	3.33770185633451	2.01364442801733	0.0443084260609671	0.0736440179454803	-4.95245	Not Sig
AJAP1	-0.0312656	3.03711053687458	-1.14181	0.253800435354543	0.3320504485147	-6.31355	Not Sig
AK1	0.30478968729328	4.51165244393085	6.85438781106165	1.23621106419951e-11	1.61233183281286e-10	15.8226717557967	Not Sig
AK2	0.0113482005113692	6.70700345074756	0.363588804806177	0.716240232924262	0.776457239227247	-6.8943	Not Sig
AK3	-0.149609	6.64450332163205	-4.12066	4.08341074634249e-05	0.000138809052542685	1.39353505840264	Not Sig
AK5	-0.0134595	2.88709479349529	-0.412985	0.679704019467879	0.746188226480459	-6.87528	Not Sig
AKAP1	-0.143315	5.67400504963057	-4.01443	6.39417575140777e-05	0.00020885063975597	0.971707917909354	Not Sig
AKAP10	-0.0743014	4.86208453995292	-2.22655	0.0261942708108896	0.0464634032970399	-4.50659	Not Sig
AKAP11	-0.183545	5.06412408115433	-3.03689	0.0024509064610806	0.0056353466289527	-2.40546	Not Sig
AKAP12	0.245301377549707	4.70228174799832	3.84270610968162	0.000129184612826673	0.000392465274898061	0.31243211862161	Not Sig
AKAP13	0.0234352160124969	5.45129772429104	0.612004228952215	0.540670991903903	0.620822152070296	-6.77411	Not Sig
AKAP3	-0.0576569	3.1105434120964	-2.63535	0.00853227755055857	0.0171567877664696	-3.5264	Not Sig
AKAP7	-0.305704	3.99961	-5.73317	1.29670138436753e-08	9.04899791415641e-08	9.08670938838285	Not Sig
AKAP8	-0.20848	6.01592377986973	-7.61307	6.06972554193972e-14	1.21684056050159e-12	20.9995906242886	Not Sig
AKAP8L	-0.11474	5.97180622794977	-2.73625	0.00632203181308104	0.0131625862354185	-3.25943	Not Sig
AKAP9	-0.0930936	4.62985090001516	-2.49535	0.0127399882715781	0.0244479362282423	-3.88042	Not Sig
AKNA	-0.00710094	5.11483005384822	-0.151501	0.879610083503499	0.909507528477693	-6.94849	Not Sig
AKR1A1	0.0113151150598325	6.72635951707199	0.369509047703915	0.711824825639076	0.773221931507428	-6.89215	Not Sig
AKR1B1	0.374435566632305	7.13698342727227	4.86716279592599	1.31056343412116e-06	6.12730254922653e-06	4.65642063625572	Not Sig
AKR1B10	0.186961473676194	4.66713298193921	1.30081208566212	0.193615800370072	0.264279861277422	-6.12117	Not Sig
AKR1C2	-0.238916	5.33796120444359	-2.00819	0.044886093536168	0.0744950275493489	-4.96329	Not Sig
AKR1C3	-0.601222	6.92198916200645	-5.12472	3.561196780396e-07	1.84011383730207e-06	5.90236780875711	Not Sig
AKR1C4	-0.108817	2.88335072500064	-2.19217	0.0285923580518347	0.0502692108481822	-4.58161	Not Sig
AKR1D1	0.0197693373855468	2.6503579945602	1.25983313577338	0.208016977343091	0.280762298312365	-6.17314	Not Sig
AKR7A2	-0.00090621	6.91119540077851	-0.027872	0.977769648919184	0.983838982556175	-6.95949	Not Sig
AKR7A3	0.0374784870819633	4.46500598051801	1.05358787348506	0.292320496366049	0.373910570653316	-6.40952	Not Sig
AKT1	-0.0133503	5.9187109808463	-0.340259	0.733731136441376	0.79178765622447	-6.90245	Not Sig
AKT1S1	0.00601323441418522	5.66779865415438	0.202880494144691	0.839268795741807	0.878198360870739	-6.93946	Not Sig
AKT2	0.0139752451046791	5.26988481147393	0.569175690751435	0.569361895021655	0.647998939098367	-6.7992	Not Sig
AKT3	0.213747223678411	4.08436422356477	4.84500090586279	1.46197635646343e-06	6.77103906807777e-06	4.55207452650432	Not Sig
AKTIP	-0.0579411	5.29210898582787	-1.49895	0.134196360628937	0.193657141556219	-5.84652	Not Sig
ALAD	0.00785549314237599	5.37282641784171	0.237412141677737	0.812384621756629	0.857387852652535	-6.93192	Not Sig
ALAS1	-0.269587	6.21690868160324	-5.75094	1.17128600403496e-08	8.28073662790324e-08	9.18479031672891	Not Sig
ALAS2	0.0121413513368354	3.10600942258835	0.653913893011871	0.513314287486703	0.594890942713882	-6.7478	Not Sig
ALB	0.0311007954873901	2.91220768269351	0.52525445710091	0.599520164582979	0.673814140768151	-6.82303	Not Sig
ALCAM	0.00771600720929833	5.92020037216075	0.0946005221945018	0.924650666057584	0.945055945573357	-6.95544	Not Sig
ALDH16A1	0.001676176938747	6.09415129091877	0.0470108344566138	0.962513770610308	0.972628351154614	-6.95878	Not Sig
ALDH1A1	0.595900093040266	4.54281792415962	5.51875450090019	4.32645001560071e-08	2.73494308228531e-07	7.92617801666148	Not Sig
ALDH1A2	-0.0172107	4.00431469466659	-0.246375	0.805441452499415	0.852153301772575	-6.92977	Not Sig
ALDH1A3	0.279321992279663	5.0630887641882	3.18060432230482	0.00151389927818759	0.00364950395359987	-1.9664	Not Sig
ALDH1B1	0.284567484114197	5.22345743455788	5.37454187514152	9.50929109409127e-08	5.54480606601509e-07	7.16904360672057	Not Sig
ALDH1L1	-0.663177	4.96818787864943	-6.82196	1.53487235376162e-11	1.95687602226215e-10	15.6123785548436	Not Sig
ALDH1L2	0.500437566350086	3.57349660508825	10.5300832325856	1.09160163261483e-24	1.87672783716371e-22	45.2385438268898	Not Sig
ALDH2	0.437018130707087	5.26467815399172	5.65133926503759	2.06361348023593e-08	1.37743150674744e-07	8.63890927221315	Not Sig
ALDH3A1	0.0906290142917969	4.42126485938519	0.822838103185159	0.410791880526962	0.49608934316086	-6.62412	Not Sig
ALDH3A2	0.0408376977615408	5.47065457753228	0.837436712269273	0.402542790618802	0.487997120208499	-6.6121	Not Sig
ALDH3B1	0.0698769880130898	4.84620013877313	1.28561931279158	0.198866981866897	0.270406667854246	-6.14063	Not Sig
ALDH3B2	0.0374828242872045	5.63221757733947	0.389394293887188	0.697065560377911	0.761344009395337	-6.88467	Not Sig
ALDH4A1	-0.603284	5.8279608249743	-9.75972	1.41539027037001e-21	1.25472135921004e-19	38.2007284391397	Not Sig
ALDH5A1	-0.246041	5.27192942004438	-3.57097	0.00037221233597377	0.00102164813166288	-0.67356	Not Sig
ALDH6A1	-0.154686	5.19281758975262	-3.74424	0.000191032612969163	0.00055939278951254	-0.0529812	Not Sig
ALDH7A1	-0.127515	5.29312218200846	-1.35852	0.174598225151866	0.242293677634996	-6.04518	Not Sig
ALDH8A1	-0.00028113	2.98830361196641	-0.0121574	0.990302379768962	0.992641937519824	-6.9598	Not Sig
ALDH9A1	-0.0566995	6.92202387484023	-1.57947	0.114536561193208	0.16911468573316	-5.72384	Not Sig
ALDOA	-0.178793	6.25303254057895	-3.46733	0.000547529342681712	0.00145567372338552	-1.03105	Not Sig
ALDOB	0.0124208205023275	3.03407014731492	0.416234898274058	0.677325458696814	0.744369199015278	-6.87394	Not Sig
ALDOC	-0.260159	5.60035601493717	-3.80293	0.000151457979998014	0.00045417381052787	0.163731481227877	Not Sig
ALG1	-0.0140955	4.77377907989134	-0.556714	0.577844701317108	0.655287210258368	-6.80615	Not Sig
ALG11	-0.039011	4.07703671069351	-1.07919	0.28075693003471	0.361400894509797	-6.38246	Not Sig
ALG12	-0.0578188	4.59435191698603	-2.2524	0.0245084623137433	0.0438088074570307	-4.44945	Not Sig
ALG13	-0.039517	5.04826453014479	-1.14188	0.25377204729643	0.3320504485147	-6.31348	Not Sig
ALG14	-0.0789888	4.17574677592271	-2.32831	0.0200897319528208	0.0366905180216735	-4.27783	Not Sig
ALG2	0.0331216917113659	5.1078	0.678180943537975	0.497810385698743	0.58030146358369	-6.73177	Not Sig
ALG3	0.0553453411476257	6.34398649303785	1.42579020130808	0.154234058642241	0.217998737345978	-5.95244	Not Sig
ALG5	-0.0922922	6.02082764410224	-1.66997	0.0952322300229449	0.143677717600101	-5.57835	Not Sig
ALG6	0.00712550498490216	4.9011794444409	0.202984169272319	0.839187782230418	0.878198360870739	-6.93944	Not Sig
ALG8	-0.0673242	6.0445872620699	-1.74135	0.0819236383708787	0.126165516367313	-5.4579	Not Sig
ALG9	-0.0854091	4.76725050243518	-2.80732	0.00509054996945791	0.0108596485248052	-3.06546	Not Sig
ALK	0.0274206735104787	3.14349171821601	1.10949912642111	0.267475740075657	0.346849728852532	-6.34959	Not Sig
ALKBH1	-0.0275812	4.6209994417675	-1.1219	0.262168567720731	0.341188982443759	-6.33588	Not Sig
ALKBH2	-0.181098	5.48181835172881	-5.13419	3.39079422007384e-07	1.76088521808594e-06	5.9493367557003	Not Sig
ALKBH3	0.0155193788694596	5.63137681798843	0.474815268541896	0.635020024654812	0.705667634879851	-6.84805	Not Sig
ALKBH4	-0.0871885	5.03531383197268	-3.42708	0.000634385331748128	0.00166359379693691	-1.16709	Not Sig
ALKBH5	0.0616788229114018	7.19719	1.79436701856949	0.0730498685130478	0.114220319418155	-5.36519	Not Sig
ALKBH6	-0.0564172	4.88075859681568	-1.82125	0.0688604284382564	0.108446812142803	-5.31712	Not Sig
ALKBH7	-0.197868	6.5563583777179	-4.11707	4.14653249252632e-05	0.000140812300609115	1.37908907297255	Not Sig
ALKBH8	-0.109224	4.2495580537356	-3.60273	0.000330047228013338	0.000917453673754862	-0.561949	Not Sig
ALMS1	-0.0666849	4.76803227077243	-1.86995	0.0617765779708969	0.0989922732791897	-5.22825	Not Sig
ALOX12	0.0866701605060185	3.8712266562792	1.42867335451326	0.153403476207496	0.216959895865194	-5.94837	Not Sig
ALOX12B	0.0822619571739258	3.29056874280263	2.08669696249345	0.0371627467497278	0.0631265999055631	-4.80447	Not Sig
ALOX15	0.0314796959885633	3.61866241718914	0.714332259948018	0.475184754140436	0.558922090311135	-6.70681	Not Sig
ALOX15B	0.0733816599730619	3.80535087423222	1.35850099659912	0.174604336125968	0.242293677634996	-6.0452	Not Sig
ALOX5	-0.2684	6.14095532561073	-3.38746	0.000732313652116359	0.00189759374527616	-1.29953	Not Sig
ALOX5AP	0.730877932913763	5.20132468968884	8.46834342642057	8.55815673800274e-17	2.83117797393927e-15	27.4122704892209	Not Sig
ALOXE3	0.0990364874835619	3.28072301215915	3.06768723158164	0.0022139791770353	0.00513742775497332	-2.31305	Not Sig
ALPL	-0.0696407	4.66095009050593	-1.2687	0.204836550796455	0.277079024696913	-6.16204	Not Sig
ALPP	0.0968791390232262	5.41080406574975	1.49730105107638	0.134623497066973	0.194110247427542	-5.84896	Not Sig
ALS2	-0.0217112	4.73038494261225	-0.701582	0.483099722966817	0.566645912394508	-6.71576	Not Sig
ALS2CL	-0.178009	5.17770800975352	-3.2477	0.0012012773921086	0.00296904695453198	-1.75461	Not Sig
AMACR	-0.13679	4.15984728081334	-2.49294	0.0128261683926971	0.0245966761453328	-3.88634	Not Sig
AMD1	0.0981607887621445	5.51122801055619	2.36633706024062	0.018150661976976	0.0334560691118823	-4.18976	Not Sig
AMDHD1	0.0360250738837253	3.25131293616118	1.12223291746296	0.262026823192484	0.341043629589942	-6.33551	Not Sig
AMDHD2	0.0611302638717444	4.5843334595445	2.02587102691041	0.0430372362847206	0.0717413721349677	-4.92804	Not Sig
AMFR	0.0271304671692603	5.82921810060422	0.686583065539566	0.492501140366145	0.575590734342841	-6.72609	Not Sig
AMH	0.184058488513843	3.96138128968053	3.68818633995753	0.000237744701902439	0.000682786416726644	-0.256863	Not Sig
AMMECR1	-0.0498019	5.33629506642031	-0.836666	0.402975542050142	0.488469551932803	-6.61274	Not Sig
AMMECR1L	-0.0847877	5.51143776801779	-2.8654	0.00425013317264418	0.00925292807175623	-2.9033	Not Sig
AMN1	-0.139636	3.79569939687381	-4.29238	1.93564529231448e-05	7.07595590589316e-05	2.09787569283779	Not Sig
AMOT	1.22199433632764	4.48574721367108	5.64731437782269	2.11099711772279e-08	1.40281212386723e-07	8.61703884141442	Up
AMOTL2	0.0957148026069428	4.88247746985326	2.25313329141122	0.0244619696697071	0.0437393586262474	-4.44781	Not Sig
AMPD1	0.0548407489697116	2.69426969563216	3.11202639984077	0.00190963248218722	0.00450209843660468	-2.1784	Not Sig
AMPD3	0.00520082446023462	4.23674967972295	0.151328852127685	0.879746154951253	0.909565341251195	-6.94852	Not Sig
AMPH	0.179201474934647	3.14500805945918	5.3501303071522	1.08454802417301e-07	6.24371711328828e-07	7.04275278850829	Not Sig
AMT	-0.451009	4.39657537195963	-9.69269	2.58650043387769e-21	2.09635860165787e-19	37.6091721462595	Not Sig
AMZ2	-0.0196009	6.28260985623004	-0.628725	0.529669556903852	0.610602505556031	-6.76382	Not Sig
ANAPC1	-0.0510567	5.01692545921181	-1.72992	0.0839467651302777	0.128617869826257	-5.47752	Not Sig
ANAPC10	0.0227352944834571	4.25136366808223	0.595406547852225	0.551703476995859	0.631257371530908	-6.78405	Not Sig
ANAPC11	1.05362120452923	5.02213399977151	4.38550782770902	1.27687075943244e-05	4.83116558140149e-05	2.4914780268414	Up
ANAPC13	-0.0299409	6.28883522582548	-0.81192	0.417026519198472	0.502335447276546	-6.63297	Not Sig
ANAPC2	-0.0287685	5.37563153034203	-1.0202	0.307873906705078	0.390503601540635	-6.44383	Not Sig
ANAPC4	-0.24676	5.55940160343417	-6.63294	5.32245067446976e-11	6.00933808987147e-10	14.4047227985851	Not Sig
ANAPC5	-0.0229864	6.49668855984319	-0.845862	0.397827460789909	0.483652491617208	-6.60507	Not Sig
ANAPC7	-0.0541001	5.49180548999468	-1.86323	0.0627159353694082	0.100188331498898	-5.24065	Not Sig
ANG	0.221300522843209	4.35114817842311	4.00951930174979	6.52645179686204e-05	0.000212437316520349	0.95247310599039	Not Sig
ANGEL1	0.00486826173709609	5.00605846180932	0.176369681070787	0.860038440436985	0.894405295906743	-6.94445	Not Sig
ANGEL2	-0.141368	5.15604434119469	-4.43017	1.04300495825632e-05	4.01457844685702e-05	2.68313280747961	Not Sig
ANGPT1	0.299558787527196	3.36884810180849	5.84004279655582	7.00515101431141e-09	5.19953284966629e-08	9.68067389782248	Not Sig
ANGPT2	-0.184662	4.78286707859429	-3.40907	0.00067727970610951	0.00176668800579876	-1.22748	Not Sig
ANGPTL1	0.0645034915775144	3.14022679983762	1.38052146701799	0.167727789133212	0.234071064842408	-6.01534	Not Sig
ANGPTL2	0.583616816682303	5.51451542404374	8.33413643161509	2.49311076335128e-16	7.50923229592952e-15	26.3664888720777	Not Sig
ANGPTL4	0.0616786235384685	5.74304955485066	0.759527936369482	0.447711842883001	0.532291102388245	-6.67379	Not Sig
ANGPTL6	0.0817242090668895	3.41237936799221	5.24535739871983	1.89541684160058e-07	1.03400456257893e-06	6.50689683324103	Not Sig
ANGPTL7	-0.0150007	3.05584222897124	-0.478817	0.632171069978489	0.702983646711673	-6.84616	Not Sig
ANK1	0.00559036497496646	3.45428476172208	0.177725774016801	0.858973537326157	0.893497620806843	-6.94421	Not Sig
ANK2	0.155832397682391	3.12317891517786	3.69761332786122	0.000229202428143706	0.000660594349033942	-0.222782	Not Sig
ANK3	-0.26372	4.38470503664866	-5.98738	2.94847562194684e-09	2.34288185449796e-08	10.5163165670507	Not Sig
ANKDD1A	-0.0819283	4.94387212814286	-1.58125	0.114130119564822	0.168602326090617	-5.72106	Not Sig
ANKFY1	-0.130707	5.34313498464364	-3.48704	0.000509163048360881	0.00136196914421285	-0.963853	Not Sig
ANKH	0.149008244790311	4.55193827190356	3.39601979040449	0.000710029944173863	0.00184321889191051	-1.27104	Not Sig
ANKHD1	-0.0789024	4.54737319548679	-3.44695	0.000590008188126943	0.00155621174120791	-1.10011	Not Sig
ANKMY1	-0.142324	4.39488319675502	-4.46684	8.82199718619093e-06	3.44233844813303e-05	2.84187944548183	Not Sig
ANKMY2	-0.0825396	5.5364903397374	-2.16846	0.0303538790151999	0.052825991592864	-4.63265	Not Sig
ANKRA2	-0.30429	4.82020676700183	-8.0318	2.62880415751398e-15	6.65826803020337e-14	24.0641443517407	Not Sig
ANKRD1	0.196225429512968	3.00801349771738	4.21990731727183	2.66110532070236e-05	9.42433273221276e-05	1.7972341364206	Not Sig
ANKRD10	-0.130085	6.06704711113945	-2.28546	0.0224897061192911	0.0405450739332056	-4.3754	Not Sig
ANKRD11	-0.0236661	5.32941970061931	-0.640373	0.522073622127677	0.603439888996919	-6.75649	Not Sig
ANKRD12	-0.0399472	5.17736143216454	-1.05704	0.290745223594118	0.372357342226011	-6.40591	Not Sig
ANKRD13A	0.347662420194601	5.80990505262084	5.66353815649816	1.92623037251668e-08	1.29484218228358e-07	8.70528495808367	Not Sig
ANKRD13B	0.0751990701657945	4.5790407852327	1.82691219332177	0.068004315793811	0.107360544037372	-5.30691	Not Sig
ANKRD13C	0.0360127766245775	4.71704379861518	1.34350978067336	0.179404981797435	0.247916705586942	-6.06526	Not Sig
ANKRD13D	-0.0692672	5.71619631988343	-1.63762	0.101808984028186	0.152848179646444	-5.63128	Not Sig
ANKRD16	-0.0591526	4.61413135191908	-1.70294	0.0888824111659086	0.135121746985472	-5.52332	Not Sig
ANKRD17	-0.123548	5.75312150344116	-3.69007	0.000236017284871731	0.000678340458824602	-0.250072	Not Sig
ANKRD22	-0.15341	4.95287022769093	-2.13267	0.0331891975323124	0.057138192140669	-4.70866	Not Sig
ANKRD23	-0.00399805	3.54460894391976	-0.197853	0.843199024144966	0.881333258347283	-6.94046	Not Sig
ANKRD24	-0.0579288	3.68850493865298	-1.84127	0.0658711584672573	0.104434823966462	-5.28087	Not Sig
ANKRD26	-0.0371751	3.84591850352712	-1.31957	0.187273830430454	0.256859199068579	-6.09683	Not Sig
ANKRD27	0.0137888617784911	5.39304668272796	0.41012898011098	0.681797233630882	0.748060668415027	-6.87644	Not Sig
ANKRD28	-0.0757771	4.86713205970322	-2.18289	0.0292707331313728	0.0513187590917316	-4.60164	Not Sig
ANKRD29	0.299520138474601	3.30728939084403	6.58452104258493	7.28319471120879e-11	7.97706663977665e-10	14.1003397434906	Not Sig
ANKRD30A	-0.00223318	2.63629060933272	-0.120235	0.904320401138733	0.928794677020384	-6.95271	Not Sig
ANKRD30B	0.0195003711697286	4.32140501214621	0.679045185197477	0.497262873090001	0.580097217481982	-6.73119	Not Sig
ANKRD33	-0.0212601	4.11725532335294	-0.559183	0.576159224044826	0.653898651253915	-6.80479	Not Sig
ANKRD35	0.16284135585314	4.1595702860542	2.86959518652968	0.00419459408764644	0.00914253920716945	-2.89146	Not Sig
ANKRD36	0.141226772895766	3.95451434790809	2.69348216648129	0.00718670056064582	0.0147463817832998	-3.37379	Not Sig
ANKRD37	0.0609662424352084	4.78796465176115	1.20252249421434	0.229439493413742	0.305318392373136	-6.24304	Not Sig
ANKRD39	-0.0151915	4.47257943836848	-0.58334	0.559793360319584	0.638853472478099	-6.7911	Not Sig
ANKRD40	-0.108197	5.60532277084807	-3.14325	0.0017189111773733	0.00409156390385039	-2.08242	Not Sig
ANKRD44	-0.0681283	3.96731139736352	-1.51147	0.130978042614706	0.189666459627365	-5.82786	Not Sig
ANKRD46	-0.133238	5.28556462944088	-2.77412	0.00563597118340318	0.0118714247295482	-3.15669	Not Sig
ANKRD49	-0.0240594	5.26390108786056	-0.813287	0.416243078333147	0.501498217227248	-6.63187	Not Sig
ANKRD50	-0.40203	5.47222553443308	-5.49018	5.06443011666633e-08	3.14882676897604e-07	7.77466932654096	Not Sig
ANKRD54	-0.00507808	5.53302159408593	-0.182217	0.855448514372767	0.890693181555129	-6.94341	Not Sig
ANKRD6	-0.0603674	4.15168337540266	-1.4831	0.138356625453294	0.198750807572924	-5.86992	Not Sig
ANKRD9	-0.100429	5.09199564184787	-2.0436	0.0412490593924777	0.0691057252216809	-4.8924	Not Sig
ANKS1A	-0.0870942	6.41677216911723	-1.57754	0.114980311723002	0.169725718371393	-5.72685	Not Sig
ANKS1B	0.06992581809142	2.78221562144229	3.39993490361693	0.000700053986252961	0.00181981960641749	-1.25799	Not Sig
ANKS3	-0.0850861	4.46867542179032	-3.01721	0.00261429716067574	0.00596269947380656	-2.46405	Not Sig
ANKS4B	-0.00221326	2.93238299415034	-0.122843	0.90225594610275	0.927261862188923	-6.95239	Not Sig
ANKZF1	-0.186469	5.28335707378809	-6.00253	2.69464290360526e-09	2.1502189189317e-08	10.6033063239176	Not Sig
ANLN	0.581150918700675	5.29486300538891	8.6933968313359	1.37940111442316e-17	5.20002141041848e-16	29.1984080099569	Not Sig
ANP32A	-0.100163	6.24029590743022	-3.01909	0.00259821393477063	0.00592959242112678	-2.45845	Not Sig
ANP32B	0.24224474168839	8.27758631467697	6.70121090777227	3.40878955200387e-11	4.03752975434112e-10	14.8373067818578	Not Sig
ANPEP	0.548156694335795	4.42347029524621	7.30147761329524	5.71285600684187e-13	9.63206197765747e-12	18.8142274254284	Not Sig
ANTXR1	0.373788982580777	5.89054691961349	5.5731140251134	3.19987536717092e-08	2.07479918807363e-07	8.21647215166179	Not Sig
ANTXR2	0.345541659102495	5.19037854266543	4.9756613488778	7.62490818290292e-07	3.70693372542414e-06	5.17382	Not Sig
ANXA1	0.782307409607958	7.02736	7.8762979384503	8.57779867587774e-15	2.01516110921708e-13	22.909122830372	Not Sig
ANXA10	-1.40452	4.72695329065139	-8.83088	4.43493303085656e-18	1.87075037550667e-16	30.3093731880192	Down
ANXA11	-0.135685	6.9473109242618	-2.78787	0.00540385483313207	0.0114441098901735	-3.11901	Not Sig
ANXA13	0.053982087051454	2.77926591405438	2.36849273630758	0.0180458239812411	0.0332898658291567	-4.18472	Not Sig
ANXA2	0.352002834568396	6.5630921929001	6.3963474728993	2.41717258196468e-10	2.36445321444424e-09	12.9369829712036	Not Sig
ANXA3	0.540575741578409	4.44270062477155	5.70218483434176	1.54718777052256e-08	1.06142319420311e-07	8.91645296585074	Not Sig
ANXA4	-0.133034	5.96277885522708	-2.70577	0.00692804199829459	0.0142983798753454	-3.34112	Not Sig
ANXA5	0.67251057837649	7.25987769611804	10.6759982648357	2.67556581223107e-25	5.51993550388836e-23	46.6201498216382	Not Sig
ANXA6	0.410758988568815	5.20446130023726	6.04302320897886	2.11607133861142e-09	1.71752943342087e-08	10.836919991083	Not Sig
ANXA7	0.129093757490189	6.44976414691873	2.6963074240681	0.00712645755504485	0.0146466063896203	-3.36629	Not Sig
ANXA8	-0.0889161	5.9377675598416	-0.83452	0.40418315470036	0.489671818960601	-6.61452	Not Sig
AOAH	0.348485429480609	3.77866741879376	6.59012271289646	7.02440859596497e-11	7.73093737520994e-10	14.1354463778154	Not Sig
AOC2	-0.178637	3.73610627673416	-4.2695	2.14132568574239e-05	7.73809635545189e-05	2.00244538515785	Not Sig
AOC3	0.155985956049846	5.13345092723054	2.2447685836035	0.0249960939851407	0.0445749926841727	-4.46638	Not Sig
AOX1	0.193149531928384	3.05779979823301	3.59795975964053	0.000336077767167597	0.000932617858657551	-0.578765	Not Sig
AP1B1	-0.14138	6.8425692347971	-3.78747	0.000161058562936406	0.000479918989926312	0.106320261492503	Not Sig
AP1G1	-0.12731	5.86652136754667	-3.65915	0.000265975361935085	0.000753940152854711	-0.361309	Not Sig
AP1G2	-0.480614	5.72893874323034	-6.57619	7.68527879404821e-11	8.37702771143757e-10	14.0481971194288	Not Sig
AP1M1	0.018633934216516	5.81226272124851	0.655374316537758	0.512374172817752	0.593862077524314	-6.74685	Not Sig
AP1M2	-0.31962	6.09836708327623	-5.22125	2.1522574421448e-07	1.16238292222832e-06	6.38501282053062	Not Sig
AP1S1	-0.163189	6.55135435699259	-3.87132	0.000115115236900654	0.000354083110087211	0.420326741734701	Not Sig
AP1S2	0.39807235060398	4.74168618256405	7.34090138156962	4.32119261706194e-13	7.36224814201229e-12	19.0862004802658	Not Sig
AP1S3	-0.173505	3.88274183669835	-4.19598	2.95292002531189e-05	0.000103575837796643	1.6990531637587	Not Sig
AP2A1	0.00194809959095021	5.77918368086244	0.0678769847381878	0.94589682778418	0.960885524159991	-6.95759	Not Sig
AP2A2	-0.00423946	5.3719365318074	-0.141508	0.887496235162237	0.915777145403525	-6.94994	Not Sig
AP2B1	0.00127901418558451	6.21570147074653	0.0283462043283469	0.977391559970024	0.983632996095775	-6.95948	Not Sig
AP2M1	-0.0225848	7.65964028169255	-0.738908	0.460132275336536	0.54466106073896	-6.6891	Not Sig
AP2S1	0.306632009863825	8.10189862069211	7.72160747779357	2.72755554204538e-14	5.78496686646521e-13	21.7799729117133	Not Sig
AP3B1	-0.0700409	6.02351312666878	-2.17208	0.0300785867185112	0.0524595332761984	-4.62488	Not Sig
AP3B2	-0.00606187	3.30786340524817	-0.172767	0.862868539386027	0.896773155927207	-6.94507	Not Sig
AP3D1	-0.0598198	6.58242909600332	-1.80892	0.070757499409627	0.110972404395444	-5.33926	Not Sig
AP3M1	-0.0872429	5.5194945870487	-2.13415	0.0330682249651506	0.056964498053676	-4.70555	Not Sig
AP3M2	-0.21273	5.46355356801154	-5.26163	1.73908130946843e-07	9.55147900219665e-07	6.58947954156554	Not Sig
AP3S1	0.129821854729053	6.11682118998166	3.04045456850728	0.00242234905042927	0.00557646473427084	-2.39482	Not Sig
AP4B1	-0.0135151	5.1355561031018	-0.492193	0.622688472908506	0.694480646952311	-6.83972	Not Sig
AP4E1	-0.000611647	4.43951275215553	-0.0203735	0.983749410891369	0.988015982066239	-6.95967	Not Sig
AP4M1	-0.0284602	4.72791479943035	-1.07237	0.283808714048224	0.364626073177672	-6.38974	Not Sig
AP4S1	-0.0378131	3.65640824943089	-1.45021	0.147306527161059	0.209728524307881	-5.91767	Not Sig
APAF1	-0.12404	5.10415262349825	-3.03863	0.00243690958667765	0.00560657199514016	-2.40026	Not Sig
APBA3	0.0122049871135292	5.32794421071268	0.478109192578149	0.632674669347075	0.703337708254006	-6.84649	Not Sig
APBB1	-0.00273596	3.82613218455477	-0.0693479	0.944726254528783	0.960119070829621	-6.95749	Not Sig
APBB1IP	0.386075531069159	4.44262143049155	5.1604055061474	2.95918673176579e-07	1.56103634799379e-06	6.07978548704862	Not Sig
APBB2	0.173969278871025	4.29057437460939	5.15249933543418	3.08343922985189e-07	1.61647122052181e-06	6.04037218032387	Not Sig
APBB3	-0.118397	5.23759595390892	-3.03413	0.00247322089993782	0.00568264373341044	-2.4137	Not Sig
APC	-0.100834	3.94806	-3.29488	0.00101843770587002	0.00255781599125876	-1.60307	Not Sig
APCDD1	-0.272988	5.50105721402927	-3.628	0.0002997371333254	0.000838911787467352	-0.472443	Not Sig
APCDD1L	0.583940374367583	3.80333946035063	9.84880438776577	6.31838874215258e-22	5.92518653365333e-20	38.9921945511932	Not Sig
APCS	0.00883799256084572	2.8486525263901	0.405917150077527	0.684888388596733	0.750717595190024	-6.87815	Not Sig
APEH	-0.312987	6.78002457356775	-6.86014	1.18955551217264e-11	1.5622553699795e-10	15.860062101219	Not Sig
APEX1	-0.15791	7.50705405990648	-4.32838	1.64960932287971e-05	6.09512112885577e-05	2.24907309589715	Not Sig
APEX2	-0.00945831	5.91608262848542	-0.274814	0.783514503834735	0.834009294091251	-6.92241	Not Sig
APH1A	-0.0464625	7.13031153738423	-0.912024	0.36197088140347	0.447367780338218	-6.54742	Not Sig
APH1B	-0.076981	4.64101497650228	-2.10291	0.0357178990223724	0.0609185330237276	-4.77093	Not Sig
API5	0.0738247964563232	5.98291700977352	1.97559268966338	0.0484694294979767	0.0799161023704652	-5.02745	Not Sig
APIP	0.0352691400571548	4.96365872769199	0.760503243108142	0.44712912476668	0.531932709029935	-6.67305	Not Sig
APLN	0.151319323835532	4.03257877509587	3.12837000941946	0.00180751537958732	0.0042862856869754	-2.12828	Not Sig
APLP1	0.181032891352263	3.57961322349745	3.83709036638082	0.000132130427087924	0.000400663804427226	0.291344517743328	Not Sig
APLP2	-0.0821835	7.25204102775592	-1.75439	0.0796627142256578	0.12320196515177	-5.43534	Not Sig
APOA1	0.0482802502317297	3.3895419549428	1.30300687852111	0.192865707772643	0.263319358211548	-6.11834	Not Sig
APOA2	-0.0431884	3.30091886116716	-0.563078	0.573505477985659	0.651799545142555	-6.80262	Not Sig
APOB	0.009798634122268	2.8917261073449	0.496841312739718	0.619407741214304	0.691773586570739	-6.83744	Not Sig
APOBEC1	0.0240032084709667	2.84967483609124	1.39398151927388	0.163625979487519	0.22927438740984	-5.99685	Not Sig
APOBEC2	-0.0339239	3.09356771555574	-1.37749	0.16866191099347	0.23511138870306	-6.01948	Not Sig
APOBEC3A	0.237750487775923	3.89627990109299	3.54508951710014	0.000410239967044229	0.00111603761832914	-0.76378	Not Sig
APOBEC3B	0.29266301635859	4.76531055887887	3.93335372278271	8.94193933295704e-05	0.000281923272050746	0.656963081423362	Not Sig
APOBEC3C	-0.195644	6.12766154314806	-4.40459	1.17137630854072e-05	4.47087270620469e-05	2.57315103408251	Not Sig
APOBEC3F	-0.24276	4.79573796368886	-5.36466	1.00296607466425e-07	5.81851042850091e-07	7.11786443061597	Not Sig
APOBEC3G	-0.1534	4.91813258291031	-2.17576	0.0298018571924851	0.0520649227964785	-4.61699	Not Sig
APOC1	0.326893657975796	5.91267337765149	4.43273324750362	1.03092282209304e-05	3.97211587853642e-05	2.69417579636916	Not Sig
APOC2	0.10320621339975	3.56603621622854	4.96372544607075	8.09722086679772e-07	3.91141614199888e-06	5.1163717019591	Not Sig
APOD	0.273495719504768	5.43943061215375	2.30009179792473	0.0216436383713711	0.039212895513324	-4.34229	Not Sig
APOE	0.807709208184052	6.94571123322723	9.00796009487713	1.0061233414071e-18	4.8374921842993e-17	31.7623104813296	Not Sig
APOL1	-0.531013	6.68912512616739	-7.00639	4.42961601450644e-12	6.36238644513982e-11	16.8205498874049	Not Sig
APOL2	-0.327884	5.5470946837041	-6.27539	5.14241480759629e-10	4.71713668729144e-09	12.2056300812522	Not Sig
APOL3	-0.000779619	4.93050056917977	-0.0129392	0.989678836636666	0.992320781518629	-6.95979	Not Sig
APOL4	-0.252093	4.93889806919523	-3.92289	9.33354523968172e-05	0.000292482015561084	0.616782186798021	Not Sig
APOL6	0.0370384893153144	5.09496627817009	0.813451541039556	0.416148558229352	0.501437579932936	-6.63173	Not Sig
APOLD1	0.198441278107617	4.73041073823475	3.67182349716788	0.000253286198254007	0.000722483280942237	-0.315817	Not Sig
APOM	-0.11223	3.98303919922124	-4.09446	4.56538131854827e-05	0.0001536736334072	1.28849358839506	Not Sig
APOO	-0.0126148	5.15473468956634	-0.372743	0.709416852057268	0.771418593224132	-6.89096	Not Sig
APOOL	-0.0100808	4.52595707201409	-0.28724	0.773986824493081	0.825881935068929	-6.91895	Not Sig
APP	0.0438320488795325	7.18816782578704	0.863265989404009	0.388193639162155	0.473587057689816	-6.59033	Not Sig
APPBP2	-0.136843	4.83569907226563	-3.68928	0.00023673618850691	0.000680062159743774	-0.252904	Not Sig
APPL1	-0.0792235	5.50335525896465	-2.25937	0.0240700394544631	0.0431132971886018	-4.43392	Not Sig
APPL2	-0.0275564	5.68464137116601	-0.72985	0.46564889829864	0.550158064243509	-6.6957	Not Sig
APRT	-0.135965	7.15831601380239	-3.71008	0.000218345042336493	0.000632192190709922	-0.177569	Not Sig
APTX	-0.0160067	5.08430236792612	-0.530157	0.596117935247673	0.670647453029481	-6.82047	Not Sig
AQP1	0.0500341819405854	5.91834839085858	0.896039376562269	0.370442589173487	0.455867176572732	-6.56175	Not Sig
AQP10	0.866948532238622	3.78430093215818	4.95306884963759	8.54265569293986e-07	4.10040245972033e-06	5.06518903012346	Not Sig
AQP11	0.0853926699087695	3.62185802672714	2.9428560773573	0.00332541805238587	0.00740889822117072	-2.68197	Not Sig
AQP2	0.00770023519515917	3.18831399948794	0.585795370566822	0.558142281562867	0.637660135812913	-6.78968	Not Sig
AQP3	-0.64745	6.79431958237247	-5.55548	3.52987949935331e-08	2.26803752430136e-07	8.12199335097202	Not Sig
AQP5	0.119199126989161	3.22204703323176	3.19226342972071	0.00145467845202744	0.00352095486244781	-1.9299	Not Sig
AQP6	-0.0335309	3.12999216010418	-2.21013	0.0273171275499544	0.0482815336930425	-4.54257	Not Sig
AQP7	-0.144761	3.72110004445977	-3.51126	0.000465455911036339	0.0012545197678217	-0.880778	Not Sig
AQP9	0.456302253587074	3.73203353144429	6.94201097174374	6.85799734185872e-12	9.44837715246863e-11	16.3954631446594	Not Sig
AQR	-0.163759	5.30731226319168	-4.73048	2.55413023418574e-06	1.12506660587366e-05	4.02013360224361	Not Sig
AR	-0.342985	4.11112241847257	-4.62755	4.17510212400389e-06	1.75008806062328e-05	3.55238262747702	Not Sig
ARAF	-0.0369997	6.32400078274345	-1.26332	0.206763844205645	0.279370009550066	-6.16879	Not Sig
ARC	0.0420017873118383	3.56451432576562	1.19170647784836	0.233652827262984	0.309979963866839	-6.25587	Not Sig
ARCN1	0.0807033718063375	6.83623853859785	2.30113639088413	0.0215843046450289	0.0391116424157047	-4.33991	Not Sig
ARF1	0.0595234498744057	7.74523445574406	1.54467104535381	0.122735214996773	0.179653829278687	-5.77764	Not Sig
ARF3	-0.0241866	6.74313144377808	-0.592399	0.553714460050676	0.633047655233755	-6.78582	Not Sig
ARF4	0.167730643779874	7.3317394884902	3.34486770196929	0.000853120251605344	0.00217829781614893	-1.44019	Not Sig
ARF5	0.0301093837676607	7.38881304144215	1.07557136644025	0.282372672122283	0.363110007997682	-6.38633	Not Sig
ARF6	0.0165340253400528	5.80618645962253	0.575797618775033	0.564878659066739	0.64338858772319	-6.79544	Not Sig
ARFGAP1	0.160850907080775	6.39873586588007	4.59629719421886	4.83767469060762e-06	2.00559352262786e-05	3.41233722474998	Not Sig
ARFGAP3	0.180487334478109	5.86329254245085	4.28913115491292	1.96363500070336e-05	7.162123546442e-05	2.08430600066112	Not Sig
ARFGEF1	-0.177766	6.02869528548871	-4.07509	4.9558101715572e-05	0.000165628198319875	1.21127642563899	Not Sig
ARFGEF2	-0.0719398	5.29752059472027	-1.37049	0.170834392851735	0.237905971488542	-6.029	Not Sig
ARFIP1	-0.201545	5.73117855480019	-4.64281	3.88395129887789e-06	1.64199684755467e-05	3.62113696717327	Not Sig
ARFIP2	-0.0385763	5.13503531819809	-1.48827	0.136986799521441	0.197082441253936	-5.8623	Not Sig
ARFRP1	0.0358969839070005	5.22636838696102	1.44323716985253	0.149259893772377	0.212183915639584	-5.92766	Not Sig
ARG1	-0.0208093	2.67073798251774	-0.804868	0.421083032959297	0.506093546762964	-6.63862	Not Sig
ARG2	-0.255863	4.5003560330633	-4.49358	7.80225238535855e-06	3.08904947022552e-05	2.95840298093236	Not Sig
ARHGAP1	0.0390964732529229	6.6600194019789	0.962886288723074	0.335832201530313	0.419620437232946	-6.50016	Not Sig
ARHGAP10	-0.0817986	4.87272009156958	-1.93733	0.0529803545078923	0.086337510067651	-5.10145	Not Sig
ARHGAP11A	0.0761237623692823	3.96501121113466	1.9485300784024	0.0516247706743979	0.0843950832505969	-5.07994	Not Sig
ARHGAP12	-0.154099	5.43152627587966	-3.44625	0.000591541133696232	0.00155953002882229	-1.10251	Not Sig
ARHGAP15	0.222718374279498	3.76116506867867	4.15050996903144	3.59337909449365e-05	0.000123745288574262	1.51397051588806	Not Sig
ARHGAP17	0.160917267726243	5.49105750850458	4.97237803423867	7.75211279019101e-07	3.76554896533807e-06	5.15800637638284	Not Sig
ARHGAP18	0.0197700706180353	4.84795732512564	0.53366363154894	0.593690239706941	0.668711847325259	-6.81862	Not Sig
ARHGAP19	0.000948799452087812	4.53827864335477	0.0281912210810587	0.977515139049798	0.983670120858289	-6.95948	Not Sig
ARHGAP20	0.157270184942164	3.17177274160205	5.00984751744372	6.41460092277697e-07	3.16876258906183e-06	5.33909947441162	Not Sig
ARHGAP21	0.300583084760111	5.9132670162123	5.29778897737542	1.43516927951111e-07	8.05384066004577e-07	6.77380230933683	Not Sig
ARHGAP22	0.172026509669451	3.66635926436323	4.62699033777291	4.1860851414791e-06	1.75404387372095e-05	3.5498841557881	Not Sig
ARHGAP23	-0.17182	6.49003671366213	-2.58545	0.00986254868394617	0.01952719244752	-3.65476	Not Sig
ARHGAP24	0.252939291730651	3.63561704167915	6.80563087815088	1.71101050339543e-11	2.16200848352204e-10	15.5068198212519	Not Sig
ARHGAP25	0.146667541227703	4.0083568582121	3.2715268136106	0.00110543818785193	0.00275800508301579	-1.67834	Not Sig
ARHGAP26	-0.135556	4.08437007270077	-3.45888	0.000564779090762871	0.0014969746187541	-1.05972	Not Sig
ARHGAP27	-0.299458	5.93386897756192	-6.71034	3.21055106209494e-11	3.83071744496228e-10	14.8954877285525	Not Sig
ARHGAP28	0.199098106781538	3.30494925765419	4.26150502384206	2.21802393883731e-05	7.98981512190061e-05	1.96919980689594	Not Sig
ARHGAP29	0.334961139534269	3.93995689661248	5.92127276056218	4.35761837472334e-09	3.34545979012082e-08	10.1389650167671	Not Sig
ARHGAP30	0.169234048198169	5.16363682658085	3.58835122480645	0.000348545795741208	0.000963212163730027	-0.612588	Not Sig
ARHGAP4	0.270287620420922	5.15145323953512	4.96559036461322	8.02160823836744e-07	3.87819295614637e-06	5.12533951068124	Not Sig
ARHGAP5	-0.0199388	4.50253198964926	-0.495603	0.620280923974105	0.692488247472937	-6.83805	Not Sig
ARHGAP6	-0.181695	3.54813893672178	-3.51285	0.000462707217197675	0.00124800066402235	-0.875293	Not Sig
ARHGAP9	0.44183374199922	4.52205304006166	7.2344615942293	9.15513885507771e-13	1.4861711099938e-11	18.354930152468	Not Sig
ARHGDIA	0.0585079305284797	7.61328913192529	1.5377566866585	0.124417434782081	0.181811285572734	-5.78819	Not Sig
ARHGDIB	-0.119002	7.78064898956738	-1.78651	0.0743134895945529	0.115924548588038	-5.37911	Not Sig
ARHGDIG	1.24113436650169	4.24221702638783	6.45941035128588	1.62251019051672e-10	1.64674625507989e-09	13.3234013995651	Up
ARHGEF1	0.141672053434066	5.68845811782161	4.37640359790889	1.33033122562359e-05	4.99843325071219e-05	2.45264175101771	Not Sig
ARHGEF10	0.197252445627004	3.77284183447044	5.22785499299881	2.07870606680755e-07	1.12695068036623e-06	6.41835968496272	Not Sig
ARHGEF10L	-0.366066	5.31033033980687	-9.58086	7.01945829932742e-21	5.13869634338505e-19	36.6297460710869	Not Sig
ARHGEF11	-0.0526173	5.10472184689511	-1.82454	0.06836163803031	0.107825897515976	-5.31119	Not Sig
ARHGEF12	-0.270539	5.34840342235229	-6.23379	6.64766833130613e-10	5.98659464724847e-09	11.9570452391074	Not Sig
ARHGEF15	0.0414265344950708	4.10192250017098	1.28162335537645	0.200265291353891	0.271949528601316	-6.14571	Not Sig
ARHGEF16	-0.268461	5.43964401322661	-5.04139	5.46386106901449e-07	2.72643031886939e-06	5.49256443593525	Not Sig
ARHGEF17	0.243364135781774	4.85850838553571	6.14570687362516	1.13910857458853e-09	9.77720498930108e-09	11.4358404889978	Not Sig
ARHGEF18	-0.0850201	6.48072290032082	-2.60354	0.00936025790006573	0.0186171509889651	-3.6085	Not Sig
ARHGEF19	-0.341916	5.70557017139951	-5.98725	2.95074124213734e-09	2.34304134881262e-08	10.5155743816081	Not Sig
ARHGEF2	0.0620946950114014	6.23148758771705	1.46567510637453	0.143044191846846	0.204423481723698	-5.89535	Not Sig
ARHGEF3	0.088155762361068	5.62954439381984	2.31227158587413	0.0209605774348282	0.0381031195374872	-4.31456	Not Sig
ARHGEF4	0.204226592729979	3.99279129806204	3.18720708244376	0.00148009389328209	0.00357713001215589	-1.94575	Not Sig
ARHGEF5	0.0177813454745399	4.9623	0.390432409934085	0.696298134323548	0.76072548913627	-6.88426	Not Sig
ARHGEF6	-0.293001	5.3402453346924	-5.22754	2.08213954007687e-07	1.1277344802507e-06	6.41677687742431	Not Sig
ARHGEF7	-0.0740153	5.67593502534852	-1.67229	0.0947733266662885	0.143137619816635	-5.57451	Not Sig
ARHGEF9	-0.0897954	4.21491553847811	-3.26126	0.00114583726606737	0.00285065017716871	-1.71127	Not Sig
ARID1A	-0.130536	5.90750095071921	-2.29983	0.0216587359960838	0.039233984250888	-4.34289	Not Sig
ARID2	-0.181512	4.74694021926474	-5.26665	1.69345250972213e-07	9.32796389699857e-07	6.61498960487917	Not Sig
ARID3A	0.32269504589585	5.03092330128191	4.68888699501689	3.11877949674872e-06	1.35020186759282e-05	3.82993336724849	Not Sig
ARID3B	-0.101285	4.52477021193604	-2.84957	0.00446564231441662	0.00967385325347183	-2.94781	Not Sig
ARID4A	-0.189918	4.54876857545072	-5.8544	6.44409139503843e-09	4.81376596836742e-08	9.76124370572087	Not Sig
ARID4B	-0.0899462	4.99011717806924	-2.64616	0.00826614026558458	0.0166807564633804	-3.49826	Not Sig
ARID5A	0.239284100122697	4.88821087490676	6.92682889579752	7.59868282672392e-12	1.03882233776911e-10	16.2957439636721	Not Sig
ARID5B	0.112479202732587	5.81445185693702	1.6671212425073	0.095796469985199	0.144413783037339	-5.58304	Not Sig
ARIH1	0.0106757820942116	5.08104519959419	0.352544973859657	0.724502236652659	0.783347836021368	-6.89823	Not Sig
ARIH2	-0.145912	5.97192248425692	-4.3004	1.86807634165241e-05	6.85323706716129e-05	2.13146353511216	Not Sig
ARL1	-0.162609	6.28425185106563	-5.39969	8.29990877988587e-08	4.93084109556885e-07	7.29973630873537	Not Sig
ARL13B	0.191755796959125	4.15921717684855	5.29308942187891	1.4715473529495e-07	8.23355414887473e-07	6.74977649272763	Not Sig
ARL14	-0.696389	4.38097941694036	-7.10218	2.2967742345299e-12	3.45185393896832e-11	17.4595652034025	Not Sig
ARL15	-0.141724	4.78225724757698	-3.93926	8.72776457716137e-05	0.000276245312850907	0.679694335409202	Not Sig
ARL2	0.236626446340742	6.70405317753294	6.48022462966615	1.42141389859586e-10	1.46094053508761e-09	13.4517075085906	Not Sig
ARL2BP	0.115662010420946	4.79259130564968	3.8784723517298	0.00011182899297084	0.00034490991661868	0.447440178351216	Not Sig
ARL3	0.0343982280679098	4.85245952137585	0.578193476284569	0.563260793609647	0.64189215879167	-6.79407	Not Sig
ARL4A	0.101814610622179	4.70474136303515	1.95617308595609	0.0507166639970312	0.0832343052320383	-5.06519	Not Sig
ARL4C	0.355710272523307	5.15040014767603	6.56373162507499	8.32782873242704e-11	8.99960691684282e-10	13.9702885027944	Not Sig
ARL4D	0.212242509318715	5.15585029848251	3.64436953938311	0.000281524250298194	0.000791490502510805	-0.414159	Not Sig
ARL5A	0.0396619346836937	5.8035015190713	1.11117104059556	0.266755895334247	0.346126831830498	-6.34775	Not Sig
ARL5B	0.00904249602977014	5.02760241058644	0.183859002589224	0.854160514605994	0.889760337761334	-6.94311	Not Sig
ARL6	-0.0286524	3.46129448512124	-1.04426	0.29661080689032	0.378417227994655	-6.41921	Not Sig
ARL6IP1	-0.169451	7.74472670623063	-3.76786	0.000174058792065806	0.0005146026872253	0.0338442499324847	Not Sig
ARL6IP4	-0.0353188	4.99639465272704	-1.38077	0.167651134952813	0.234071064842408	-6.015	Not Sig
ARL6IP5	-0.256359	7.39546753293297	-5.48456	5.22325243862581e-08	3.23870193557853e-07	7.74496944688458	Not Sig
ARL6IP6	0.00233398773884819	5.25896117024431	0.0481695434234102	0.96159052774542	0.971958298071337	-6.95873	Not Sig
ARL8A	-0.0390963	5.55974465790447	-1.63145	0.103104248021004	0.154506590371676	-5.64126	Not Sig
ARL8B	0.120620577054331	6.68192878026917	3.04200097659919	0.00241005141686308	0.00554986817532231	-2.39019	Not Sig
ARL9	0.00935616924738358	3.43917394586941	0.181279692915588	0.856183964483614	0.891213599210675	-6.94358	Not Sig
ARMC1	0.0615032604194603	5.9508846034392	1.83985242510828	0.0660795742928322	0.104721358868822	-5.28345	Not Sig
ARMC10	-0.112632	5.34184999367512	-3.00311	0.00273740294189911	0.00621102003233937	-2.50579	Not Sig
ARMC5	-0.0447519	4.75934362061944	-1.60983	0.107742684098815	0.160453158716281	-5.67592	Not Sig
ARMC6	-0.0978352	5.42736209857901	-3.66297	0.000262086007359653	0.000744962406189875	-0.347602	Not Sig
ARMC7	-0.0523231	5.56014876127603	-1.67669	0.0939092916524373	0.142021688975104	-5.56722	Not Sig
ARMC8	-0.0054966	4.70033550621422	-0.211797	0.832307921440604	0.872537224459569	-6.93763	Not Sig
ARMC9	0.0391462663292996	3.78952075617052	1.3218894238406	0.186500569841923	0.256108189035011	-6.0938	Not Sig
ARMCX1	0.164797149806247	4.56813388666576	2.39874309187848	0.016629699337258	0.0309690735942172	-4.11358	Not Sig
ARMCX2	-0.233659	5.47035531953214	-3.2138	0.00135087801496413	0.00329714193069435	-1.86215	Not Sig
ARMCX3	-0.122483	5.6687419353982	-2.87695	0.00409890223519063	0.00895460986960109	-2.87068	Not Sig
ARMCX4	-0.26817	3.70699473101066	-6.13567	1.21065797747771e-09	1.03133153681978e-08	11.3769077155659	Not Sig
ARMCX5	-0.194792	4.59429732013302	-6.45543	1.66396903424176e-10	1.6843047842588e-09	13.2989	Not Sig
ARMCX6	-0.353169	5.2297954453896	-6.53983	9.71071980522312e-11	1.03075339223449e-09	13.8212457129191	Not Sig
ARNT	0.0174536844681334	5.60559224338727	0.514540255679075	0.606985496546456	0.680579489062513	-6.82856	Not Sig
ARNT2	0.0562580885958521	4.09246843101238	0.962832739742786	0.335859065034777	0.419620437232946	-6.50021	Not Sig
ARNTL	0.105116293565396	3.85242184717146	3.28821698216646	0.00104258943103002	0.00261153692580521	-1.6246	Not Sig
ARPC1A	0.0709595502046136	7.13969859348328	2.29212818896364	0.0221006701010704	0.0399309225096156	-4.36033	Not Sig
ARPC2	-0.0755603	7.50130659509081	-2.48981	0.0129389290220687	0.0247752324693576	-3.89402	Not Sig
ARPC3	-0.10282	7.87631183806426	-3.11351	0.00190015865887613	0.00448316170582048	-2.17386	Not Sig
ARPC4	-0.0346807	6.69765523523588	-0.788149	0.430792050582155	0.515306493564802	-6.65182	Not Sig
ARPC5	0.222527099353685	6.97062965011637	4.37731005111874	1.32491411341641e-05	4.98302964697913e-05	2.45650496123163	Not Sig
ARPC5L	0.208279449446112	6.62313728487943	6.23266474130739	6.69374374387958e-10	6.02330771306912e-09	11.9503586026307	Not Sig
ARRB1	0.120841455106067	4.80114260895516	2.50796327115601	0.0122968850527927	0.0237139283980352	-3.8493	Not Sig
ARRB2	0.188103439713984	5.08034274502467	4.3388404662916	1.57438022178433e-05	5.83616216157689e-05	2.29322921052749	Not Sig
ARRDC1	-0.154845	5.85777833231241	-3.65724	0.000267940212382192	0.000758751582206321	-0.368157	Not Sig
ARRDC2	0.0123886554095707	5.19510510121856	0.390584440705893	0.6961857718676	0.760675970474883	-6.88421	Not Sig
ARRDC3	0.0219699393768806	5.7461795665512	0.493712519606095	0.621615231867752	0.693556345723046	-6.83897	Not Sig
ARRDC4	-0.223297	4.94219999667465	-4.01657	6.33718971849925e-05	0.000207108559146921	0.980118158075508	Not Sig
ARSA	-0.0490604	5.31695945789725	-1.33501	0.182171404649552	0.250989304266838	-6.07654	Not Sig
ARSB	0.129539676298653	3.97304990513744	4.04555596095418	5.61277451422706e-05	0.000185245701004158	1.09420289103238	Not Sig
ARSD	-0.35107	5.69149946707988	-6.54397	9.45588732934989e-11	1.00652864471044e-09	13.8470433388822	Not Sig
ARSG	-0.0661197	3.62445806874992	-2.68799	0.00730506549096962	0.0149541003294303	-3.38834	Not Sig
ARSJ	0.310294051172109	3.38270764557188	6.91500573265055	8.22935965558236e-12	1.11964681069416e-10	16.2182243957657	Not Sig
ARSK	-0.00513478	3.66090631000239	-0.167024	0.867384010588347	0.900393959211963	-6.94604	Not Sig
ART1	-0.0118784	3.19060002378105	-1.18088	0.237923570093226	0.314762591797579	-6.26859	Not Sig
ART3	0.0738343455734194	2.8004959243201	2.74061480831693	0.00623926829590494	0.0130165429957039	-3.24765	Not Sig
ART5	0.0866322140666185	3.32637493329036	2.89419958910761	0.00388200561257031	0.00852673590511717	-2.82168	Not Sig
ARTN	0.0759110293562339	4.00800422225176	1.62951947164634	0.103511042755209	0.154972925470822	-5.64437	Not Sig
ARV1	-0.272466	5.57915403576127	-5.35755	1.04210381938936e-07	6.02996024406479e-07	7.08109559668751	Not Sig
ARX	0.0169968670563798	3.44905546939262	0.765101799529783	0.444387445086741	0.529170357791925	-6.66957	Not Sig
AS3MT	0.0859809069002999	3.24423084355088	3.3565769418232	0.000818180818087495	0.00209758195726137	-1.40169	Not Sig
ASAH1	-0.300015	5.53916602676239	-5.13458	3.38402005962583e-07	1.75817196046585e-06	5.95125251890467	Not Sig
ASB1	0.0378815751948487	4.76424669860079	1.06778473449556	0.285869607843279	0.36694145251105	-6.3946	Not Sig
ASB10	1.00571668392267	3.79470409041499	5.89109384018852	5.20163137565366e-09	3.94802081736068e-08	9.96800845984202	Up
ASB11	0.549849236927572	3.49179573011679	3.30773217412109	0.000973308172082478	0.00245442190516936	-1.56142	Not Sig
ASB12	-0.121739	3.32459320138182	-4.53272	6.51045436338473e-06	2.62990835390981e-05	3.13020568285433	Not Sig
ASB13	-0.234583	5.65925764468891	-6.02997	2.28790829577285e-09	1.85302608366413e-08	10.7614485176594	Not Sig
ASB16	0.03315209446711	3.81844360689819	1.44603436353457	0.148473942966971	0.211198925767359	-5.92366	Not Sig
ASB2	0.149218172045788	3.67952881401099	3.37788143235334	0.000757997485805504	0.00195788697278285	-1.33131	Not Sig
ASB5	0.138214408887151	2.89908866863192	2.56546027767486	0.0104455091849618	0.0205238428955431	-3.70551	Not Sig
ASB6	-0.0239341	4.88441868424482	-0.814415	0.415597116034781	0.500881623529725	-6.63096	Not Sig
ASB7	-0.0902554	4.50167721953993	-3.49602	0.000492524212016421	0.00132057472442115	-0.933108	Not Sig
ASB8	-0.131252	5.47769413942807	-4.79651	1.85419645224111e-06	8.38229766676488e-06	4.32536788985627	Not Sig
ASB9	0.0495349040859483	3.34945453766063	1.15620255136525	0.247868334124783	0.325905212898483	-6.29717	Not Sig
ASCC1	-0.0450879	5.37519660295864	-1.35858	0.174579279385817	0.242293677634996	-6.0451	Not Sig
ASCC2	-0.411606	7.1582077643275	-8.18908	7.7905640947115e-16	2.19111665782786e-14	25.2525750636823	Not Sig
ASCC3	-0.0069613	5.23944240638105	-0.148404	0.88205326902173	0.911203427129422	-6.94895	Not Sig
ASCL1	0.0965865696440109	3.16425712849716	2.57165171347474	0.0102617667683922	0.0202118152266874	-3.68983	Not Sig
ASCL2	-0.186768	4.69123901604035	-2.93494	0.00341068900694391	0.00758250159909729	-2.70485	Not Sig
ASF1A	-0.161798	5.26583253337011	-4.08698	4.71256542565231e-05	0.000158252382020943	1.25863121004319	Not Sig
ASF1B	0.277930906967798	5.44453280276571	4.77858280164714	2.02345970443345e-06	9.08954761132477e-06	4.24207876626636	Not Sig
ASGR1	0.199098535313688	3.79460498361436	6.31386177615626	4.05033805308043e-10	3.77953831318287e-09	12.4368323796028	Not Sig
ASGR2	0.0731257833432442	3.33587025216059	3.24899797012002	0.00119584498659303	0.00295690849049271	-1.75045	Not Sig
ASH2L	-0.0317232	6.06101772281416	-0.7665	0.44355546024093	0.528401449590953	-6.66851	Not Sig
ASIP	1.46439471339063	4.23927753112084	7.74989773465398	2.21071293208805e-14	4.82403070007752e-13	21.9849903459754	Up
ASL	0.0227584679439365	4.93767292395366	0.759564806336166	0.447689806265216	0.532291102388245	-6.67376	Not Sig
ASMTL	0.0201426134523492	5.37929591621137	0.547053890898081	0.584461054709769	0.660779853796162	-6.81144	Not Sig
ASNS	0.0674958154750662	4.46525948417493	1.21311	0.225368594763598	0.300960038223202	-6.23038	Not Sig
ASNSD1	0.0430244867569023	5.65437018898935	1.60059717350422	0.109775006117384	0.162996204450923	-5.6906	Not Sig
ASPA	-0.103422	2.82185372628478	-2.69459	0.00716303929233706	0.0147084702949961	-3.37085	Not Sig
ASPH	-0.0476098	5.28401892520459	-0.817686	0.413726961592024	0.499049626149112	-6.62831	Not Sig
ASPHD1	0.0935990438613254	3.86096945369979	2.0723502913604	0.0384829029028703	0.0650380546974782	-4.83394	Not Sig
ASPHD2	-0.00171377	4.14376353919788	-0.0419428	0.966552509626808	0.975666873653179	-6.95901	Not Sig
ASPM	0.448112717172949	4.79554965386991	6.63408725467525	5.2830735033351e-11	5.97145508072634e-10	14.4119306341228	Not Sig
ASPSCR1	-0.00246593	5.28562639933689	-0.0652038	0.948024488610368	0.962163579021768	-6.95777	Not Sig
ASRGL1	0.0304158316624901	3.68108070481595	0.624366619204018	0.532526096783697	0.613202997518925	-6.76653	Not Sig
ASS1	-0.0479919	6.6553017320103	-0.480448	0.631011843570388	0.701832129875827	-6.84538	Not Sig
ASTE1	-0.099408	4.35533539886962	-3.29208	0.00102852758217145	0.00258087184318874	-1.61213	Not Sig
ASTN1	0.00411289757190136	3.02403071959244	0.2215057474963	0.824742881100895	0.867010031654764	-6.93554	Not Sig
ASTN2	-0.312022	4.01008070663308	-5.68928	1.66486651782987e-08	1.12985887427126e-07	8.84580067392709	Not Sig
ASXL1	0.063490720895552	5.47062377501042	2.03686011873309	0.041921183883805	0.0700691636669842	-4.90599	Not Sig
ASXL2	-0.0741071	5.77810274798222	-2.2497	0.0246801102997168	0.0440738450693873	-4.45545	Not Sig
ATAD1	-0.184145	5.38857905104916	-3.34311	0.000858491918930186	0.00219102739633397	-1.44597	Not Sig
ATAD2	0.331491757100954	5.32629201515942	6.43589313720308	1.88330838902202e-10	1.88946952168284e-09	13.1788909416142	Not Sig
ATAD3A	0.1081044946904	5.98358542279449	2.99030316833038	0.00285373867044184	0.0064440542673639	-2.54352	Not Sig
ATE1	-0.170966	4.86929771598383	-4.87824	1.24068235620812e-06	5.82217646645721e-06	4.70872993714259	Not Sig
ATF1	0.018674651980036	5.19817414172143	0.543598136372154	0.586836513706299	0.662636473382961	-6.81331	Not Sig
ATF2	0.156735329978653	4.85526001164475	3.88699895167746	0.000108029625594392	0.000334099798751586	0.479805074012575	Not Sig
ATF3	0.269012954691132	5.44134797974084	2.99375	0.00282195202878461	0.00637500812678147	-2.53337	Not Sig
ATF4	-0.0298853	7.64557459662287	-0.90981	0.36313712046576	0.448564871100041	-6.54942	Not Sig
ATF5	0.154553240528929	6.31816021296411	3.73548080220475	0.00019771104365417	0.00057656828896013	-0.0850297	Not Sig
ATF6	0.0452245411797989	6.08946921703405	1.16301585683516	0.245094362375564	0.322902035691854	-6.28934	Not Sig
ATF7IP	0.0246299573237501	5.08153173208308	0.75092152370227	0.452872629331596	0.537525703454563	-6.68023	Not Sig
ATF7IP2	-0.595741	4.86923	-8.74069	9.35158598886949e-18	3.62158519507516e-16	29.5789133436305	Not Sig
ATG10	-0.0101439	4.91987946193282	-0.283463	0.776878943830257	0.828111355156593	-6.92002	Not Sig
ATG12	0.115128960873447	5.11282959642456	3.02952507806348	0.00251091757405211	0.0057546721294222	-2.42743	Not Sig
ATG16L1	-0.0437453	5.05611112615026	-1.60099	0.109688673356065	0.162889330790638	-5.68998	Not Sig
ATG16L2	-0.103619	4.7989684862683	-2.24636	0.0248937170585069	0.0444133659532827	-4.46286	Not Sig
ATG3	0.0205074871616464	5.71752512170845	0.512883226315503	0.608143767934487	0.68174346322393	-6.8294	Not Sig
ATG4A	-0.039428	4.56798881737674	-1.41431	0.157574862843704	0.221891532475491	-5.96858	Not Sig
ATG4B	-0.0666678	5.13941759024996	-2.25125	0.0245812143851945	0.0439179719144705	-4.452	Not Sig
ATG4C	0.0833109121092281	4.31718395754844	2.49275550424549	0.0128328912828397	0.0246054101700544	-3.8868	Not Sig
ATG4D	-0.121496	5.49393557833194	-4.01148	6.47319691856081e-05	0.000210824814681141	0.960169547413291	Not Sig
ATG5	-0.129451	5.35447238382744	-3.7155	0.000213784635233111	0.000619462271703297	-0.157898	Not Sig
ATG7	0.0797139373287825	5.51947842847206	2.5669513691488	0.010400992284454	0.020450538806394	-3.70174	Not Sig
ATG9A	0.0401539391945009	5.23508039256748	1.0092718145962	0.313083018821579	0.39609243110363	-6.45482	Not Sig
ATG9B	0.116210691042203	3.76802352785637	2.9311246037177	0.00345251743777595	0.00766532389992664	-2.71586	Not Sig
ATIC	-0.0765285	6.92215770166268	-2.01864	0.0437848733378762	0.0728698970027693	-4.94249	Not Sig
ATM	-0.0602509	4.52280962913135	-1.62777	0.103880890771347	0.155403621302897	-5.64718	Not Sig
ATN1	-0.0041197	6.24476826165588	-0.121552	0.903277633331867	0.928059698063808	-6.95255	Not Sig
ATOH8	-0.683757	4.11260167281183	-10.0136	1.39889152462584e-22	1.4562589110027e-20	40.4721635762613	Not Sig
ATOX1	0.17404527736103	6.4782058031441	5.11994610573998	3.65031109310102e-07	1.88187550992355e-06	5.87869435095986	Not Sig
ATP10B	-0.299946	4.20126244703769	-4.05805	5.32538147003791e-05	0.000176894331207612	1.1436247306788	Not Sig
ATP10D	0.0654205652480524	4.43365189443042	1.42705779295413	0.153868468640173	0.217590417953645	-5.95065	Not Sig
ATP11B	-0.0789213	5.44458580955689	-1.75086	0.0802693783989405	0.123971231345145	-5.44146	Not Sig
ATP11C	-0.0406457	4.78539606985554	-0.637087	0.52421054750534	0.605539762042461	-6.75857	Not Sig
ATP12A	0.0446312763093011	3.08430230484701	1.0161857169007	0.30978129575434	0.392440366520543	-6.44788	Not Sig
ATP13A1	-0.116275	6.19990047668081	-3.31254	0.000956905500666241	0.00241664961407964	-1.5458	Not Sig
ATP13A2	-0.0659463	5.82807459163924	-1.90867	0.0565849696882517	0.0915933881672742	-5.15594	Not Sig
ATP13A3	-0.0543085	4.9035969950889	-1.31229	0.189717	0.259738823588306	-6.10632	Not Sig
ATP13A4	0.0276187742913474	2.94659087913446	0.955873660344263	0.339361957794455	0.423298639653137	-6.50683	Not Sig
ATP13A5	0.0121059786577828	2.71897582805411	0.719599733156641	0.471935882935979	0.555808751114444	-6.70307	Not Sig
ATP1A1	0.200736645828604	6.97379514398922	3.56588705546529	0.000379406070809858	0.00103938210658606	-0.69132	Not Sig
ATP1A2	0.137920819689011	3.32979074130858	2.15106157835758	0.0317050581184299	0.054891256403696	-4.66976	Not Sig
ATP1A3	-0.0168245	3.2961660003715	-0.779931	0.435612226273168	0.520194899128777	-6.65821	Not Sig
ATP1A4	-0.410357	3.55939808184673	-6.25813	5.72135336245342e-10	5.21447362279189e-09	12.1023285378365	Not Sig
ATP1B1	-0.32149	7.01753015615279	-4.00965	6.52284083519117e-05	0.00021238070288928	0.952992965599283	Not Sig
ATP1B2	-0.0282577	3.77059467946121	-0.886283	0.375673300136355	0.46104221215848	-6.57037	Not Sig
ATP1B3	0.104019743336792	6.43682056307844	2.21625476738477	0.026893523961981	0.0475921422951651	-4.52918	Not Sig
ATP2A2	0.215394844849315	6.73164323244045	5.03132474878942	5.75145880208767e-07	2.85859846812478e-06	5.44348402097395	Not Sig
ATP2A3	-0.0403967	4.71742157815054	-0.748692	0.454215234162443	0.538950147656723	-6.68189	Not Sig
ATP2B1	-0.112764	5.09887403649333	-2.72023	0.00663430209918313	0.0137546913793954	-3.30247	Not Sig
ATP2B4	-0.0278126	5.94175675240483	-0.343808	0.731061632391383	0.789207148962518	-6.90124	Not Sig
ATP2C1	0.0700928547624962	5.99451326777081	1.90541183521845	0.0570067783702994	0.0920660282049227	-5.16207	Not Sig
ATP2C2	-0.327397	4.30641695430016	-4.81425	1.70021359692484e-06	7.7760272810585e-06	4.40805003311928	Not Sig
ATP4A	0.0526218317195473	3.07112842418824	2.5807436481463	0.00999716764869129	0.0197661371858686	-3.66675	Not Sig
ATP6AP1	-0.116727	7.95891872192861	-3.45795	0.000566720631863021	0.00150141933452012	-1.06289	Not Sig
ATP6AP2	0.0589316197424763	6.5398769976857	1.08927522269831	0.276289139477993	0.356666961242192	-6.37163	Not Sig
ATP6V0A1	0.133433135237123	5.56285652021008	3.9274827207043	9.15963584164054e-05	0.000287827161160607	0.634412682636163	Not Sig
ATP6V0A2	0.0114967449993513	4.12838441151801	0.407431790289197	0.683776148801817	0.749643281203306	-6.87754	Not Sig
ATP6V0A4	0.0990710819583542	3.22448000356456	1.89998982112829	0.0577155152164458	0.0930913931998593	-5.17227	Not Sig
ATP6V0B	0.0789178887255524	6.96758230101335	2.34362477558513	0.0192881098996509	0.0353459597918828	-4.24253	Not Sig
ATP6V0C	-0.0211607	5.60357171286784	-0.737187	0.461177956316389	0.545671143933479	-6.69036	Not Sig
ATP6V0D1	0.178884261505456	6.31100665652985	4.68292122369107	3.20900142432108e-06	1.38398096395938e-05	3.80278622277535	Not Sig
ATP6V0D2	-0.0406848	2.64701469404556	-1.63315	0.102744529277752	0.154008213172345	-5.6385	Not Sig
ATP6V0E1	0.0164157768316677	7.41416375333468	0.360722199618224	0.718381620777672	0.778183890306849	-6.89533	Not Sig
ATP6V0E2	0.0447189780950685	5.79787775402016	0.72611088372712	0.467936936409924	0.552114008260727	-6.6984	Not Sig
ATP6V1A	0.0809372213081243	6.27517607651494	1.89371275445925	0.0585451663931878	0.0943223062705526	-5.18404	Not Sig
ATP6V1B1	0.22096589952653	3.50525668676005	5.1231828099654	3.5897215757852e-07	1.85400868094832e-06	5.89472610781758	Not Sig
ATP6V1B2	0.24234948044042	6.34866697798169	6.11864058500822	1.34229921625798e-09	1.1332640778928e-08	11.277061745361	Not Sig
ATP6V1C1	0.0663831403903279	5.45755011607271	1.59766317994329	0.110426861729122	0.163878315464341	-5.69524	Not Sig
ATP6V1C2	0.155455717429176	3.4599149289467	4.53225817837341	6.52433159357092e-06	2.63457617766012e-05	3.12818396584643	Not Sig
ATP6V1D	-0.00585548	6.04658510966728	-0.101401	0.919252035329449	0.94080931224707	-6.95478	Not Sig
ATP6V1E1	0.0393514988001105	7.20263478535673	1.28702631643922	0.198376332896057	0.269868870563669	-6.13884	Not Sig
ATP6V1E2	-0.0752828	3.88479146999789	-2.34435	0.0192510678755214	0.0352894777356286	-4.24087	Not Sig
ATP6V1F	0.0427939728785036	7.68050207272656	1.63493985491975	0.10236938981641	0.153596395964854	-5.63562	Not Sig
ATP6V1G1	-0.0838391	7.13290159629135	-2.9363	0.00339591901718923	0.00755262506625759	-2.70093	Not Sig
ATP6V1G2	0.0987570150092254	3.23411993944691	3.68230293304605	0.000243226622791021	0.000697647241862921	-0.27809	Not Sig
ATP6V1H	-0.0498753	5.65954377324651	-1.16089	0.245955624352481	0.323836690382327	-6.29178	Not Sig
ATP7A	-0.148834	4.37600454288989	-4.07437	4.97091509298862e-05	0.000165994624956274	1.20841335658366	Not Sig
ATP7B	-0.113688	3.5552903885421	-2.8339	0.0046888204414221	0.0100956443166635	-2.99165	Not Sig
ATP8A1	0.00106667577718511	3.51832235277757	0.024451323311173	0.980497380392714	0.985622233816099	-6.95958	Not Sig
ATP8A2	0.00417833645706489	3.01853348819243	0.175494641994995	0.860725720415657	0.894792006372557	-6.9446	Not Sig
ATP8B1	-0.676927	5.7560194439474	-11.2055	1.43479909106724e-27	4.17452956059998e-25	51.7598143209153	Not Sig
ATP8B2	0.354479908996743	4.39899103642771	7.07756020933576	2.72119858834379e-12	4.03626671659307e-11	17.2945621376079	Not Sig
ATP8B3	0.0530200897233843	3.3880483067913	1.91018518116769	0.0563888476826091	0.0913251151626716	-5.15307	Not Sig
ATP8B4	0.279331968235759	3.36607340414975	7.4230365081622	2.40535389355244e-13	4.28470182576758e-12	19.6570517289106	Not Sig
ATP9A	-0.0725493	5.2764857704987	-1.54016	0.123830903579498	0.181117461061687	-5.78453	Not Sig
ATP9B	-0.175422	4.40313292444122	-5.73998	1.24718343044052e-08	8.73567307728922e-08	9.12424995262493	Not Sig
ATPAF1	-0.111477	5.69363193726808	-3.10818	0.00193443420938442	0.00455678326217252	-2.19016	Not Sig
ATPAF2	-0.0332714	4.47310005594336	-1.31369	0.189246722207741	0.25922049214042	-6.1045	Not Sig
ATR	-0.105747	4.14078990123761	-2.30264	0.0214992010657596	0.0389761039292498	-4.3365	Not Sig
ATRN	-0.10468	5.64060399369484	-2.28619	0.0224469860955524	0.040474487720679	-4.37375	Not Sig
ATRX	-0.118351	4.6464700140304	-3.484	0.000514905653835719	0.00137538475849197	-0.974229	Not Sig
ATXN1	0.151668984927377	4.69544464666856	2.97322026560962	0.00301601894099713	0.00677947046820413	-2.59362	Not Sig
ATXN10	-0.199658	5.59079123534752	-6.01064	2.56761876068978e-09	2.05319028030634e-08	10.6499707002112	Not Sig
ATXN2	-0.0707143	6.15213648421109	-2.41127	0.0160726351731837	0.0300257147366011	-4.08387	Not Sig
ATXN2L	-0.0862173	5.66869447580624	-2.74392	0.00617718677136627	0.012900130011458	-3.23872	Not Sig
ATXN3	-0.046988	4.78002645392099	-1.18897	0.23472805298963	0.311188131472524	-6.2591	Not Sig
ATXN7L2	-0.114115	4.4396854715508	-3.59162	0.000344252738264986	0.000952972876577897	-0.601082	Not Sig
AUH	-0.0629024	5.06449542642049	-1.7272	0.0844334743914695	0.129171718204126	-5.48217	Not Sig
AUP1	-0.00498546	7.19857476844822	-0.169251	0.865632843103563	0.898987357742644	-6.94567	Not Sig
AURKA	0.431158943808813	5.54809662711759	6.91701256802287	8.11880393277603e-12	1.10726043539915e-10	16.231373892299	Not Sig
AURKB	0.433630304880912	5.8898126940111	6.57240989482937	7.87503470917374e-11	8.55919720737494e-10	14.0245307734063	Not Sig
AURKC	0.0162991713487504	3.61196838579967	0.531651471940902	0.595082866298908	0.669815026673317	-6.81968	Not Sig
AUTS2	0.0525521050277966	5.07859400094893	0.752993393202308	0.451627178962007	0.536159614948933	-6.67869	Not Sig
AVEN	0.0945866799783488	4.76745153624573	2.67863168165389	0.00751094832476028	0.0153368239411652	-3.41309	Not Sig
AVIL	0.0704522442815616	4.10634649792982	2.04015687894004	0.0415911864038253	0.0695761745723435	-4.89935	Not Sig
AVP	1.14231549708081	4.45152766518791	5.80777629418205	8.44527209568404e-09	6.1349873540158e-08	9.50027173121692	Up
AVPI1	-0.0717101	6.13343752457935	-1.34945	0.177492096860434	0.245739793822513	-6.05734	Not Sig
AXIN1	0.0623095768605424	5.28539632454306	2.19013673041963	0.0287395542106627	0.050481071459503	-4.586	Not Sig
AXIN2	0.127995180945673	4.3603861212816	2.05256365721659	0.0403689721195787	0.0678014693074096	-4.87426	Not Sig
AXL	0.657361153538371	5.32972394135479	8.94402794221267	1.72372529124056e-18	7.91866837235088e-17	31.234912190598	Not Sig
AZGP1	-0.376335	3.84530593129686	-5.10723	3.89810493359095e-07	2.00205357202266e-06	5.81579281868093	Not Sig
AZI2	-0.0210164	4.56142239945352	-0.682858	0.494851481456303	0.577801992188174	-6.72862	Not Sig
AZIN1	0.0620879135469332	6.46213097813337	1.25555006179086	0.209565931231347	0.282617616078214	-6.17848	Not Sig
B2M	0.253494127891173	8.86568070740703	3.78456508039338	0.00016292527261068	0.000484336669717943	0.0955585244021941	Not Sig
B3GALNT1	-0.404167	4.81265451723045	-6.84677	1.30076559362811e-11	1.68490721357285e-10	15.7732020184894	Not Sig
B3GALNT2	0.169455963452392	4.65459951412609	3.66073058640867	0.000264359632621935	0.000750672860700975	-0.355639	Not Sig
B3GALT2	0.00938521108717039	2.93596930917909	0.36038292683937	0.718635208583116	0.778384279476195	-6.89545	Not Sig
B3GALT4	-0.164876	5.47137633498212	-3.88212	0.000110189031556462	0.000340129200509023	0.461272294987941	Not Sig
B3GALT5	-0.0740075	3.42000942641205	-1.64134	0.101035035539344	0.151766553913813	-5.62525	Not Sig
B3GALT6	0.0368031293617568	5.85876708257865	1.04610243581619	0.295760920233011	0.377587664478395	-6.41731	Not Sig
B3GAT1	-0.134514	3.42208694190038	-3.11347	0.00190041489424487	0.00448316170582048	-2.17399	Not Sig
B3GAT3	0.0981043542005064	5.70502786649831	2.98018206464853	0.00294889322567923	0.0066483392473241	-2.57324	Not Sig
B3GNT2	0.0866844370641555	4.84502905754202	1.82935629916816	0.0676372815443099	0.106846753958414	-5.30249	Not Sig
B3GNT3	-0.362175	5.7064577410132	-5.12818	3.49803096394818e-07	1.80994789548199e-06	5.91951042545594	Not Sig
B3GNT4	0.0896224348255195	3.58298934124424	2.91945432987472	0.00358333223624125	0.0079290309837421	-2.74945	Not Sig
B3GNT5	0.354220021436191	4.54630670133686	4.8905	1.16747067680097e-06	5.50901208549761e-06	4.76680179000112	Not Sig
B3GNT6	0.0394081664482031	3.53336644824129	1.95837182693626	0.0504579155371356	0.0828695856997941	-5.06093	Not Sig
B3GNT8	-0.103906	4.5653766273085	-2.48149	0.0132432004215942	0.0252980799972777	-3.91443	Not Sig
B3GNTL1	-0.102857	4.00599721789074	-3.88284	0.000109866659813062	0.000339226391537092	0.464015668532189	Not Sig
B4GALNT1	0.220804342410041	3.45155309726293	5.51644875585514	4.38190611635775e-08	2.76077116614722e-07	7.91392395002978	Not Sig
B4GALNT4	0.042278992873408	4.35765726158014	0.601463096420192	0.547664879493709	0.627712463395466	-6.78045	Not Sig
B4GALT1	0.110585725087758	6.61528612586789	2.21872042425929	0.0267246679077923	0.0473228474952745	-4.52378	Not Sig
B4GALT2	0.0648691643759234	5.59293962717429	2.15963695278787	0.0310326580405611	0.053825675754547	-4.6515	Not Sig
B4GALT3	0.0506158912520176	6.64875107405234	0.883523022347527	0.377161391452619	0.4623649858268	-6.57279	Not Sig
B4GALT4	-0.175709	5.85953643323579	-3.33179	0.000893788650943424	0.00227293138105223	-1.48304	Not Sig
B4GALT5	0.234759120318736	6.68276005019509	5.14861264127568	3.14635709075947e-07	1.64448244628502e-06	6.02101752068237	Not Sig
B4GALT6	-0.0576584	3.66581176931612	-1.10731	0.268419482023988	0.347887591379347	-6.352	Not Sig
B4GALT7	-0.0846067	6.01530510998601	-2.85103	0.00444537495363453	0.00963178720620413	-2.94372	Not Sig
BAALC	-0.0582126	3.58863045792059	-0.955876	0.33936065552737	0.423298639653137	-6.50682	Not Sig
BAAT	0.0163623719794384	2.63041780725356	0.544551333516202	0.586180846093393	0.662075126728734	-6.8128	Not Sig
BACE1	0.143068657359826	4.49735945488283	4.0139271680722	6.40756360402897e-05	0.000209167503495157	0.96974301844156	Not Sig
BACE2	0.0520785261196339	5.78778109198648	1.06287643594997	0.288088897416046	0.369372284630494	-6.39978	Not Sig
BACH1	0.0819901981911304	4.80690309265052	1.93626014721935	0.0531111062965303	0.0864927211669684	-5.10349	Not Sig
BACH2	0.0932445712760011	3.4123484979934	3.14408979908177	0.00171406097630526	0.00408516065913376	-2.07984	Not Sig
BAD	0.101988482676059	5.45772605209075	3.65251855459108	0.000272848313215931	0.000769960161666542	-0.385044	Not Sig
BAG1	-0.219088	5.46987174910953	-5.7962	9.02895550283102e-09	6.53390038843262e-08	9.43579876506128	Not Sig
BAG3	0.209770767752203	6.69002106940968	4.80002882338579	1.82265694363033e-06	8.25616300972988e-06	4.3417276933789	Not Sig
BAG4	-0.10736	5.41576846800876	-1.86303	0.06274399469119	0.100211023418312	-5.24101	Not Sig
BAG5	-0.0108298	5.31843739701568	-0.336248	0.736752924880121	0.794444116565117	-6.90379	Not Sig
BAHD1	-0.093358	5.07261766911824	-3.61382	0.00031641312380262	0.000881281226261248	-0.522759	Not Sig
BAIAP2	0.199769539066541	5.02268001533798	4.23919676929878	2.44606939814475e-05	8.73640209655288e-05	1.87677464707482	Not Sig
BAIAP2L1	-0.167511	6.22129823337397	-3.18196	0.00150690669749407	0.0036334191025213	-1.96216	Not Sig
BAIAP2L2	-0.0510567	4.47551955936911	-0.716932	0.473579616750703	0.557438580007285	-6.70497	Not Sig
BAIAP3	-0.232788	3.94702961465224	-4.99314	6.98107039149611e-07	3.42152639742952e-06	5.25816946287011	Not Sig
BAK1	-0.078383	5.90504097629785	-1.824	0.0684440237502484	0.107910843058784	-5.31217	Not Sig
BAMBI	-0.450557	6.70327572827387	-4.13687	3.80994148466543e-05	0.000130293568494571	1.45882914066744	Not Sig
BANF1	0.0701354742918436	6.87316286732915	2.22744221308179	0.0261347095382158	0.0463722516231642	-4.50463	Not Sig
BANK1	-0.192836	3.95263186685119	-3.90055	0.000102240055998141	0.000317840524770112	0.531395363428139	Not Sig
BAP1	0.0138333565388153	5.86840990097659	0.49603407891518	0.619976949670987	0.692273021837895	-6.83783	Not Sig
BARD1	0.203796460131344	4.48724774566843	5.05701697695147	5.04486959982574e-07	2.53404760288723e-06	5.56891238971868	Not Sig
BARX1	0.00812847722617116	3.86428630318962	0.129638278077746	0.89687810909601	0.923323888941429	-6.95154	Not Sig
BARX2	0.281998896697972	4.09544655204085	4.14365207532752	3.70075604358272e-05	0.000127134359147845	1.48622464111074	Not Sig
BASP1	0.24059425384754	7.01929176466684	2.45706472533702	0.0141729123362474	0.0268660267757098	-3.97391	Not Sig
BATF	-0.328256	6.06251189402678	-5.67787	1.7761215532774e-08	1.20033658517205e-07	8.78346234871215	Not Sig
BATF2	0.270022485523848	4.34641737481145	4.41432006380754	1.12088242742845e-05	4.29684219730766e-05	2.61489547566506	Not Sig
BAX	0.102550669310119	6.31215019828968	2.46593693141302	0.0138287368795839	0.0262838655565559	-3.95237	Not Sig
BAZ1A	-0.072519	5.93931785419966	-1.84945	0.0646815222048857	0.102807288480017	-5.26595	Not Sig
BAZ1B	0.0943202625311645	6.01958642041446	2.91048100438697	0.00368696955485655	0.00813297891503835	-2.77519	Not Sig
BAZ2A	-0.108257	5.23742368116658	-3.66091	0.000264175773654885	0.000750526415538802	-0.354992	Not Sig
BAZ2B	-0.257087	5.31012215498892	-6.88077	1.03593631648228e-11	1.38291404507346e-10	15.9944603790763	Not Sig
BBC3	0.0369163503790926	4.94081430762668	1.11304084901507	0.265952429239761	0.345400276363004	-6.34569	Not Sig
BBOX1	0.0725870818642811	3.24932966995254	1.36546544872615	0.172407057132077	0.23983117289171	-6.03581	Not Sig
BBS1	-0.146104	4.35144472395207	-5.15618	3.02491306332865e-07	1.59126975102412e-06	6.05873461406021	Not Sig
BBS10	-0.0378759	4.2516312166593	-1.14598	0.252071498459718	0.330321664513503	-6.30883	Not Sig
BBS12	-0.0583259	3.59830078614979	-2.13916	0.0326587250844374	0.0563531863645242	-4.69496	Not Sig
BBS2	-0.224614	5.23352671431023	-6.13243	1.23471882251264e-09	1.04992206384417e-08	11.3578707117376	Not Sig
BBS4	-0.109663	4.90113161982653	-3.37074	0.000777691185259287	0.00200510381257376	-1.35494	Not Sig
BBS5	-0.0555024	3.42304173704096	-2.4863	0.0130667850097521	0.025007389021025	-3.90266	Not Sig
BBS7	-0.0824828	4.29927407351771	-2.47714	0.0134048032674417	0.0255637483488506	-3.92507	Not Sig
BBS9	-0.0403533	4.11108313464772	-1.44366	0.149139669321642	0.212066143833668	-5.92705	Not Sig
BBX	-0.0649328	5.87592839187313	-1.79153	0.0735040694723287	0.114866947215023	-5.37022	Not Sig
BCAM	-0.380828	5.90885344833701	-6.11247	1.39337101623701e-09	1.16855734820704e-08	11.2409435341692	Not Sig
BCAN	-0.0651697	3.53165746681287	-3.02771	0.00252590765731887	0.00578318688208177	-2.43284	Not Sig
BCAP29	0.0818688269193881	4.0913978257345	2.5843126806108	0.00989497420154633	0.0195811427040367	-3.65766	Not Sig
BCAP31	-0.162977	8.15900024047357	-5.06419	4.86304924061096e-07	2.45031171106628e-06	5.60404297409425	Not Sig
BCAR1	0.14642268030127	5.71377432881936	4.30185313071898	1.85607990874031e-05	6.81363271578009e-05	2.13755420533482	Not Sig
BCAR3	0.136138948041967	5.39656	2.56332473742942	0.0105095619494783	0.0206389753272292	-3.71091	Not Sig
BCAS1	-1.33863	5.60048967960693	-12.5829	7.32790271912734e-34	8.31497121539379e-31	66.0163992362885	Down
BCAS2	-0.0525473	5.77931144027946	-1.52684	0.127109428724936	0.18505397584576	-5.80475	Not Sig
BCAS3	-0.117891	4.40631208281646	-4.32127	1.70271787667485e-05	6.27296745020438e-05	2.21910225874081	Not Sig
BCAS4	0.0508302050865757	5.20048847538369	1.1087819222553	0.267784942750049	0.347184157379434	-6.35038	Not Sig
BCAT1	0.734711090747087	4.3825299210739	10.1229415139086	5.09012035941938e-23	5.8936322161563e-21	41.4647131416704	Not Sig
BCAT2	-0.49038	6.6009350797536	-6.3797	2.68382827344103e-10	2.5919963227282e-09	12.8355684553871	Not Sig
BCCIP	0.0148322281103104	5.59080168009219	0.400905770601296	0.688573243143976	0.754101012446163	-6.88015	Not Sig
BCHE	0.202237368502679	2.87000975216344	3.50296336271115	0.000480009462964591	0.00128945723869773	-0.909284	Not Sig
BCKDHA	-0.0830203	4.85805611434954	-2.79464	0.00529295071872269	0.0112323006929767	-3.10043	Not Sig
BCKDHB	-0.505845	4.91035628025021	-9.85512	5.96592527269523e-22	5.68868521590528e-20	39.0485277330159	Not Sig
BCKDK	0.000876194502953176	6.46637381262623	0.0295702306995527	0.976415576702577	0.982990661498156	-6.95944	Not Sig
BCL10	-0.0989799	5.06044342210402	-2.10973	0.0351240492612034	0.0600501110391555	-4.75673	Not Sig
BCL11A	-0.120163	4.11469870390853	-1.87306	0.0613449082775809	0.098372056843656	-5.22249	Not Sig
BCL11B	-0.122769	4.44177685873471	-2.1283	0.0335511466754803	0.0576738162894523	-4.71787	Not Sig
BCL2	0.177375768412337	4.10271087223257	4.1766538663751	3.2105888603881e-05	0.000111818759357961	1.6201510115049	Not Sig
BCL2A1	0.345232812081061	3.91147436793344	4.98289755328055	7.35162799344857e-07	3.58021128075798e-06	5.20871739250691	Not Sig
BCL2L1	0.0396902593820547	6.55311571298124	0.910791859908185	0.362619668533415	0.448023233759654	-6.54854	Not Sig
BCL2L10	-0.133174	3.63725548535783	-2.87438	0.00413213225453054	0.00901852369535643	-2.87795	Not Sig
BCL2L11	0.110108390284445	4.76695425166754	3.54703380075025	0.000407261029902335	0.00110873102358488	-0.757023	Not Sig
BCL2L12	0.222768752449936	5.87168447243618	5.36535882717274	9.9920603528154e-08	5.80245183333656e-07	7.12147228837043	Not Sig
BCL2L13	-0.166794	5.92141521614273	-5.38534	8.9705813773072e-08	5.27678521971513e-07	7.22507198753013	Not Sig
BCL2L2	0.0128457592891928	5.87977911096543	0.325842452831297	0.744610215117193	0.800634142986335	-6.90721	Not Sig
BCL3	0.418814226829473	6.07993680773991	6.85118872912396	1.26293654342387e-11	1.64450320858655e-10	15.8018847930139	Not Sig
BCL6	-0.167062	6.03164412148348	-2.89026	0.00393063810927326	0.00862520801120164	-2.83291	Not Sig
BCL6B	0.115800095628254	4.16045550459044	3.24944876543183	0.00119397079623519	0.00295291774735848	-1.74902	Not Sig
BCL7A	-0.0635324	4.76916593835095	-2.01614	0.0440463475127782	0.0732620793356045	-4.94748	Not Sig
BCL7B	0.0569849657762891	6.07485960942756	2.14534988724181	0.032159824919802	0.0556107182817728	-4.68187	Not Sig
BCL7C	-0.0312155	5.72867917558161	-0.888035	0.374730621493795	0.460031197889223	-6.56883	Not Sig
BCL9	-0.0230653	5.40629052935689	-0.603993	0.545981929466147	0.626036474702139	-6.77894	Not Sig
BCL9L	0.11308573537331	5.09756525250247	2.67343544756877	0.00762746932798731	0.0155523619882609	-3.42678	Not Sig
BCLAF1	-0.15777	5.69356301276054	-3.38702	0.00073346472784069	0.00189970880319751	-1.30098	Not Sig
BCOR	-0.346291	5.27966046775457	-8.55467	4.26951126155434e-17	1.468064978329e-15	28.0926262428555	Not Sig
BCORL1	0.0603709866377553	4.6869327205789	1.95353746882344	0.0510282901441259	0.0836368638257109	-5.07028	Not Sig
BCR	-0.00901978	5.31972552153621	-0.256573	0.797559840405117	0.845255131527748	-6.92722	Not Sig
BCS1L	-0.157187	5.54780445538266	-5.20744	2.31423649891399e-07	1.24453277503209e-06	6.31543199643166	Not Sig
BDH1	-0.233158	4.53270639968266	-4.70624	2.87002698882547e-06	1.25247868511914e-05	3.90907258445522	Not Sig
BDH2	-0.214687	3.99938127133408	-5.55548	3.52976622437727e-08	2.26803752430136e-07	8.12202423817655	Not Sig
BDKRB1	0.318445967050617	3.47575721106168	7.48155433144818	1.57913776822153e-13	2.90884354805352e-12	20.0672332000354	Not Sig
BDKRB2	0.254335964759226	4.2532341840508	5.62725464074527	2.36337625086969e-08	1.56095636313261e-07	8.50825646077906	Not Sig
BDNF	0.0418881695018936	3.03720980064945	1.37135238719818	0.170565941882362	0.237590442246399	-6.02783	Not Sig
BDP1	-0.120879	4.67287052887972	-3.11711	0.00187732368799856	0.00443677191088102	-2.16284	Not Sig
BECN1	-0.171853	5.87432534556035	-4.20111	2.88788035792437e-05	0.000101545641218989	1.72006382827709	Not Sig
BEST1	0.144585840657532	3.39033558575448	6.85750265100859	1.21072271148642e-11	1.58455254985425e-10	15.8429198290422	Not Sig
BEST4	0.99091862799148	3.98632345907362	5.49314462798868	4.98257364522103e-08	3.10133094636989e-07	7.79034302726269	Not Sig
BET1	0.029770214986657	4.87511414760971	0.881631095926215	0.378183488222835	0.463217620991419	-6.57444	Not Sig
BET1L	-0.0665725	5.93014573197987	-2.4606	0.0140350502905389	0.0266358447310161	-3.96535	Not Sig
BEX1	-0.0692639	3.6548288377806	-1.20015	0.230358533034229	0.306335563020285	-6.24587	Not Sig
BFAR	-0.025585	6.03740550534543	-0.842989	0.399431712301902	0.485201847029441	-6.60748	Not Sig
BFSP1	0.00102809059410536	3.42537974077098	0.0346491716487613	0.972366253057296	0.979966237982159	-6.95928	Not Sig
BGLAP	-0.0273586	3.81599697582825	-1.03702	0.299970295236763	0.382016042654494	-6.42668	Not Sig
BGN	0.644310170543424	7.43393280917039	7.49711677667489	1.41126267723969e-13	2.62949057448913e-12	20.1768038670519	Not Sig
BHLHB9	-0.0236458	3.67264846197232	-0.876132	0.381163766994689	0.466264043131601	-6.57924	Not Sig
BHMT	-0.812494	4.85028	-5.60038	2.74795431179217e-08	1.79510866873378e-07	8.36306214035423	Not Sig
BHMT2	0.137328205923843	3.39825849039916	3.49174936098744	0.000500368568832228	0.00134034045102438	-0.947731	Not Sig
BICD1	0.00412253700962406	4.41086339763189	0.11455709597038	0.908818674296997	0.932233366231063	-6.95337	Not Sig
BICD2	0.0721942910022717	5.8297671086261	1.32605844876207	0.185116418193649	0.254546291473987	-6.08833	Not Sig
BID	-0.156634	5.84495648973683	-4.21082	2.7685432237667e-05	9.77127837016508e-05	1.75988213699937	Not Sig
BIK	0.0901648196101483	4.74861793750224	1.50791167829401	0.131885970207115	0.190686812428662	-5.83318	Not Sig
BIN1	0.559771624739504	5.02035964503891	8.05356464146423	2.22427673047573e-15	5.72309933349389e-14	24.2274	Not Sig
BIN3	-0.0969333	4.63442270272711	-2.92142	0.00356094207565456	0.00788563812108749	-2.74379	Not Sig
BIRC2	-0.00677362	5.76844569850145	-0.165201	0.868818713872735	0.901553355858612	-6.94634	Not Sig
BIRC3	0.33366686014872	4.72345583318847	4.56612829183372	5.57227634837654e-06	2.27604822624293e-05	3.27799541446171	Not Sig
BIRC5	0.451760928049284	5.48203190244476	7.40753164077318	2.6877871044109e-13	4.75051717659665e-12	19.5488541054755	Not Sig
BIRC6	-0.174548	5.51800171333778	-5.25854	1.76784262837929e-07	9.70474615588765e-07	6.57374212608535	Not Sig
BIVM	-0.0903153	4.8881034994575	-2.51639	0.0120084654496903	0.0232248265651331	-3.82843	Not Sig
BLCAP	-0.258426	7.2803760701353	-5.32789	1.22198813601486e-07	6.96428899013592e-07	6.9281749809807	Not Sig
BLK	0.0770981600197298	3.28530692614479	2.02793482170217	0.04282573964771	0.0714307905016266	-4.92391	Not Sig
BLM	0.181851191397347	4.15441811103809	4.38110595857196	1.30245720862294e-05	4.91041831978096e-05	2.47269109549185	Not Sig
BLMH	0.0320111712025097	5.62527047093024	0.824393952495014	0.409907974954422	0.495396591676289	-6.62285	Not Sig
BLNK	-0.204093	4.47932060325492	-4.05549	5.38310057743372e-05	0.000178602462725557	1.13348717378823	Not Sig
BLOC1S1	-0.140391	6.04360177249515	-4.30199	1.85497398039325e-05	6.81177661991011e-05	2.13811768209637	Not Sig
BLOC1S2	0.00895413284887248	5.27046885317034	0.335220093945479	0.737527812328355	0.794997891261838	-6.90414	Not Sig
BLVRA	0.330001998227014	5.9634406066052	6.5732039187124	7.83483077059083e-11	8.53184498597832e-10	14.0294969910336	Not Sig
BLVRB	0.0838991852172946	6.21802714600821	1.70274968509105	0.0889187832364302	0.135158932804256	-5.52365	Not Sig
BLZF1	-0.0176252	5.19004902964796	-0.360083	0.718859160858647	0.778473370158547	-6.89556	Not Sig
BMF	-0.0120527	4.69186161170488	-0.294526	0.768415586661772	0.821636982835576	-6.91685	Not Sig
BMP1	0.332520531155805	5.18766597327194	7.00199346384587	4.56446579821992e-12	6.53951937025271e-11	16.7913811228502	Not Sig
BMP2	-0.300833	5.39917652655588	-3.40693	0.00068255540941007	0.00177963148680516	-1.23464	Not Sig
BMP2K	0.213330137565711	4.06586846604682	6.77732521878904	2.06442138621574e-11	2.57417466696594e-10	15.3243971657527	Not Sig
BMP3	-0.347213	4.26866423411977	-4.16332	3.40067489801656e-05	0.00011771646756496	1.56592176859595	Not Sig
BMP4	0.0984154292663693	4.40410258947112	1.44397248672295	0.149052978234743	0.211969437777871	-5.92661	Not Sig
BMP5	-0.160854	3.34132188508892	-3.02407	0.00255626328067552	0.00584325532752318	-2.44368	Not Sig
BMP6	0.0883800302240219	3.66823846281698	2.12805640379084	0.0335710258063506	0.0576992471712603	-4.71837	Not Sig
BMP7	-0.58063	4.55345219232437	-6.07612	1.73488929671052e-09	1.43065325943127e-08	11.0289450153279	Not Sig
BMP8B	0.036157526599558	4.51918876581046	0.732741669711404	0.463883907586945	0.548358235169191	-6.6936	Not Sig
BMPR2	-0.0598551	5.5205437820401	-1.38369	0.166755527946089	0.232997780520167	-6.011	Not Sig
BMX	0.0392074500854518	2.90284456579485	1.24314602744719	0.214098943726737	0.287875425342728	-6.19383	Not Sig
BNC1	0.338907150312989	3.31493097535423	4.50904777990397	7.26474195558606e-06	2.89818742339989e-05	3.02614018896153	Not Sig
BNC2	0.448544138014057	3.52863457856248	9.17932258788447	2.33955585118754e-19	1.27161116447295e-17	33.1916789112048	Not Sig
BNIP1	0.0163389053469905	4.44351676620065	0.659961072096642	0.509427409094993	0.591352717237943	-6.74386	Not Sig
BNIP2	-0.0531762	5.71181797645336	-1.50145	0.133548182776918	0.192868935976797	-5.84281	Not Sig
BNIP3	0.0251761836551596	5.82111488133379	0.339683511182193	0.734164626227446	0.792104784045149	-6.90264	Not Sig
BNIP3L	-0.034449	6.3605492470425	-0.68962	0.490589845764729	0.573770663769571	-6.72401	Not Sig
BNIPL	-0.34786	4.69560415441839	-3.99765	6.85694580613416e-05	0.000222175225763005	0.906077950485114	Not Sig
BOC	0.347279316864407	3.90268448483176	6.57097981588936	7.94795434855545e-11	8.63018545388122e-10	14.0155877427662	Not Sig
BOK	0.033955852002503	5.81512055954548	0.739981556064757	0.459481016834696	0.544117209144573	-6.68832	Not Sig
BOLA1	-0.00991222	5.02603176290134	-0.2803	0.779303894049184	0.830351571645748	-6.9209	Not Sig
BOLA3	0.120118347382091	5.71471270340642	2.87593394629144	0.00411194795704959	0.008981380840932	-2.87354	Not Sig
BOP1	0.238331136241932	6.87496075509216	5.49792153197367	4.85327320895465e-08	3.0291579264031e-07	7.81563461524987	Not Sig
BPGM	-0.0219554	5.69056382160868	-0.34392	0.730977244195106	0.789207148962518	-6.90121	Not Sig
BPHL	-0.162148	5.05854	-4.28648	1.98680443276479e-05	7.23268203355214e-05	2.07321941866867	Not Sig
BPNT1	-0.184085	5.46631199951872	-4.51097	7.20054615448606e-06	2.87692243714624e-05	3.03456445515199	Not Sig
BPTF	0.0475820624070487	5.15948607494244	1.42972833060254	0.153100410081311	0.216693320842289	-5.94687	Not Sig
BRAF	-0.176704	4.88025706564529	-4.25556	2.2767343165386e-05	8.18571111842951e-05	1.94452258461152	Not Sig
BRAP	-0.0221454	4.84970719916469	-1.02964	0.303420851189118	0.385804168359808	-6.43424	Not Sig
BRCA1	0.179486420867768	4.47637198236856	3.87209057494893	0.00011475487374282	0.00035316613842142	0.423261654488775	Not Sig
BRCA2	0.17860169322429	3.80883392739004	5.11632065445028	3.71935150946065e-07	1.91323565047797e-06	5.86074851010664	Not Sig
BRD1	-0.147848	5.30259030263207	-5.08136	4.45329954690384e-07	2.25688208837507e-06	5.68829841571389	Not Sig
BRD2	-0.048044	7.38097990266259	-1.53281	0.125632252866425	0.183263650849633	-5.79571	Not Sig
BRD3	-0.0605725	5.98750206605773	-1.19038	0.234174440328509	0.3105267470384	-6.25744	Not Sig
BRD4	-0.012919	5.77856	-0.504673	0.613897429461537	0.686497894165769	-6.83355	Not Sig
BRD7	0.0261892377224866	5.90078585548666	0.858278718156038	0.390939680453733	0.476220349340688	-6.59458	Not Sig
BRD8	-0.304613	5.31754853674287	-6.37736	2.72353595191924e-10	2.62565526307796e-09	12.8213360800207	Not Sig
BRD9	0.055868972966608	5.75899246018074	1.33588419763884	0.181884317621151	0.250703598625144	-6.07538	Not Sig
BRDT	0.0943996397627114	2.71223712723171	2.85254949765792	0.00442437861161189	0.00959178909170043	-2.93946	Not Sig
BRF1	-0.0135013	4.55514685846948	-0.544799	0.586010603555151	0.661967378650104	-6.81266	Not Sig
BRF2	-0.0867605	4.87253512184951	-2.12598	0.0337443297317148	0.0579356800523177	-4.72274	Not Sig
BRI3	0.123829862126514	6.88301566696116	3.33405309673664	0.000886616300259685	0.00225722126072395	-1.47563	Not Sig
BRI3BP	0.142828335335637	5.46675676182665	3.38163287901623	0.000747836103280898	0.00193437849028113	-1.31887	Not Sig
BRIP1	-0.0637166	3.85090631122527	-1.49802	0.134437824169166	0.193956260756202	-5.8479	Not Sig
BRMS1	0.167561743855555	6.03355694087805	5.23418300184276	2.01054039575379e-07	1.09365301393184e-06	6.4503380073227	Not Sig
BRMS1L	0.130690507747051	4.08943034708618	3.72095184958273	0.00020927889158886	0.000607336977713247	-0.138044	Not Sig
BRPF1	0.03042308167268	5.04440758400287	0.949013539866331	0.34283792352722	0.427070141427529	-6.5133	Not Sig
BRPF3	-0.046038	5.2816637834419	-1.24362	0.213922878195592	0.287706874349339	-6.19324	Not Sig
BRSK1	0.278223305960615	4.05423776890069	5.82988284480931	7.4306555239544e-09	5.48572857711845e-08	9.62376874156783	Not Sig
BRSK2	-0.0298817	3.28804231002473	-1.0171	0.309346483737227	0.391977057617678	-6.44696	Not Sig
BRWD1	-0.108106	5.07059256446875	-2.84102	0.00458627842888131	0.00991058871310536	-2.97178	Not Sig
BRWD3	-0.0769218	4.31712089122508	-2.60177	0.00940847812175	0.0187065010070961	-3.61305	Not Sig
BSCL2	0.0190945474216564	5.23672777465723	0.610713712841031	0.541524822835557	0.621616809784023	-6.77489	Not Sig
BSDC1	-0.10114	6.42972610407994	-3.733	0.000199645100731815	0.000581461231520508	-0.0941074	Not Sig
BSG	-0.0903175	7.57499340730608	-2.2935	0.0220211557303612	0.0398219146308403	-4.35722	Not Sig
BSN	0.966751426146492	3.86980138328204	5.41987791368023	7.43863033240316e-08	4.44945378923451e-07	7.40502536765366	Not Sig
BST1	0.133646391814145	4.04667352605071	2.62645289061589	0.00875695735815972	0.017571210458539	-3.54946	Not Sig
BST2	0.0765848740993311	7.28540926185281	0.766419375506478	0.443603674866507	0.528403411579913	-6.66857	Not Sig
BTAF1	-0.174372	5.68944811739332	-4.44699	9.66056741281321e-06	3.74252162626123e-05	2.75577796705392	Not Sig
BTBD1	-0.10315	5.94155574646958	-3.18672	0.00148257414537443	0.00358115434841952	-1.94728	Not Sig
BTBD10	-0.113515	5.60579295616677	-3.0679	0.00221239509749757	0.00513480203953875	-2.3124	Not Sig
BTBD11	-0.0387851	4.34388467273581	-0.556024	0.578315920540168	0.655756045804865	-6.80653	Not Sig
BTBD16	-1.44502	5.47241279782039	-10.5813	6.67805536510514e-25	1.26293157046413e-22	45.7213654667515	Down
BTBD3	-0.245557	5.62125325382901	-5.30057	1.41402393674322e-07	7.94696860338055e-07	6.78804978277573	Not Sig
BTBD6	-0.00389565	6.25613001308508	-0.119836	0.904636951989201	0.928951628436332	-6.95275	Not Sig
BTBD7	-0.162741	5.1302161285504	-5.11736	3.69936747714461e-07	1.90456999832849e-06	5.86590843661257	Not Sig
BTC	-0.0583816	3.90518327691639	-1.03037	0.30308011047983	0.385457298096238	-6.4335	Not Sig
BTD	-0.154614	4.44131626258897	-5.08506	4.36929453262365e-07	2.2192652220985e-06	5.70653002572184	Not Sig
BTF3	-0.25786	6.54260544137927	-6.53509	1.00104895174008e-10	1.05959910964502e-09	13.7917526345637	Not Sig
BTF3L4	-0.111725	5.62477083073264	-2.92474	0.00352357439300407	0.00781203568531011	-2.73426	Not Sig
BTG1	0.0623544102144784	6.89398598660326	1.22094281619984	0.222389078211256	0.297436217640632	-6.22093	Not Sig
BTG2	-0.576478	7.0811037863437	-7.3616	3.73009414581147e-13	6.40323423184913e-12	19.2295166877907	Not Sig
BTG3	0.123850503850483	5.94391453233307	2.23925750288155	0.0253535023130357	0.0451130924801657	-4.47858	Not Sig
BTK	0.277428809897061	3.66625845129474	5.93161608870987	4.1003074197599e-09	3.1693588754779e-08	10.1977451279626	Not Sig
BTLA	0.0553472945574174	3.2822816773764	1.74066112696608	0.08204374990836	0.12629906799758	-5.45908	Not Sig
BTN2A1	-0.00276605	5.55245823268435	-0.0842922	0.93284060136709	0.951455487974146	-6.95635	Not Sig
BTN2A2	-0.0147147	4.53325529173729	-0.410648	0.681416330672152	0.747850962775598	-6.87623	Not Sig
BTN3A1	-0.00887798	5.18837003322056	-0.192363	0.847496070668633	0.884604720253609	-6.94152	Not Sig
BTN3A2	0.000372670650506279	5.51208365473723	0.00661855961506684	0.994720482804958	0.995821585708504	-6.95986	Not Sig
BTN3A3	0.0290986493163388	4.81785313816856	0.544256332397194	0.586383729642805	0.662191100742128	-6.81296	Not Sig
BTNL2	0.00582820517709548	3.17375243550091	0.412346506290304	0.680171884989154	0.74662961971287	-6.87554	Not Sig
BTNL3	0.0341462342734102	2.81082117932533	1.73228878972855	0.0835236531999672	0.128107987680458	-5.47346	Not Sig
BTNL9	-0.25243	3.76088886301067	-5.00627	6.53186365761213e-07	3.22248073577934e-06	5.32177351356598	Not Sig
BTRC	-0.185162	4.77910214555348	-6.6653	4.31119678376842e-11	4.95133096208707e-10	14.609274773817	Not Sig
BUB1	0.323627804517289	5.11824739933754	5.38663774600743	8.90778322672798e-08	5.25073331291857e-07	7.23182159836873	Not Sig
BUB1B	0.269205623454953	4.79014463922732	4.96794290578019	7.92719614637624e-07	3.84111897677482e-06	5.13665672043303	Not Sig
BUB3	0.0212849424933479	6.30482110522149	0.392751536002085	0.694584848481345	0.759438646725556	-6.88336	Not Sig
BUD13	0.00243915007496831	5.38304835818203	0.0912596375288984	0.92730415981932	0.947256058828756	-6.95575	Not Sig
BUD31	0.0983902752428323	6.41990197898165	2.12152392008286	0.0341177321921538	0.0585324927705427	-4.73208	Not Sig
BVES	0.276156111369147	3.53169192427908	5.3966693074321	8.43706564784507e-08	5.00446335107674e-07	7.28398684285867	Not Sig
BYSL	0.0550565804628986	5.86529230932897	1.62854901104162	0.103716508966102	0.155200183839377	-5.64594	Not Sig
BZW1	0.00954489588687846	5.59643260596518	0.222612823095859	0.82388130559769	0.866440836821766	-6.93529	Not Sig
BZW2	-0.0347769	6.81973126417192	-0.908121	0.36402805344641	0.449420772762095	-6.55094	Not Sig
C10orf67	0.131093006462435	2.60966331115412	5.69919702488611	1.57369567913731e-08	1.07635472400067e-07	8.90007933021575	Not Sig
C10orf82	-0.152143	3.44453661029898	-3.98477	7.23381741842061e-05	0.000232989288239622	0.855841514470233	Not Sig
C10orf88	-0.0510271	4.19113471972418	-1.9502	0.0514252874074238	0.0841174479187023	-5.07672	Not Sig
C10orf99	-1.35884	6.19949642344992	-9.27462	1.02930700425536e-19	5.92870384633787e-18	33.9964749635367	Down
C11orf1	-0.21037	4.35667090391117	-4.72323	2.64488349060431e-06	1.16233512656418e-05	3.98687529569184	Not Sig
C11orf16	-0.0102597	3.34994188350186	-0.620071	0.535348977769118	0.615711012644048	-6.76918	Not Sig
C11orf24	0.194557697110871	5.52788991604998	5.91562395867675	4.50471910860649e-09	3.44209075591636e-08	10.1069038488179	Not Sig
C11orf45	-0.085746	3.48285384185261	-2.67761	0.00753380451446798	0.0153779600333996	-3.41579	Not Sig
C11orf49	-0.176794	4.89200631772994	-5.30063	1.41357912763689e-07	7.94696860338055e-07	6.78835177748314	Not Sig
C11orf52	-0.203218	3.6858495205889	-5.96546	3.3577149548221e-09	2.63667761884888e-08	10.3907418559714	Not Sig
C11orf53	0.0939033642879652	3.61584090362511	1.68384271069047	0.0925172321632536	0.140177998845832	-5.55532	Not Sig
C11orf54	-0.147576	4.73368282172201	-3.54439	0.000411312050558789	0.00111841788585923	-0.766199	Not Sig
C11orf58	-0.00407519	5.59743853949392	-0.0968332	0.922877838028846	0.943924177763955	-6.95523	Not Sig
C11orf68	0.119309703813768	5.93822989864171	4.2488592405497	2.34467945267613e-05	8.40390816048907e-05	1.91674969053708	Not Sig
C11orf71	-0.00535464	4.42187379810558	-0.155913	0.876132008091591	0.906654801259944	-6.94782	Not Sig
C12orf29	0.0140741766418619	4.86674785021728	0.388701473057477	0.697577900179209	0.761830263073482	-6.88493	Not Sig
C12orf4	0.0597861359604401	4.80960044047118	1.85743481040865	0.0635366065140033	0.101257004791348	-5.25131	Not Sig
C12orf43	-0.015248	4.76594636817957	-0.602905	0.546705259371183	0.626739197624249	-6.77959	Not Sig
C12orf45	-0.0133615	4.3972106239626	-0.512464	0.608436965791252	0.681937401307126	-6.82962	Not Sig
C12orf54	0.241851040976147	3.21584474611572	4.69833442824639	2.98086874747819e-06	1.29543920634374e-05	3.87299145376651	Not Sig
C12orf56	0.124831537018242	3.36170571656734	1.94319854746167	0.0522662747138254	0.0853577172103882	-5.09019	Not Sig
C12orf57	-0.0969707	6.78878642161104	-2.40376	0.0164043826297214	0.030590062399252	-4.10169	Not Sig
C12orf60	0.000728636135160166	3.17182648123247	0.0351829345108934	0.971940735723464	0.979798465552074	-6.95926	Not Sig
C12orf65	0.13178250356529	4.87558572303325	4.40836830265616	1.15153183487806e-05	4.40243656683336e-05	2.58933731553794	Not Sig
C14orf119	-0.0188525	5.33217848399042	-0.704789	0.481101987068863	0.564711311396544	-6.71353	Not Sig
C14orf132	0.192045285514947	4.01288321958493	3.31802475106331	0.000938512157702036	0.00237389599943045	-1.52795	Not Sig
C14orf28	-0.164041	4.04800337104433	-5.15317	3.07263624010994e-07	1.61263660575983e-06	6.04373515322521	Not Sig
C14orf93	-0.15992	4.8400842031448	-5.70839	1.49353596766203e-08	1.02897101548641e-07	8.95047088677734	Not Sig
C15orf39	0.099946910127696	5.36702434293672	3.2548595462648	0.00117168644710983	0.00290540343429965	-1.73174	Not Sig
C15orf40	-0.13474	4.31307378960682	-5.21116	2.26945459790972e-07	1.22160822212911e-06	6.33416820787312	Not Sig
C15orf48	0.699303422131274	5.00745614889624	7.23368664943095	9.20499822181126e-13	1.49213021175561e-11	18.3496413583044	Not Sig
C16orf54	-0.0716423	3.93488001125528	-1.29139	0.196858788226455	0.268029358052026	-6.13326	Not Sig
C16orf70	0.0429102891594342	4.69574124466856	1.51949830848982	0.128946191287972	0.187271525988048	-5.81582	Not Sig
C16orf72	-0.0304775	5.51149205825494	-0.934926	0.350046911971656	0.43452382782435	-6.52646	Not Sig
C16orf74	-0.412358	5.29631851876545	-6.60893	6.21956193063070e-11	6.90541773257012e-10	14.2535411980877	Not Sig
C17orf49	0.0967118405919019	5.18180917819935	3.27192157659781	0.00110391200566788	0.00275480306318746	-1.67707	Not Sig
C17orf58	-0.0344128	5.47037563058412	-0.91308	0.361415918738801	0.446827896048068	-6.54647	Not Sig
C17orf75	-0.185002	4.62076516513408	-4.7191	2.69799336900731e-06	1.18384109660193e-05	3.96793919280623	Not Sig
C17orf80	0.0417495760001296	4.58966582292181	1.36664330822623	0.172037500214315	0.239434504468519	-6.03421	Not Sig
C18orf21	-0.204783	5.25923865901984	-3.69013	0.000235958148675167	0.000678340458824602	-0.249838	Not Sig
C18orf25	-0.0497068	5.09100168931907	-0.956674	0.338957716434367	0.422979567621331	-6.50607	Not Sig
C18orf54	0.173727526479737	3.69342	4.32427951123555	1.68002738019812e-05	6.19742219866971e-05	2.23179069358338	Not Sig
C19orf12	-0.000418178	5.56602554252433	-0.0116723	0.990689349276513	0.99278919422773	-6.95981	Not Sig
C19orf18	-0.237758	3.53947824459778	-5.33205	1.19508354543313e-07	6.83498638610372e-07	6.94955180957579	Not Sig
C19orf25	-0.0850592	5.49647284403595	-2.74052	0.00624096812134218	0.0130176958222187	-3.2479	Not Sig
C19orf33	2.14712828713512	7.63658359690753	6.78172291804165	2.00515770686386e-11	2.50578463654011e-10	15.3526936536686	Up
C19orf44	-0.0974467	3.99024489923239	-3.99686	6.8797623202202e-05	0.000222850879382068	0.902958433428029	Not Sig
C19orf47	0.0795344445314914	4.61507194048883	3.18669199135701	0.0014827058366859	0.00358115434841952	-1.94736	Not Sig
C19orf53	-0.0256463	7.61430569692747	-0.884012	0.376897287589008	0.462281685676178	-6.57236	Not Sig
C19orf54	-0.0810258	5.06829976331603	-2.31188	0.0209820109649146	0.0381298652176307	-4.31545	Not Sig
C19orf57	0.0229286907413049	3.8065570776835	0.677903112368432	0.497986464962771	0.580447089669498	-6.73196	Not Sig
C1D	-0.0208227	4.61974867322432	-0.653373	0.513662404138223	0.595233588618916	-6.74815	Not Sig
C1GALT1	0.154599736644331	4.37038627127493	3.72424019574063	0.00020660631361862	0.0006003487427991	-0.126063	Not Sig
C1GALT1C1	-0.0899098	5.21821982306196	-1.72905	0.0841023395146471	0.128804055401903	-5.47901	Not Sig
C1orf105	-0.00612608	2.80741881198595	-0.278601	0.780607516652073	0.831460949164655	-6.92138	Not Sig
C1orf109	-0.00149251	4.45844687030271	-0.050102	0.96005089067188	0.970898859639847	-6.95863	Not Sig
C1orf112	0.20656849727737	4.50353705076361	4.07352707794795	4.98867751200947e-05	0.000166489775672857	1.20505774136456	Not Sig
C1orf115	-0.037243	5.01433301570859	-0.566224	0.571365874019356	0.649758325566008	-6.80086	Not Sig
C1orf116	-0.338975	5.28180555296839	-4.41109	1.1374299646545e-05	4.35586156224592e-05	2.60101076362244	Not Sig
C1orf122	0.124163887899448	5.97103943469614	3.65737587323504	0.000267796958091941	0.000758535218040253	-0.367659	Not Sig
C1orf127	1.23139116017749	3.96059616290091	7.03725241544023	3.58790138788477e-12	5.23289422215018e-11	17.0255526491072	Up
C1orf131	0.0290256079578146	4.9150799159301	0.971761575370342	0.331398949237715	0.414824476227287	-6.49165	Not Sig
C1orf159	-0.106787	4.92419702473449	-3.04238	0.00240703743443355	0.00554514657377009	-2.38906	Not Sig
C1orf162	0.530148055689545	5.08146242902999	8.19776503031483	7.28041085473155e-16	2.07044666588067e-14	25.318772747545	Not Sig
C1orf198	0.0910884422963329	5.91529412208975	2.60231750343738	0.00939351359735879	0.0186800208183018	-3.61164	Not Sig
C1orf21	-0.00432363	5.1016499847966	-0.0886867	0.929348229615747	0.948490228588764	-6.95598	Not Sig
C1orf210	-0.110124	4.4770311857163	-2.45353	0.0143119784424916	0.0270934299944866	-3.98246	Not Sig
C1orf35	-0.0660277	5.65776955006723	-2.35961	0.0184811556697514	0.0340155187971889	-4.20544	Not Sig
C1orf43	-0.0688342	7.04583522729646	-1.27883	0.201246093076322	0.272954747565984	-6.14925	Not Sig
C1orf50	-0.0684348	4.80126224464535	-2.72614	0.0065174494022687	0.0135272541371031	-3.28661	Not Sig
C1orf52	-0.0515162	5.45718091038562	-0.927555	0.35385714844412	0.43853397372165	-6.53326	Not Sig
C1orf53	-0.161639	4.88360556237863	-3.08624	0.00208158767746771	0.00486604354681213	-2.25694	Not Sig
C1orf54	0.268859925853925	5.32121639300882	5.89879419134001	4.97225593179907e-09	3.78405017157103e-08	10.0115516665583	Not Sig
C1orf56	-0.0892903	4.57899766387301	-2.74697	0.00612048056639441	0.0127922440572624	-3.23047	Not Sig
C1orf74	0.0749167668063677	4.49114547077134	1.59271334756143	0.111533519425969	0.16526127512751	-5.70305	Not Sig
C1orf87	-0.0313682	2.78288472632071	-1.82437	0.0683879319972027	0.107852378647986	-5.3115	Not Sig
C1QA	0.888265013156621	6.54933190282105	9.76747611190155	1.31968143266073e-21	1.18844644574614e-19	38.269430814484	Not Sig
C1QB	0.946655382303139	6.60916404446685	9.49369730693281	1.51841862747603e-20	1.0442118888467e-18	35.8729753166307	Not Sig
C1QBP	-0.0731221	7.12267776987308	-1.74616	0.0810832267915675	0.125006980217923	-5.44959	Not Sig
C1QC	0.920770069734676	6.81419645548357	10.0327122676422	1.17334814216875e-22	1.23277605270267e-20	40.6447667024445	Not Sig
C1QL1	0.238823161953879	4.15600041325336	4.43119047841527	1.03818688251057e-05	3.9987462850806e-05	2.68752102043847	Not Sig
C1QTNF1	0.40082417139182	4.59930255191751	6.99975208278455	4.634689109832e-12	6.63175502260576e-11	16.7765311242478	Not Sig
C1QTNF3	0.0206129568196762	3.86836032107102	0.451910100931224	0.651429573189025	0.721007741609039	-6.85858	Not Sig
C1QTNF5	0.255157290835838	4.49545453217757	5.35637640893778	1.04872244387593e-07	6.05898857976586e-07	7.07501465940296	Not Sig
C1QTNF6	0.31465088482133	4.79807265932671	5.32008475640061	1.27412389035266e-07	7.23597786978561e-07	6.88806116243674	Not Sig
C1QTNF7	0.012679055486887	3.12245214222724	0.312487868621126	0.754733485445331	0.80952461096022	-6.91144	Not Sig
C1R	0.71528229006035	6.18377597460529	9.83393880158724	7.23156823606671e-22	6.7259512110368e-20	38.8597144894268	Not Sig
C1RL	-0.186074	5.43506437568037	-3.01	0.00267651685344696	0.00608504041996847	-2.48539	Not Sig
C1S	0.828127585097254	6.00343484961761	8.68273205083753	1.50538656112669e-17	5.63749878188271e-16	29.1128544839128	Not Sig
C2	0.253479277937611	4.51151453858403	3.84616140135504	0.000127403012152956	0.000387675510565726	0.325421922299554	Not Sig
C20orf194	-0.184588	4.73718107970364	-4.90545	1.08386457588786e-06	5.14586248644334e-06	4.83776236480615	Not Sig
C20orf27	0.138666042199012	6.22574435037171	3.66030203586239	0.000264796417154091	0.000751725030134468	-0.357175	Not Sig
C20orf96	-0.110709	4.40811907396716	-3.02493	0.00254901355007915	0.00582903199370175	-2.4411	Not Sig
C21orf58	0.09081378101612	4.24799157563621	2.17457191263952	0.0298908459094661	0.052188248735915	-4.61954	Not Sig
C21orf91	0.0886196723567405	4.33309374143543	1.94045358212351	0.0525991512172243	0.0858148912813578	-5.09546	Not Sig
C22orf23	1.38616363819139	4.22437897458313	7.41120284126633	2.61810051234713e-13	4.64181039275045e-12	19.5744545081231	Up
C2orf15	-0.317571	3.90301173480532	-6.98971	4.96246387263346e-12	7.04744400034692e-11	16.7100692155485	Not Sig
C2orf16	-0.0614275	3.05635701294934	-3.5377	0.000421744856984574	0.00114486576368516	-0.789417	Not Sig
C2orf42	-0.0588339	4.78430658414236	-2.37169	0.01789154206481	0.0330538636126331	-4.17726	Not Sig
C2orf49	-0.0153792	5.02797830074898	-0.516797	0.605409684441685	0.679148165038042	-6.82741	Not Sig
C2orf50	-0.0333577	3.18190014005427	-1.99329	0.0464948400056275	0.0769062608664511	-4.99274	Not Sig
C3	0.276964785615469	5.91628467194653	2.91859588600774	0.0035931307743967	0.00794451576326566	-2.75192	Not Sig
C3AR1	0.483996933808807	4.24938404423402	8.25639826942436	4.6009481083357e-16	1.32842132786985e-14	25.7673903029045	Not Sig
C3orf14	-0.0668164	4.12428330949829	-0.805196	0.420893826778515	0.505919730133031	-6.63836	Not Sig
C3orf18	0.0174037446652666	3.94364942155754	0.531187103779499	0.59540447001438	0.670044086209776	-6.81993	Not Sig
C3orf33	-0.0425069	3.1797037618399	-1.98271	0.0476667303541806	0.0786840834054245	-5.01353	Not Sig
C3orf38	-0.043185	4.91540435486709	-1.20758	0.227489	0.303220528581579	-6.23701	Not Sig
C3orf52	-0.183624	4.86226674156955	-3.33936	0.00087002860773438	0.00221897383950596	-1.45825	Not Sig
C3orf62	-0.179394	4.54197146943091	-5.59271	2.86841060374257e-08	1.8684187784539e-07	8.32175310467535	Not Sig
C4BPA	0.030695162433461	2.74491983670368	1.10227567700666	0.270601169153626	0.350275093130983	-6.35751	Not Sig
C4BPB	0.0091752380227299	2.97720424365918	0.23667587344586	0.812955649069888	0.857783871117353	-6.93209	Not Sig
C4orf19	-0.427592	4.37360969111246	-6.04471	2.0948092014425e-09	1.70270773701777e-08	10.8466823337448	Not Sig
C4orf33	-0.204242	4.22212469849953	-5.13337	3.40527705252086e-07	1.76678915020366e-06	5.94525378212514	Not Sig
C4orf36	-0.00276002	2.83683811383802	-0.193274	0.846782610506245	0.884022659068393	-6.94135	Not Sig
C5	0.145683346777605	3.54361971391361	4.01929413648412	6.26557763279539e-05	0.000205004352362541	0.990795484684543	Not Sig
C5AR1	0.585755540914635	4.42081133701683	9.3547970563378	5.1312174022479e-20	3.14723912774632e-18	34.6789333212302	Not Sig
C5orf15	-0.200375	6.50048221282603	-4.04844	5.5450939937073e-05	0.000183280458918138	1.10560868459164	Not Sig
C5orf22	-0.00360393	4.88293735866161	-0.0838801	0.933168199193244	0.95153289794187	-6.95639	Not Sig
C5orf24	-0.0459255	5.10322230630701	-1.32228	0.186369829545333	0.255959629127439	-6.09328	Not Sig
C5orf34	0.274451405216299	3.5835195449311	6.64077244708568	5.05836673815078e-11	5.73399474303665e-10	14.4541201235055	Not Sig
C6	0.0275825984878888	2.68954693704575	1.39763680460263	0.162525250836883	0.227905631366854	-5.99179	Not Sig
C6orf120	-0.0474002	5.07576164719153	-1.40007	0.161794502437336	0.227016473247985	-5.98842	Not Sig
C6orf136	-0.174321	5.84577178853034	-5.35718	1.0442131481268e-07	6.036009471113e-07	7.0791534352246	Not Sig
C6orf141	0.238747836110177	3.88518873140452	3.58641197043257	0.000351114157590123	0.000968894053058153	-0.619404	Not Sig
C6orf15	0.173378804972662	3.36252208406007	3.33064489256302	0.000897422956235255	0.0022806401532814	-1.48678	Not Sig
C6orf47	-0.0486311	5.35797596456622	-1.75914	0.0788535576909147	0.122100343766213	-5.4271	Not Sig
C6orf52	0.0369974298136606	3.84714363167011	0.863706413893965	0.387951703839163	0.473342793920751	-6.58995	Not Sig
C6orf62	0.0147835480935505	6.84814	0.301921305317134	0.762773438951498	0.816604416622573	-6.91466	Not Sig
C6orf89	0.0404824085131361	5.55862147352547	1.41905201368223	0.156188544938131	0.220240017324838	-5.96193	Not Sig
C7	0.137473316960328	3.60374382756022	1.48900787630545	0.136793589931521	0.19687935882204	-5.86122	Not Sig
C7orf25	0.0179021231242977	4.12583000294851	0.743277314342823	0.457484511645106	0.542262274484176	-6.68589	Not Sig
C7orf26	-0.00223437	6.15057128215974	-0.0808085	0.935610061392382	0.953080830112161	-6.95664	Not Sig
C8orf33	0.0433038346596133	5.93220650768781	1.11237828639648	0.266236944660318	0.345623711444708	-6.34642	Not Sig
C8orf34	0.0280758506954721	2.77334160414852	1.44724006986355	0.148136143467149	0.210771262686111	-5.92193	Not Sig
C8orf37	0.0495706034551873	3.32390022379154	1.74625564510746	0.0810667798379034	0.124998607259232	-5.44943	Not Sig
C8orf48	-0.0421778	3.20150194521691	-1.30534	0.1920705168072	0.262454739187295	-6.11533	Not Sig
C8orf58	0.0188474986964211	4.55229597289651	0.695245720043962	0.487059259366491	0.570582429902083	-6.72015	Not Sig
C9orf116	-0.154349	4.46013081422383	-3.43741	0.000610952940712739	0.00160548471937643	-1.13233	Not Sig
C9orf135	-0.00296828	2.65675784460626	-0.183128	0.854733693747653	0.890193962639249	-6.94324	Not Sig
C9orf152	-0.344408	3.61632298399901	-4.50266	7.48219893007608e-06	2.97166647740894e-05	2.99814904714885	Not Sig
C9orf16	-0.0508361	6.46951051431749	-1.22507	0.220831826392654	0.295632224407438	-6.21593	Not Sig
C9orf24	-0.0114479	3.4794849291199	-0.37854	0.705108332855882	0.767984666242627	-6.8888	Not Sig
C9orf40	0.245724978934581	4.90337346441221	5.37587	9.441346882692e-08	5.51085201018036e-07	7.17593230435738	Not Sig
C9orf43	0.925699227144517	3.80570150396518	5.30643962550187	1.3704712489227e-07	7.7289946627862e-07	6.8180802704263	Not Sig
C9orf64	-0.0320524	5.13961030412399	-0.793173	0.427861146560208	0.512827762756806	-6.64789	Not Sig
C9orf72	0.0334906504121957	3.8556062427363	0.925554828789258	0.354895723650227	0.439629014875451	-6.5351	Not Sig
C9orf78	0.0357081597302349	6.43952982606743	1.25196800650621	0.210867774108337	0.284271906000629	-6.18293	Not Sig
C9orf85	-0.234169	4.17509511692349	-5.96217	3.4236988221004e-09	2.6829219982302e-08	10.3719414347628	Not Sig
CA1	0.0255483453496086	3.01229061646019	0.963632570026681	0.335457964510185	0.419257795274487	-6.49944	Not Sig
CA11	0.0756960327439966	4.39772541209038	1.72057750135626	0.0856300005703754	0.130737950794535	-5.49346	Not Sig
CA12	-0.551875	6.09058606095841	-5.58693	2.9624600304706e-08	1.92525967730526e-07	8.29069063312458	Not Sig
CA13	-0.0753873	3.80283877799602	-1.88588	0.0595940326652293	0.0958760085995117	-5.19867	Not Sig
CA14	-0.064018	3.11493537004376	-3.24218	0.00122452602298262	0.00301992975065937	-1.77218	Not Sig
CA2	0.0377298446821985	5.16570387632719	0.374974084482307	0.707757486399051	0.770229455934446	-6.89013	Not Sig
CA3	0.0750084025941149	3.23741935935108	2.47160897321686	0.0136125962490504	0.0259212730321938	-3.93856	Not Sig
CA4	-0.140144	3.81694069897542	-1.95218	0.0511890249883689	0.0838397613370412	-5.07289	Not Sig
CA5B	-0.0110353	3.98531333852678	-0.385239	0.70014032729674	0.763820045556784	-6.88626	Not Sig
CA6	-0.0191609	2.92046497703252	-1.27853	0.201353312781925	0.273034899633903	-6.14964	Not Sig
CA8	-0.0559789	2.76667835968298	-1.81842	0.0692918478361917	0.109020326871501	-5.32221	Not Sig
CA9	-0.295163	5.1921692866781	-2.70875	0.00686643517997265	0.0141892988503277	-3.33316	Not Sig
CAB39	0.111683615582398	6.36790675254749	1.85963675936769	0.0632239174342106	0.100817590306586	-5.24727	Not Sig
CAB39L	-0.392127	5.18904605682348	-5.36913	9.79087676895969e-08	5.6943658994047e-07	7.14101052454356	Not Sig
CABIN1	-0.0551297	5.82965200954374	-1.70859	0.0878299218084284	0.13370084823722	-5.51379	Not Sig
CABLES1	-0.02231	4.44692295925877	-0.474946	0.634926554920479	0.705632871565395	-6.84799	Not Sig
CABLES2	0.0791916062843381	4.89188246323019	2.10154704246405	0.0358371334672479	0.0610943439682785	-4.77375	Not Sig
CABP4	-0.0995319	4.20562791919013	-1.95874	0.0504149046325378	0.0828109326672563	-5.06022	Not Sig
CABP7	0.00811458417619049	3.38085274554293	0.221094751872106	0.825062790075158	0.867171867264062	-6.93563	Not Sig
CABYR	0.0925938643697735	3.98426067327704	2.00625013201705	0.0450924967256731	0.074826639418867	-4.96713	Not Sig
CACHD1	0.0286478367800829	4.08546738208972	0.546847683368664	0.584602674415288	0.660779853796162	-6.81155	Not Sig
CACNA1B	-0.0249208	3.25478682938165	-1.1817	0.237599847723641	0.314370973894608	-6.26764	Not Sig
CACNA1C	0.176309010999502	3.62991554027087	4.4375389395553	1.00860567196671e-05	3.89141399517383e-05	2.71491955965514	Not Sig
CACNA1D	-0.210456	3.53454278178369	-4.64073	3.92252088862926e-06	1.65645122900172e-05	3.61173718464475	Not Sig
CACNA1H	-0.0978503	4.4193	-1.47168	0.14141398675589	0.202629689066685	-5.88661	Not Sig
CACNA1I	-0.204018	3.47971687865979	-4.62343	4.25707658430004e-06	1.78313207833343e-05	3.53389163881817	Not Sig
CACNA2D2	0.00937041310188613	3.5001578475136	0.293883736483779	0.768906377322167	0.822084298829231	-6.91704	Not Sig
CACNA2D3	-0.00805652	3.22776906286929	-0.231924	0.816643660138988	0.860954716305593	-6.9332	Not Sig
CACNA2D4	0.0765233081845267	3.44295189697545	2.81172566008325	0.0050218489636501	0.010729226170314	-3.05327	Not Sig
CACNB2	0.00253735449975601	3.31190533573546	0.0790577795825462	0.937002131190922	0.954327545339143	-6.95678	Not Sig
CACNB3	-0.194959	5.39334660219092	-4.74051	2.43348867726187e-06	1.07778282673265e-05	4.06622941962915	Not Sig
CACNB4	0.00136744980453996	2.94935993804724	0.0753213909466259	0.939973732997295	0.956915265561667	-6.95706	Not Sig
CACNG3	0.00354481390405059	2.73625387965466	0.31538610191715	0.752532860909853	0.807622280596245	-6.91054	Not Sig
CACNG6	0.0731121829070975	3.43450188632829	2.5648318878753	0.0104643207096286	0.0205572449951793	-3.7071	Not Sig
CACYBP	0.0483578357027232	5.91520116440868	0.92725918237916	0.354010756135967	0.438628526957285	-6.53353	Not Sig
CAD	0.171991593172177	5.57627748691516	4.61177328041621	4.49783317914943e-06	1.87497843805322e-05	3.48158137113622	Not Sig
CADM1	-0.189589	4.69003606721069	-2.5537	0.0108025928774759	0.0211376136197137	-3.73518	Not Sig
CADM2	0.0403441700477516	2.74745122380327	1.48206069522556	0.138632195723341	0.199071061107663	-5.87144	Not Sig
CADM3	0.0367178312910661	3.30975273650671	0.928393856229611	0.353422363747995	0.43809084132057	-6.53249	Not Sig
CADM4	0.062225711636037	5.42837155584482	1.16711027829727	0.243437889265519	0.321084473962089	-6.28461	Not Sig
CADPS	0.0214063679400427	2.89240135169784	0.95198199863055	0.341331042537834	0.425379828630072	-6.51051	Not Sig
CADPS2	-0.0181232	4.46784867787216	-0.348623	0.727444103889973	0.786049733057759	-6.89959	Not Sig
CALB1	0.0834969576383204	3.2420604502714	1.09095295958001	0.275550540430595	0.355869790833822	-6.36981	Not Sig
CALB2	0.192895970642949	3.88409328693246	2.69910793009905	0.00706719078234133	0.0145379647946387	-3.35885	Not Sig
CALCA	0.0424976959735397	3.31259254721442	1.59290116868571	0.111491367989712	0.165241973952359	-5.70276	Not Sig
CALCB	0.0355767976770585	3.19208371258312	1.31720238150847	0.1880658356587	0.257851986130893	-6.09992	Not Sig
CALCOCO1	-0.132715	5.50417739209415	-3.92629	9.20464537404803e-05	0.000289131244174525	0.62981762933071	Not Sig
CALCOCO2	-0.0823756	5.77963431134897	-2.59262	0.00966082531942378	0.0191578792204652	-3.63648	Not Sig
CALCRL	0.0667662300557748	3.80591803203173	1.4804588874209	0.139058814482731	0.199607889681917	-5.87379	Not Sig
CALD1	0.825526629117109	6.30378818123059	10.288879172264	1.07879876886117e-23	1.40702639428365e-21	42.9882541369043	Not Sig
CALM1	0.160477514661047	7.15866964659715	4.58119148222075	5.19304971724748e-06	2.13730631634411e-05	3.34496554724355	Not Sig
CALML3	0.331469645136687	4.19175249643484	3.36702140568281	0.000788141991471086	0.00202790185424545	-1.36724	Not Sig
CALML4	0.00218601118446848	4.08603504726686	0.0906459211044015	0.927791692302594	0.947498184912027	-6.9558	Not Sig
CALML5	0.386979111509672	4.25104252167074	3.16707789386243	0.00158538812864393	0.00380808617606321	-2.00857	Not Sig
CALN1	0.0998476844165102	3.28379892210537	4.1413378030767	3.73767502246504e-05	0.000128169835236962	1.47687149732344	Not Sig
CALR	0.219367971030982	8.30024154027098	5.92022357349196	4.38458157667377e-09	3.36388418867595e-08	10.1330079375731	Not Sig
CALU	0.514806060426122	6.2534898086205	10.5948477507768	5.85924287192658e-25	1.12686150623307e-22	45.8498932862064	Not Sig
CAMK1	0.171396232478287	4.06313399167812	4.80962927315117	1.73911294465872e-06	7.92837066413922e-06	4.38647433669414	Not Sig
CAMK1D	-0.182741	4.85651319343585	-3.12648	0.00181904320980064	0.00430943479145394	-2.13408	Not Sig
CAMK1G	0.208992028351815	3.19278332709337	5.36144413884696	1.02050100134966e-07	5.90797186852786e-07	7.10121623349388	Not Sig
CAMK2A	0.0909521029251366	3.19715126294542	3.6375798350183	0.000288950004242556	0.000810359786984747	-0.438369	Not Sig
CAMK2B	0.13925270230919	3.22760554470933	3.60250987229192	0.000330320491066335	0.000917988393859835	-0.562718	Not Sig
CAMK2D	0.0978446797719172	4.68212762829227	2.4914268125859	0.0128806909606858	0.0246887162721118	-3.89006	Not Sig
CAMK2G	-0.179717	6.06344214493782	-4.15893	3.46560146528017e-05	0.000119708309974229	1.54809477435041	Not Sig
CAMK2N1	-0.479415	7.49367337956124	-5.72339	1.37113532920531e-08	9.50994656509332e-08	9.03289825173938	Not Sig
CAMK2N2	0.134159315845107	4.09916282007862	3.02447399928562	0.00255284366513786	0.00583661435992732	-2.44246	Not Sig
CAMKK2	0.0959839343917501	5.49815731977127	3.09662777889777	0.00201067374696983	0.00471971762657563	-2.22538	Not Sig
CAMKV	0.0342767063795244	2.95289894500372	1.77262627292738	0.0765882894795114	0.118987005961139	-5.40354	Not Sig
CAMLG	-0.120414	6.26606144433481	-4.5202	6.89952660769596e-06	2.76834966115721e-05	3.07509960690017	Not Sig
CAMP	0.107058447759177	3.34484550315966	3.86609518925401	0.000117569350934442	0.00036084918178337	0.400582260595715	Not Sig
CAMSAP1	-0.0172144	5.40843654220687	-0.501113	0.616399755513592	0.689024532145871	-6.83532	Not Sig
CAMTA1	-0.0506642	4.40797586958981	-1.08735	0.277137805787383	0.357512810626356	-6.3737	Not Sig
CAND1	-0.0113903	5.72727066705763	-0.286243	0.774750251270599	0.826372368648346	-6.91923	Not Sig
CAND2	0.13624397127241	3.68781092655602	3.19269845896734	0.00145251072942027	0.00351645812816979	-1.92854	Not Sig
CANT1	0.215511174560197	6.20898288522015	3.82193659510513	0.000140399041923785	0.000423361129074992	0.234590297489041	Not Sig
CANX	0.0965879946836905	6.92428956521092	2.72633851711069	0.00651360833719357	0.0135242294239955	-3.28609	Not Sig
CAP1	0.101586532974604	8.38134653118483	2.85698461857787	0.00436351629704355	0.00948339770590943	-2.927	Not Sig
CAP2	0.35168998007495	4.65863597757631	5.47201962173071	5.59560142575994e-08	3.44884787496459e-07	7.67874387618272	Not Sig
CAPG	0.140673544177987	7.09240001196791	2.50822299343021	0.0122879061370644	0.023700640988827	-3.84866	Not Sig
CAPN1	-0.19049	7.70594616141363	-4.83771	1.51538985812747e-06	7.00127390886496e-06	4.51783473686229	Not Sig
CAPN10	-0.097269	4.27839877353327	-4.38087	1.30382852813399e-05	4.91349794378492e-05	2.47169469120628	Not Sig
CAPN11	-0.0366613	3.25337839218483	-1.1738	0.240747988899915	0.317943136644243	-6.27685	Not Sig
CAPN12	-0.175092	4.10904675912519	-3.41558	0.000661466374467129	0.00173061077958924	-1.20568	Not Sig
CAPN13	-0.50297	4.29416222102758	-6.41646	2.12945774934079e-10	2.10662223903836e-09	13.0598161150745	Not Sig
CAPN2	0.308954040598941	5.50121104121561	5.75320389605064	1.15620571748409e-08	8.19109657748562e-08	9.19728627652143	Not Sig
CAPN3	-0.101531	3.66704365501628	-2.69929	0.00706331592512186	0.0145352640192887	-3.35836	Not Sig
CAPN5	-0.742334	6.01037266416512	-9.16452	2.65605249409838e-19	1.42835202135233e-17	33.0673301375303	Not Sig
CAPN7	-0.107465	5.19436276652881	-3.05038	0.00234444130171942	0.00541469070844906	-2.36511	Not Sig
CAPN9	-0.612442	3.50967513549872	-8.2194	6.14846749994358e-16	1.76178436166313e-14	25.4839520133676	Not Sig
CAPNS1	-0.0254523	8.21815904607735	-0.674162	0.500360658118287	0.582675737650677	-6.73447	Not Sig
CAPNS2	-0.802699	5.19461421721097	-6.83324	1.4237081529813e-11	1.82903020200762e-10	15.685436309064	Not Sig
CAPS	-0.669503	6.5713149399892	-7.77079	1.89225659366219e-14	4.16921078995823e-13	22.1367935252625	Not Sig
CAPSL	-0.0246513	2.8691909623141	-1.17982	0.238345714286711	0.315247560323034	-6.26983	Not Sig
CAPZA1	0.00348110246737665	5.84720745026553	0.0928136859104258	0.926069756163712	0.946335872045177	-6.9556	Not Sig
CAPZA2	0.0533193699985279	6.36253731984679	0.881089666518522	0.378476304866105	0.463426203875654	-6.57492	Not Sig
CAPZB	0.050661510395174	6.30738726454078	1.14497953935687	0.252485511590678	0.330711427914052	-6.30996	Not Sig
CARD10	0.110883398034916	5.06366776139989	1.86989436950292	0.0617840203898142	0.0989922732791897	-5.22835	Not Sig
CARD11	-0.254917	5.33937506735453	-3.65262	0.000272743665475207	0.000769856311479396	-0.384687	Not Sig
CARD14	0.0218659651049626	3.73254542576952	0.712631117993907	0.476236603961106	0.559686365966322	-6.70802	Not Sig
CARD6	-0.171693	4.50173761003452	-3.79631	0.000155502078439199	0.000465071714298784	0.139113418976459	Not Sig
CARD8	-0.0313854	4.65138096646726	-0.977284	0.328659791286845	0.412214286695239	-6.48631	Not Sig
CARD9	0.0538460370106275	4.48619357887432	1.00689029015116	0.314225665242598	0.397405107390522	-6.4572	Not Sig
CARHSP1	0.0812221654986311	6.56901	1.5287898715368	0.126625765118468	0.18442081334864	-5.8018	Not Sig
CARM1	0.13297638716281	5.98433795596566	3.80281469118979	0.000151530218292721	0.000454270379647953	0.163285958538382	Not Sig
CARS2	-0.0936331	5.4524367260263	-2.99569	0.00280423082693969	0.00634362184874095	-2.52766	Not Sig
CASC3	0.11247503034158	6.36013420087394	3.59073367108582	0.000345414558319921	0.000955955852013692	-0.60421	Not Sig
CASD1	-0.0886464	4.64665746068521	-2.18045	0.0294514212880179	0.0515956889540125	-4.6069	Not Sig
CASK	0.122673118722176	5.13867206330884	2.95008516507055	0.00324923806476178	0.00725198747459715	-2.66101	Not Sig
CASKIN2	-0.051881	4.8283903363564	-1.89396	0.0585125161454084	0.0942830901309216	-5.18358	Not Sig
CASP1	0.150628097519607	4.78111991078686	2.0799961359399	0.0377744606897581	0.0640123664048216	-4.81826	Not Sig
CASP14	0.474789751752946	3.79892938062712	4.79154905961257	1.8996494833184e-06	8.56981381747682e-06	4.30227550214711	Not Sig
CASP2	0.070782016694154	5.64675449946708	1.45853488568221	0.145000201117489	0.206854071169242	-5.90568	Not Sig
CASP3	-0.0311468	6.03320235569015	-0.826512	0.408706570616279	0.494307552417706	-6.62112	Not Sig
CASP4	-0.0380891	5.59116560348586	-0.681124	0.49594699464991	0.578961990565075	-6.72979	Not Sig
CASP5	0.123027507067541	2.84118	4.63349537988947	4.05924186437183e-06	1.70593397907508e-05	3.5791482853736	Not Sig
CASP6	-0.170265	5.45751843018116	-4.30263	1.84969054880029e-05	6.79457386119678e-05	2.14081428596003	Not Sig
CASP7	0.00227690884447806	5.54062996836508	0.0628681373674588	0.949883792051229	0.963813948708333	-6.95792	Not Sig
CASP8	-0.262395	4.71417504569431	-5.63578	2.2527354902796e-08	1.49396783215679e-07	8.55443859915977	Not Sig
CASP9	-0.223329	5.12267653968085	-7.59302	7.02861719689391e-14	1.39186246654721e-12	20.8565311805168	Not Sig
CASQ1	-0.523863	4.14308003208836	-6.76911	2.17969851113671e-11	2.69423082852596e-10	15.2716122967372	Not Sig
CASQ2	0.293523042018723	3.3196157565626	3.72086465953226	0.000209350195197238	0.000607388561724127	-0.138361	Not Sig
CASR	-0.00983283	2.85497900579741	-0.489754	0.624412691339842	0.69594535758456	-6.84091	Not Sig
CAST	-0.151765	5.9569359869377	-2.68256	0.00742399666320098	0.0151729268979362	-3.40272	Not Sig
CASZ1	-0.179155	5.08555570370005	-3.93489	8.88560994760872e-05	0.000280381023569289	0.662888020453186	Not Sig
CAT	-0.33893	6.48304062626572	-6.23393	6.64204324076222e-10	5.98627995654717e-09	11.9578647496053	Not Sig
CATSPER1	-0.0847252	3.68500404709273	-1.53795	0.124371066039918	0.181766935388325	-5.7879	Not Sig
CATSPER3	-0.0314038	3.10756806576874	-1.83813	0.0663334016555868	0.1050795907561	-5.28659	Not Sig
CAV1	0.554281723955654	6.05134904518946	6.47075562899375	1.5096768418534e-10	1.54466213927056e-09	13.3932903349703	Not Sig
CAV2	0.450813801704908	5.32004907040314	5.56565582586224	3.33559656958404e-08	2.15541083571014e-07	8.17648495302466	Not Sig
CAV3	0.000268568366367017	3.14167788945602	0.0211226475081588	0.983151939089203	0.987853099516973	-6.95966	Not Sig
CBFA2T2	-0.0403654	5.07456509009184	-1.08241	0.279326705346472	0.359763918906517	-6.37902	Not Sig
CBFB	-0.0488065	6.33340518331733	-1.30598	0.191851548377891	0.26218710338961	-6.1145	Not Sig
CBL	0.0911998737949942	4.99878408490323	2.68295972077104	0.00741511874723133	0.0151575125967995	-3.40165	Not Sig
CBLB	-0.0972181	5.42549468290496	-2.49015	0.0129267571952128	0.0247561036108151	-3.8932	Not Sig
CBLC	-0.413456	5.96518455648532	-5.61032	2.59899364417665e-08	1.70466941505621e-07	8.41673068006719	Not Sig
CBLL1	0.0687199829187932	4.96418372537207	2.49026183041802	0.0129227309200897	0.0247538253358036	-3.89292	Not Sig
CBLN1	0.0347286078164255	3.09507095958974	1.49457894788805	0.135332837767317	0.195024347237204	-5.85299	Not Sig
CBLN2	0.112245217772974	3.00081940967492	3.1404492351215	0.00173529935544253	0.00412710999501287	-2.09108	Not Sig
CBLN3	-0.0168539	3.89002711075326	-0.547213	0.584351475086577	0.660779853796162	-6.81136	Not Sig
CBLN4	0.00218233248565536	2.79535710035947	0.160230784930783	0.872730921463943	0.904207246699357	-6.94714	Not Sig
CBR1	0.0906257298360549	5.84864634087895	1.99176252496067	0.0466627142990033	0.0771614426043122	-4.99575	Not Sig
CBR3	0.180969209191089	5.04916015821445	3.2357688586052	0.00125207231051562	0.00308250477487975	-1.79257	Not Sig
CBR4	-0.383876	5.09553819539372	-9.18644	2.20093362419126e-19	1.21232979775234e-17	33.2515413986792	Not Sig
CBS	0.210265690076838	4.4081418913122	3.08382115664051	0.00209842472991954	0.00490136381440862	-2.26427	Not Sig
CBWD1	-0.0449062	3.93300022253524	-1.60142	0.109592356562347	0.162788908222666	-5.68929	Not Sig
CBX1	0.154158756023265	6.15084481949097	3.68760242758998	0.000238283533527388	0.000684160742645565	-0.258971	Not Sig
CBX2	0.395038515275982	4.72043496861805	5.69289525586879	1.63106153643739e-08	1.10890684565339e-07	8.86557109967229	Not Sig
CBX3	0.0680079005050729	6.58693849286548	1.46617585099177	0.142907781248853	0.204331476037139	-5.89462	Not Sig
CBX4	0.0979174250512926	5.64243355472313	1.86883887368643	0.0619309182117305	0.0991576307250608	-5.2303	Not Sig
CBX5	0.0847319195343035	5.47060130056374	1.91755509012663	0.0554457538925047	0.0899418112106149	-5.13912	Not Sig
CBX6	0.000954159626519235	6.14934962592477	0.0176819806505543	0.985896004644058	0.989646316763635	-6.95972	Not Sig
CBX7	-0.275813	5.35194201232311	-5.71506	1.43783106618146e-08	9.93609568085325e-08	8.98711099825248	Not Sig
CBX8	0.0508195056874285	4.60330992635049	1.82767057934541	0.0678902529535483	0.107216520565611	-5.30554	Not Sig
CBY1	-0.176285	5.76551774976608	-5.51726	4.36223583845873e-08	2.74990500327729e-07	7.91825259474395	Not Sig
CC2D1A	-0.17951	5.79271046234484	-5.66498	1.9106115063485e-08	1.28510425385515e-07	8.71312947140614	Not Sig
CC2D1B	-0.0974827	4.96947856084042	-3.74394	0.000191253272596093	0.000559894448954558	-0.054058	Not Sig
CCAR1	-0.0701621	6.46571635566292	-2.06689	0.0389962007729087	0.0657781908979032	-4.84512	Not Sig
CCBE1	0.0992207333134765	3.30015871828859	1.79547663121243	0.0728729272639897	0.113990778282946	-5.36322	Not Sig
CCDC102A	0.183822017116889	4.46361721527817	4.30429354583716	1.836100855002e-05	6.7490237776831e-05	2.14778601636906	Not Sig
CCDC102B	0.113359240122085	3.63897898977795	3.2752755842463	0.00109102366850617	0.00272563750914563	-1.66629	Not Sig
CCDC103	0.796825375247724	3.69973	4.58870950416412	5.0131619340082e-06	2.0715349040492e-05	3.37846943217766	Not Sig
CCDC106	-0.177456	5.36659126371642	-3.75022	0.000186596045937285	0.000547673391942674	-0.0310608	Not Sig
CCDC107	0.0576086988688242	4.67149144526314	1.86387002765257	0.0626263475158284	0.100105529269261	-5.23947	Not Sig
CCDC110	0.0369963376959381	2.70376612842084	2.15951560631086	0.0310420867119241	0.0538338006908455	-4.65176	Not Sig
CCDC112	0.0619016150784506	4.01127151655336	1.71838864967707	0.0860284080403737	0.131275463425783	-5.49718	Not Sig
CCDC115	-0.158115	5.90662860879643	-4.66812	3.44387371897795e-06	1.47407148582583e-05	3.73555596914003	Not Sig
CCDC117	0.186885128588171	5.63072849217471	3.80402757149557	0.000150800161451415	0.000452440357479961	0.167798387186236	Not Sig
CCDC12	-0.10321	6.57637179559943	-3.63213	0.000295045229069754	0.000826228581997654	-0.457777	Not Sig
CCDC120	-0.144983	5.19358843034611	-4.24961	2.33697852174939e-05	8.3810667782207e-05	1.91985656353807	Not Sig
CCDC121	-0.0332394	3.72978651407091	-1.14396	0.252906355338441	0.331073599501331	-6.31111	Not Sig
CCDC124	0.0827424457751986	6.3311687914334	2.62010841382347	0.00892043638536834	0.0178771090895045	-3.56586	Not Sig
CCDC126	-0.0172114	4.2512738343382	-0.560731	0.575104062710743	0.652897028472116	-6.80393	Not Sig
CCDC127	-0.0215555	5.16663179229683	-0.68899	0.490985585590804	0.574055995847383	-6.72445	Not Sig
CCDC130	-0.180427	6.60299354090581	-5.45209	6.24050830272276e-08	3.78668704336872e-07	7.57385489815619	Not Sig
CCDC134	0.055418403690374	4.06239961198014	2.07152500734528	0.0385600433011503	0.0651393198359613	-4.83563	Not Sig
CCDC14	-0.147023	5.55406684795724	-2.19882	0.0281138695530728	0.0495046675696333	-4.56717	Not Sig
CCDC15	0.0264487386478729	3.45297310415486	0.817767334599872	0.413680531887259	0.499046671839755	-6.62824	Not Sig
CCDC17	0.00651831925884805	3.76254500265674	0.248140300933094	0.80407566917916	0.850972180994734	-6.92933	Not Sig
CCDC18	0.0263249178453902	3.68453334095541	0.790701699473494	0.429301401652084	0.513848418201076	-6.64983	Not Sig
CCDC22	-0.0843803	5.31966239273211	-3.1751	0.00154261433649563	0.00371556885506599	-1.98357	Not Sig
CCDC24	-0.307006	5.18771994903667	-7.12627	1.9447029588157e-12	2.97794122451845e-11	17.6215027670358	Not Sig
CCDC25	-0.106698	5.58059814246032	-3.04645	0.0023749760582544	0.00548075113545103	-2.37687	Not Sig
CCDC28A	-0.174745	5.97752670984621	-4.8726	1.27579494619169e-06	5.97459564772478e-06	4.68208725407806	Not Sig
CCDC28B	0.149523747708741	4.25099482276738	4.26356815405689	2.19798939184146e-05	7.92519403534321e-05	1.97777119123868	Not Sig
CCDC3	0.181330469282394	4.73287165035828	3.17792888484196	0.00152779889009358	0.00368066539403223	-1.97475	Not Sig
CCDC34	0.0429478403500552	5.30641335816237	0.738795290537075	0.460200827212717	0.54468538504044	-6.68919	Not Sig
CCDC43	0.000560643301040997	5.48280055221306	0.020535131826196	0.983620492447201	0.988015982066239	-6.95967	Not Sig
CCDC47	-0.102647	6.06556121741344	-2.77076	0.00569386523058453	0.0119844720407054	-3.16584	Not Sig
CCDC50	-0.0241594	5.24279718742714	-0.607795	0.543458513032337	0.623584158901601	-6.77666	Not Sig
CCDC51	-0.0569907	4.90394575250404	-1.85513	0.0638645856462026	0.101665467638533	-5.25553	Not Sig
CCDC57	-0.0221703	4.23201321076874	-0.900283	0.368181771856529	0.453758940507878	-6.55797	Not Sig
CCDC58	-0.0533867	5.86259029140527	-1.2482	0.212242779995389	0.285718213857834	-6.18759	Not Sig
CCDC59	0.0205931848517951	5.9542387585536	0.629467610912625	0.529183554723376	0.61016622248208	-6.76336	Not Sig
CCDC6	-0.0382334	6.55686471137743	-1.05262	0.292765554838035	0.374311376537198	-6.41053	Not Sig
CCDC60	-0.0880963	3.29228310622646	-1.93965	0.0526974805628419	0.0859505982386901	-5.09701	Not Sig
CCDC62	-0.0165503	2.8108624508281	-1.19825	0.231096585678817	0.307055381463412	-6.24812	Not Sig
CCDC66	-0.122188	4.03392894977552	-4.03953	5.75647997331806e-05	0.000189659634893264	1.07043686937973	Not Sig
CCDC68	-0.0388188	3.36005303750033	-0.905551	0.365387092348764	0.450804320635145	-6.55325	Not Sig
CCDC69	0.0480301848718874	4.90044471803484	0.97306107493487	0.330753037303638	0.414381662171181	-6.49039	Not Sig
CCDC71	-0.200499	5.26488090419005	-6.55391	8.87083027292174e-11	9.5049396701457e-10	13.9090052775318	Not Sig
CCDC74A	0.138042272672199	4.19124317100206	3.15948158488195	0.00162688770470206	0.00389457695891441	-2.03218	Not Sig
CCDC77	0.0382609590056324	4.55399104134937	1.11059294491315	0.267004644046309	0.346409981247825	-6.34839	Not Sig
CCDC8	0.272149700424935	4.02295153915123	5.07668	4.56156847232962e-07	2.30557316060241e-06	5.66530280311806	Not Sig
CCDC80	0.533818090160918	4.51449458644052	7.84661448688331	1.07261179961212e-14	2.48386246738748e-13	22.6909123932961	Not Sig
CCDC81	0.029200904862305	2.93223574118353	1.94529919532785	0.0520127265792738	0.0850048118241422	-5.08615	Not Sig
CCDC82	-0.0274989	4.26261191821308	-0.922697	0.356382723791215	0.441278346449031	-6.53772	Not Sig
CCDC85A	-0.0429974	3.12216925000331	-1.54311	0.123112339662658	0.180182602625071	-5.78002	Not Sig
CCDC85B	0.0609229341407982	5.82573113210487	1.56594697417059	0.117670382217073	0.173178447083934	-5.74489	Not Sig
CCDC86	-0.0145124	5.3262873670581	-0.370657	0.710969688112073	0.772514895241567	-6.89173	Not Sig
CCDC89	-0.0806372	3.31781440726463	-2.53546	0.011377930550647	0.0221488039043046	-3.78093	Not Sig
CCDC90B	-0.139966	5.00531369319606	-2.77867	0.00555819626539388	0.0117271946863935	-3.14424	Not Sig
CCDC91	0.0312995268843022	4.83051925325573	0.633128235961626	0.526791450884748	0.60797393563951	-6.76107	Not Sig
CCDC92	-0.078555	5.88117826683811	-2.13777	0.0327718360746679	0.0564968131174806	-4.6979	Not Sig
CCDC96	-0.061419	3.51133123721596	-2.81861	0.00491623089745307	0.0105233865295982	-3.03419	Not Sig
CCDC97	-0.0462825	5.74843521801993	-1.68157	0.0929572873716317	0.140713225694491	-5.5591	Not Sig
CCHCR1	-0.0116947	4.90644268303247	-0.354378	0.723128981160563	0.782355506219384	-6.89758	Not Sig
CCK	-0.0226024	3.27470042522233	-0.553352	0.580143388908489	0.657251626767399	-6.80801	Not Sig
CCL11	0.776054756553382	4.43294485779717	10.5063264630037	1.37043908940986e-24	2.25367715181647e-22	45.0150439448134	Not Sig
CCL13	0.529108142435191	4.29879594871734	6.44457085076144	1.78262145630482e-10	1.79480085755908e-09	13.2321579226665	Not Sig
CCL16	-0.00358186	3.00027657316211	-0.194896	0.845512778992269	0.883184525750279	-6.94104	Not Sig
CCL17	-0.00314166	4.16327270927507	-0.0580292	0.953736691362563	0.966427061697714	-6.95821	Not Sig
CCL18	0.604253123013434	4.93762142162606	6.82209988737261	1.53345292384613e-11	1.95687602226215e-10	15.6132775955399	Not Sig
CCL19	0.34180149722694	4.61899208968616	3.26427349866206	0.00113383012050354	0.00282263501038914	-1.70161	Not Sig
CCL2	0.906724496190006	5.54306007951533	10.1255648002383	4.96757286241606e-23	5.81103600719949e-21	41.4886416143893	Not Sig
CCL20	0.420516633873877	3.99534429353265	4.13716278155697	3.80516539088027e-05	0.000130169465451668	1.46001090198532	Not Sig
CCL21	0.541145380317216	4.42628818773086	5.81002752440345	8.33607299208388e-09	6.05954005388698e-08	9.51283	Not Sig
CCL22	0.0471425535451697	4.24239167336633	0.78142487394423	0.434733501597383	0.519364186420878	-6.65706	Not Sig
CCL23	0.122132027425259	3.13116960049836	2.66086678105246	0.00791604753946289	0.0160628382386061	-3.45981	Not Sig
CCL24	0.14267205132015	3.39817256702178	3.48022918238141	0.000522121075124266	0.001393346152266	-0.987102	Not Sig
CCL26	0.123546523481581	3.36330684483847	3.70311372366322	0.00022435238685342	0.000647767565808081	-0.202858	Not Sig
CCL27	1.45237420949864	4.26688889655053	8.17513221842735	8.68495753300346e-16	2.40949176349609e-14	25.1463521638407	Up
CCL28	0.0582404230490039	3.52479183812811	1.15234211387377	0.249449804778261	0.327453370525096	-6.30158	Not Sig
CCL3	0.549726956311926	4.0149117168705	9.24867298536245	1.28809475726276e-19	7.34472925158823e-18	33.7766262163135	Not Sig
CCL5	0.679319817891771	5.87472386654442	6.95210309777684	6.40533845238341e-12	8.89612918227595e-11	16.461860250158	Not Sig
CCL7	0.161282209710414	3.41341474912011	3.74080273117548	0.000193626397560468	0.000565965670561214	-0.0655603	Not Sig
CCL8	0.881317324817032	4.24946062847384	10.2330080094785	1.82296701835515e-23	2.29835630636399e-21	42.4730297314362	Not Sig
CCM2	0.15058855882025	5.74379394955541	3.58375636670872	0.000354660025943227	0.000977727724581583	-0.628731	Not Sig
CCNA1	0.167463022413952	3.26154289122491	2.71043247790056	0.00683202473638835	0.0141259082878642	-3.32868	Not Sig
CCNA2	0.416100247557571	5.58377616604184	6.90363815772363	8.88404512681481e-12	1.19723586762432e-10	16.1438055523807	Not Sig
CCNB1	0.277499747487603	5.59712582558866	4.59435222046645	4.88208771795071e-06	2.02326695893304e-05	3.40365068324416	Not Sig
CCNB1IP1	-0.141901	5.62920364803296	-3.99212	7.01655107957265e-05	0.000226699331150088	0.884471882625558	Not Sig
CCNB2	0.491277236765232	5.55956379923589	5.93956382471171	3.91271292809884e-09	3.04509969788323e-08	10.2429763445384	Not Sig
CCNB3	-0.0306346	2.92853225239144	-1.60146	0.10958453914247	0.162788908222666	-5.68923	Not Sig
CCNC	-0.045075	5.02383140766105	-0.913413	0.361240743129376	0.446708665245099	-6.54617	Not Sig
CCND1	-0.318774	7.71027999870571	-3.6505	0.000274968797099607	0.000775365541920786	-0.392245	Not Sig
CCND2	0.227302441693436	5.43636996300801	2.6351905479475	0.0085362022796624	0.0171616384244028	-3.5268	Not Sig
CCND3	0.13500851831708	6.73153864028012	2.83839004318387	0.00462387774129594	0.00997663828303576	-2.97911	Not Sig
CCNDBP1	-0.233323	5.52194181157225	-5.7441	1.21810753723636e-08	8.56904291693796e-08	9.14699502961013	Not Sig
CCNE1	0.120269935676802	5.11040292092283	1.77260833547691	0.076591265668473	0.118987005961139	-5.40357	Not Sig
CCNE2	0.359148648461585	3.95292401458966	6.27457002712942	5.168676997842e-10	4.73739724511415e-09	12.2006972547905	Not Sig
CCNF	0.0979818688542391	5.21834632524482	2.25112509852194	0.0245892900879133	0.0439254840408615	-4.45228	Not Sig
CCNG1	-0.25238	6.40253849985231	-4.79852	1.83609804446214e-06	8.30709908712594e-06	4.33472123053707	Not Sig
CCNG2	-0.266506	5.3997260619129	-5.46052	5.95939145383658e-08	3.62969483771786e-07	7.61817418464733	Not Sig
CCNH	-0.0747829	4.61973608410203	-2.53698	0.0113289050119248	0.022071644748035	-3.77713	Not Sig
CCNI	0.00913955347602791	7.85583793953451	0.27058034227157	0.786768412645954	0.836374478011396	-6.92356	Not Sig
CCNJ	-0.124418	4.50734290437274	-3.13957	0.00174046570411848	0.00413592970568218	-2.09379	Not Sig
CCNK	0.0300680955313233	5.30190759996475	0.583521500445617	0.559670948472601	0.638840344399829	-6.791	Not Sig
CCNL1	-0.0945996	5.81824917419017	-2.07719	0.0380330726466698	0.064392908881194	-4.82402	Not Sig
CCNL2	-0.150384	5.66754370703245	-4.03536	5.85812373167723e-05	0.000192672840531425	1.0539845517563	Not Sig
CCNT1	-0.0854018	5.09180331314949	-2.08678	0.0371555860310654	0.063123886015047	-4.8043	Not Sig
CCNT2	-0.23882	5.30154937596965	-5.29334	1.46961120875783e-07	8.22677769401828e-07	6.75104014254769	Not Sig
CCNY	-0.0495727	6.09886963537675	-1.50039	0.133823049344572	0.193216712166033	-5.84439	Not Sig
CCNYL1	0.297067573128082	4.62513098266882	7.45912148814567	1.85621083436034e-13	3.36460452675508e-12	19.9096488019449	Not Sig
CCPG1	0.133110672494174	4.44929471171648	3.57360974899069	0.000368519426365021	0.00101322750932006	-0.664308	Not Sig
CCR1	0.36912024560795	4.20558481839817	6.67716	3.99006019565714e-11	4.63885379509442e-10	14.6844286910535	Not Sig
CCR10	0.0335761644452242	3.38100168057751	1.39849571231293	0.162267418608014	0.227623735807286	-5.99061	Not Sig
CCR2	0.14158857578118	3.29958431654117	3.27229492354827	0.00110247041503693	0.00275181077857985	-1.67587	Not Sig
CCR3	0.0854618951521693	2.78014653463043	3.06869955101342	0.00220656044248007	0.00512340736741555	-2.31	Not Sig
CCR4	0.0915853921116385	3.27943397088629	2.90661585428026	0.00373244521027892	0.00822210363056394	-2.78625	Not Sig
CCR6	0.0379826544026605	3.00601300111241	2.00337875070727	0.0454001122669544	0.075282050839271	-4.97282	Not Sig
CCR7	0.0664463900745131	4.85202409117744	0.655691121960615	0.512170355217576	0.593747141464429	-6.74665	Not Sig
CCR9	-0.000510948	2.90990967695559	-0.040903	0.967381232713552	0.976112325019768	-6.95905	Not Sig
CCS	0.0389096043666761	5.90391235457104	1.31279082861728	0.189547948903927	0.259601759349772	-6.10567	Not Sig
CCT2	0.0160896898929694	7.4153984431997	0.259920820535567	0.794977167266556	0.843047281960151	-6.92637	Not Sig
CCT3	-0.0527123	7.55892413784367	-1.51591	0.129852271389704	0.188322306168069	-5.82122	Not Sig
CCT4	0.0276025100738737	6.00343902994212	0.746463560633626	0.45555899258122	0.540318583549609	-6.68354	Not Sig
CCT5	0.105758041484338	6.17508325436046	2.30451594145994	0.0213933139174652	0.0387903376512428	-4.33223	Not Sig
CCT6A	0.0420037453209368	7.03044718730569	1.08818	0.276772646537922	0.357204187928321	-6.37281	Not Sig
CCT6B	-0.0285761	3.63468921567198	-0.971134	0.331711123875648	0.415004562661466	-6.49225	Not Sig
CCT7	-0.0191659	7.40925142464763	-0.518182	0.604443404745898	0.678198290680481	-6.82669	Not Sig
CCT8	-0.0477258	6.7840777319524	-1.7455	0.081197929949638	0.125166813087698	-5.45073	Not Sig
CD109	0.645036176334149	3.99410742886559	9.8298483740021	7.50501498872731e-22	6.923528868056e-20	38.8232901415083	Not Sig
CD14	0.897738932833447	6.09513771246795	10.0669680106072	8.5513293661799e-23	9.24113660171842e-21	40.9553543436155	Not Sig
CD151	0.0380440762322234	7.02118974508804	0.869862538588239	0.384579642109614	0.46979204647709	-6.58466	Not Sig
CD160	-0.0025101	2.94631735415388	-0.124405	0.901018840783688	0.926493954360898	-6.9522	Not Sig
CD163	0.795642530628445	4.61869183865724	9.24873287204618	1.28742904093963e-19	7.34472925158823e-18	33.7771329475046	Not Sig
CD164	-0.229964	6.53573	-4.27365	2.10251144058516e-05	7.61237948829605e-05	2.01972857462547	Not Sig
CD19	0.266689441594471	3.57774643314624	4.8069402319728	1.76213411440333e-06	8.02364999844885e-06	4.37393239831115	Not Sig
CD1A	0.0565083537877031	3.40613450058486	1.05168791830222	0.29319118549296	0.374686381550694	-6.4115	Not Sig
CD1B	0.0464664602770308	2.74548511508715	1.95473837250773	0.0508861009134766	0.0834399692290779	-5.06796	Not Sig
CD1C	0.0978512461423953	3.3335871618056	2.53988256285718	0.0112360237382642	0.0219063851130729	-3.76987	Not Sig
CD1D	0.125493298617133	3.64963746175641	4.04899525078239	5.53222307064609e-05	0.000182961629794874	1.10779357985139	Not Sig
CD1E	0.0012680072487421	3.31534442030862	0.0365771492586508	0.970829301639461	0.978938957229447	-6.95921	Not Sig
CD2	0.380139247778555	4.73402935642274	4.74122658898006	2.42509337981112e-06	1.07448397425681e-05	4.0695219991298	Not Sig
CD200	-0.0105887	4.23257468411831	-0.205397	0.837302755072485	0.876707055624941	-6.93895	Not Sig
CD200R1	0.118380662192695	3.20152145696406	4.03306757418608	5.91471925641352e-05	0.000194365245880464	1.04494783998181	Not Sig
CD207	-0.0538594	3.40622010587524	-1.095	0.273772814433979	0.353896118179809	-6.36543	Not Sig
CD209	0.414914767549911	3.85453663990618	7.51824576645175	1.21114445338799e-13	2.28298873862823e-12	20.3258929840204	Not Sig
CD22	0.0708958854418649	3.31010116314205	1.80169311395667	0.0718881187534082	0.112621080145647	-5.35216	Not Sig
CD226	0.0681337542232647	2.89088870126103	3.4007579915971	0.000697973369283911	0.00181565883110145	-1.25524	Not Sig
CD24	-0.04974	7.22556444357618	-0.479348	0.631793239271323	0.702632351858443	-6.84591	Not Sig
CD244	0.0558171841992348	3.29590198249545	1.58074288007032	0.114246045608838	0.168729647211178	-5.72185	Not Sig
CD247	0.299162697562903	4.17590073061002	5.06590036284379	4.82066226085583e-07	2.43111354106361e-06	5.61242202666478	Not Sig
CD248	0.638294075300063	5.54194535191444	9.13736750139817	3.35082506834173e-19	1.76026907641081e-17	32.8396109437506	Not Sig
CD27	0.254883092984222	4.0820930120654	4.98423758210828	7.30206875490379e-07	3.56066068594299e-06	5.21518454244217	Not Sig
CD274	0.414475915120257	3.62422479767165	6.66575014056174	4.2986865996034e-11	4.9419652325937e-10	14.612096019225	Not Sig
CD276	0.0588206786146301	5.94860734819768	1.45320042539085	0.146474878768728	0.208800307712156	-5.91337	Not Sig
CD28	0.150503265702895	3.20493289131633	4.63883355926897	3.9579151762559e-06	1.66907881138429e-05	3.60319250568036	Not Sig
CD2AP	-0.330688	5.50853373656502	-5.44265	6.5709349202186e-08	3.96176400317324e-07	7.5242507953282	Not Sig
CD2BP2	-0.0758065	6.72722795166405	-2.68918	0.0072792373667762	0.0149092971842617	-3.38519	Not Sig
CD300A	0.402354486894806	4.27222579149837	7.74455785372352	2.30025707649302e-14	4.98111012346686e-13	21.9462416256461	Not Sig
CD300C	0.234193576999227	3.69709741352298	6.4555685327201	1.66255754694796e-10	1.6843047842588e-09	13.2997607088624	Not Sig
CD300LF	0.366060205717101	3.71440909216902	8.04848414792843	2.31283112300495e-15	5.93748750061928e-14	24.1892472933072	Not Sig
CD300LG	-0.023348	3.34417793630734	-1.00905	0.313187655596898	0.396180638579487	-6.45504	Not Sig
CD320	0.0964051867835991	5.20795786797576	1.74778770746074	0.080800891955269	0.12465638627008	-5.44678	Not Sig
CD33	0.185335059225251	3.46764847162757	6.08289333340998	1.66560137652597e-09	1.37651702982084e-08	11.0683556775299	Not Sig
CD34	-0.0487082	4.59623984369736	-1.16375	0.244796614660181	0.322614075092807	-6.28849	Not Sig
CD36	0.26088229108141	3.85869140658935	2.5497002519674	0.0109265113848802	0.0213616686223701	-3.74524	Not Sig
CD37	0.385578820773485	4.56366048460679	5.93746037646055	3.96153135191676e-09	3.07802063296758e-08	10.2309999510988	Not Sig
CD38	0.387047208505504	3.64350668285907	6.4518220396114	1.70254210802672e-10	1.71874958183089e-09	13.2767190802996	Not Sig
CD3D	0.199997567966384	4.69693825604495	2.81872332089178	0.00491451115068763	0.0105216901937458	-3.03387	Not Sig
CD3E	0.23019693934248	4.1775366447561	3.94549624908374	8.50712870472704e-05	0.000270015075279826	0.703705931227987	Not Sig
CD3G	0.120612856246464	3.49026663914182	2.62872348274557	0.00869910537190507	0.0174674833932059	-3.54358	Not Sig
CD4	0.205159338593877	4.85251706108627	3.66005176032729	0.000265051814668948	0.000752091412304369	-0.358072	Not Sig
CD40	0.00331920908371508	5.20760683795753	0.0530311409254369	0.95771745240512	0.969594926163535	-6.95848	Not Sig
CD40LG	0.0276733794111608	2.88716176147473	1.13169	0.258032044178126	0.336848781096319	-6.32496	Not Sig
CD44	0.19431954891259	6.74408822805487	2.45755284834627	0.0141537818502311	0.0268387303901358	-3.97272	Not Sig
CD46	-0.309092	6.82164628399804	-5.3439	1.12143588762732e-07	6.43974342960889e-07	7.01063	Not Sig
CD47	0.179749487050105	6.03021766937247	3.41475858468914	0.000663452327781121	0.00173460681182774	-1.20844	Not Sig
CD48	0.296996702470196	3.92246326901943	4.58423356772239	5.11952679207572e-06	2.11010790082394e-05	3.35851618010542	Not Sig
CD5	0.144592477796948	4.00879211474449	3.42713954002318	0.000634256176479359	0.00166359379693691	-1.1669	Not Sig
CD52	0.290399718589655	5.35243297470019	3.82761462493256	0.000137245247723661	0.000414732843121273	0.255830213775435	Not Sig
CD53	0.498348855100574	4.94434469035336	6.76858011816776	2.18741894064769e-11	2.70083163433399e-10	15.2681776401185	Not Sig
CD55	-0.0339324	6.34018603472314	-0.545276	0.585682894192505	0.661728945574266	-6.81241	Not Sig
CD58	-0.0635208	5.23441843669876	-1.39571	0.163104334943485	0.228599912129907	-5.99446	Not Sig
CD59	-0.0199376	6.18447629343779	-0.361595	0.717729074774434	0.777625495222525	-6.89502	Not Sig
CD6	0.320656565334122	4.18673347210192	5.46380709159909	5.85316936954939e-08	3.57780508125078e-07	7.6354681455093	Not Sig
CD63	-0.0516751	8.5460749429619	-1.43675	0.151094712681484	0.214362553738035	-5.93691	Not Sig
CD68	0.173738359058897	5.20271677503086	3.67423358053415	0.000250938660314171	0.000716507543680146	-0.30715	Not Sig
CD69	0.309370216821654	3.86705317158198	3.91504206196062	9.63761255012186e-05	0.000301261679356013	0.586736350026325	Not Sig
CD7	0.417453342323762	4.72935642492502	6.78893526730036	1.91155568524959e-11	2.39673175254443e-10	15.3991369642809	Not Sig
CD70	0.264723993551887	3.56084002193621	5.34965739194043	1.08730829563991e-07	6.25643368693006e-07	7.04031157291909	Not Sig
CD72	0.178951789214127	3.9098216699607	4.05303277882255	5.43905981549753e-05	0.000180300939896145	1.12376253288995	Not Sig
CD74	0.251462920070948	8.12848729980437	2.79369994278444	0.00530819249474832	0.0112604337704074	-3.10301	Not Sig
CD79A	0.368617280466452	4.16174650129603	4.46398635130004	8.93822539303702e-06	3.48529359226086e-05	2.82946658905937	Not Sig
CD79B	0.157874815865994	3.89770800290106	3.01181732330595	0.00266073090203723	0.00605521731757249	-2.48003	Not Sig
CD80	0.17302238485471	3.16693891047173	5.15362528379729	3.06544079172028e-07	1.61034984553935e-06	6.04598168018711	Not Sig
CD81	0.0190839770429374	8.46368714438545	0.525737958645025	0.599184259304109	0.673562887886242	-6.82278	Not Sig
CD82	0.335823480312574	5.90674187005509	5.52380984064062	4.20723720037969e-08	2.66701231914572e-07	7.95306189948283	Not Sig
CD83	0.349656056109329	5.24446822870768	7.10817331762067	2.20375127431186e-12	3.33858020155096e-11	17.4998001139466	Not Sig
CD84	0.284545409433014	3.7026668336757	5.76732138714878	1.06623534018404e-08	7.59960578207806e-08	9.27540966021259	Not Sig
CD86	0.509325952290355	4.19593978628278	9.21175639161012	1.77058861899843e-19	1.00454345298876e-17	33.4647839122636	Not Sig
CD8A	0.339124514543498	4.47290483775827	4.74949832011421	2.33004158334842e-06	1.03641637970422e-05	4.10761935045047	Not Sig
CD9	-0.193081	7.55804965581727	-3.34692	0.000846897430442205	0.00216484459185125	-1.43345	Not Sig
CD93	0.300032693669444	5.66827047761099	4.68350352251159	3.20008593803816e-06	1.38092406543924e-05	3.80543450643135	Not Sig
CD96	-0.458925	4.32494179126519	-7.38463	3.16563537198596e-13	5.52622531783456e-12	19.3893936596913	Not Sig
CD99	0.424488917875313	7.32075651599744	7.22157665704083	1.00197193945745e-12	1.6195691733652e-11	18.2670602322988	Not Sig
CD99L2	0.187875841707681	5.13375137714522	4.0368817804313	5.82090269727845e-05	0.00019155969520307	1.05997568918044	Not Sig
CDA	0.549263420634015	4.46023906809243	7.33562035276807	4.48619841509994e-13	7.62049302636812e-12	19.0496918097285	Not Sig
CDAN1	-0.0744685	4.80720143432924	-2.69486	0.00715736235863856	0.0146994734268727	-3.37014	Not Sig
CDC123	0.069680572065673	6.66247509275122	2.04186350925726	0.0414212239676637	0.0693327376251777	-4.8959	Not Sig
CDC14A	-0.134586	4.04506072114103	-3.8473	0.000126820122550203	0.000386212541754469	0.32971155196613	Not Sig
CDC14B	-0.246731	5.33115319590428	-5.40149	8.2196616204225e-08	4.89341555125573e-07	7.30907231590606	Not Sig
CDC16	-0.166324	6.68439565679482	-4.76788	2.13151856909281e-06	9.54096299940674e-06	4.19248645515489	Not Sig
CDC20	0.559391721903561	6.70990632811399	6.90196869695337	8.98440060762911e-12	1.20808963414816e-10	16.1328856623403	Not Sig
CDC20B	-0.0435512	2.89019491694205	-2.34463	0.0192365168696745	0.035268501683664	-4.24021	Not Sig
CDC23	-0.0259388	5.64763329894606	-0.746285	0.455666867901586	0.54039004494976	-6.68367	Not Sig
CDC25A	0.268335476757499	4.47883590978158	5.30548467743405	1.37747213476563e-07	7.76076281687467e-07	6.81318905525808	Not Sig
CDC25B	0.6554852719847	6.03406451292739	9.72975563926101	1.85393423767494e-21	1.5582660588813e-19	37.9358929881154	Not Sig
CDC25C	0.197407010326092	4.08546379560044	4.29061669680117	1.95077588280875e-05	7.12208942800221e-05	2.09051593809052	Not Sig
CDC26	0.060265300830447	5.94014574783063	1.81293247557167	0.0701353151852414	0.110090332659082	-5.33207	Not Sig
CDC34	0.00799696006568507	6.57712426422299	0.254568534677791	0.799107541925953	0.846715218809766	-6.92773	Not Sig
CDC37	-0.0496629	8.12828306897406	-1.85249	0.0642431430272507	0.102196403186627	-5.26038	Not Sig
CDC37L1	0.0206840489195113	4.92485181128874	0.621807996226917	0.534206714490624	0.6146464803615	-6.76811	Not Sig
CDC40	-0.156357	5.15407709022022	-4.64538	3.83700010827085e-06	1.62699701900408e-05	3.63270665758958	Not Sig
CDC42	-0.00241331	5.70180598010756	-0.0500181	0.960117749538973	0.970898859639847	-6.95864	Not Sig
CDC42BPA	0.031607670787233	4.63685191624809	0.661911933541787	0.508176776215141	0.590202853604218	-6.74258	Not Sig
CDC42BPB	-0.00146339	5.81886020011865	-0.0349821	0.972100856162335	0.979872827118594	-6.95927	Not Sig
CDC42EP1	0.301812199932202	5.7441913064099	5.97393831265541	3.19327231375624e-09	2.51975389041669e-08	10.4392546428237	Not Sig
CDC42EP2	-0.0148758	3.78828005166613	-0.46381	0.642882418271198	0.713147599972948	-6.85317	Not Sig
CDC42EP3	0.107794809267264	4.74659882779991	2.3140918025434	0.0208601298298301	0.0379476571376194	-4.31041	Not Sig
CDC42EP4	-0.182048	6.67927618214587	-3.87303	0.000114320900700204	0.00035192600657765	0.42680840710098	Not Sig
CDC42EP5	-0.601716	6.80983237802969	-7.04812	3.33064721349527e-12	4.88279766557246e-11	17.0979338128716	Not Sig
CDC42SE1	-0.138367	6.37898164026418	-2.79737	0.00524870576098467	0.0111571870119695	-3.0929	Not Sig
CDC42SE2	-0.0717319	5.07340812430151	-1.56874	0.117018918918796	0.172353799710745	-5.74057	Not Sig
CDC5L	0.00568472292994482	5.62864603497804	0.143392568243135	0.886008399509493	0.914456731784083	-6.94968	Not Sig
CDC6	0.237236618704307	4.56439664604926	4.99597669145136	6.88147632102392e-07	3.37875755290533e-06	5.27190975828304	Not Sig
CDC7	0.226176587958089	4.72628171949532	4.45438454205114	9.33968976507358e-06	3.62812255269736e-05	2.78780427903442	Not Sig
CDCA2	0.260773458630645	4.30741279142042	5.4209110339728	7.39695997535208e-08	4.42919814460792e-07	7.41042473741666	Not Sig
CDCA3	0.383960067084407	5.13685586331557	6.84180365392836	1.34465328641578e-11	1.73581124470533e-10	15.7409535830067	Not Sig
CDCA4	0.344595194003782	5.66227479051952	7.71846339654147	2.79187614022241e-14	5.90012475511209e-13	21.7572291216984	Not Sig
CDCA5	0.627639659431264	5.53856232808832	9.13928799227214	3.29627111332907e-19	1.73966457316023e-17	32.8556969844247	Not Sig
CDCA7	0.412260440285614	4.81873160315853	5.62986579090399	2.32893548077138e-08	1.54000180071753e-07	8.52239594027648	Not Sig
CDCA7L	0.367431440877748	4.35076463927215	4.9347660515426	9.36340162692989e-07	4.46789395545725e-06	4.97752694382261	Not Sig
CDCA8	0.391910447648465	5.46298776919428	6.73622551497953	2.70815142927305e-11	3.26908449659163e-10	15.0607566648793	Not Sig
CDCP1	0.0563579857566534	5.74914026836901	0.93351961255548	0.350772092771539	0.43532876918721	-6.52776	Not Sig
CDH1	-0.310783	6.60530152694616	-3.90328	0.000101109820816362	0.000314671732529692	0.541809177942439	Not Sig
CDH10	0.0352420642666513	2.73663855482922	1.38288312761627	0.167002557263529	0.233256772189718	-6.01211	Not Sig
CDH11	0.728856909839528	5.00881796358048	9.79210359669397	1.05641846135933e-21	9.66708087180995e-20	38.4877721218861	Not Sig
CDH12	-0.0744778	2.84812339709333	-1.42549	0.154319573747688	0.218038127669657	-5.95286	Not Sig
CDH13	0.0915136620735058	3.65010129737822	1.85901221524551	0.0633124765314279	0.10094234525813	-5.24841	Not Sig
CDH15	0.0676150983604318	3.11988665610876	3.46050583243516	0.000561424024711314	0.00148912538765762	-1.05421	Not Sig
CDH16	0.0519699481479847	3.04011193332686	2.20058758806846	0.0279881655674665	0.0493215894850198	-4.56334	Not Sig
CDH17	0.159939119700222	2.8739954584669	4.08276383572758	4.79747663202069e-05	0.000160723257583522	1.24183	Not Sig
CDH18	0.0856762251531733	2.72552542689992	3.07750190324251	0.00214300807988563	0.00499009084392823	-2.28341	Not Sig
CDH19	0.143148357042478	2.90030030019085	3.26800790780883	0.00111912912680971	0.0027884844536473	-1.68963	Not Sig
CDH2	0.370883692469031	3.69205513575366	5.66139575878423	1.94969645429402e-08	1.3075180654181e-07	8.69361817998154	Not Sig
CDH23	-0.56766	4.14316865208899	-8.82485	4.66282536632193e-18	1.94518674381084e-16	30.2603048016988	Not Sig
CDH24	0.074027340244454	4.56341229975505	2.09350731867141	0.0365497083753749	0.0621690212764771	-4.79041	Not Sig
CDH26	-0.510469	4.28912428233763	-6.66895	4.20982931058297e-11	4.84963788702385e-10	14.6323744285551	Not Sig
CDH3	0.324848685340879	6.01827388459839	3.19197279198143	0.00145612834450589	0.00352371258799496	-1.93081	Not Sig
CDH5	0.0702250412807741	4.9456085010514	1.46237620306737	0.143945366575223	0.205530146536939	-5.90013	Not Sig
CDH6	0.0407612644083772	3.65436221063665	1.09173495457524	0.275206740028035	0.355466235526251	-6.36897	Not Sig
CDH7	0.0118122910336242	2.80286620345335	0.713560178471777	0.475661989132167	0.559367456802021	-6.70736	Not Sig
CDH8	-0.139543	3.09113791930851	-4.76367	2.17547894684713e-06	9.71856677554112e-06	4.17302938979121	Not Sig
CDIPT	-0.0188029	6.47995829550878	-0.697201	0.485835260459734	0.569442485325545	-6.7188	Not Sig
CDK10	-0.0692843	5.54915869791098	-1.6208	0.105367991643392	0.157358594521922	-5.65839	Not Sig
CDK2	0.121533370596887	5.90151060652038	2.4538504271393	0.0142994585033202	0.0270787642919183	-3.98169	Not Sig
CDK2AP2	0.126378668709997	6.48299757794327	3.59363950577066	0.0003416311064516	0.000946177243081841	-0.593984	Not Sig
CDK3	-0.140449	3.98465111578075	-4.20007	2.90099078980031e-05	0.000101975038698464	1.7157905740194	Not Sig
CDK4	0.214937525432775	6.9133792255704	5.0547191214417	5.10448478479236e-07	2.56059190331737e-06	5.55766961944938	Not Sig
CDK5	-0.00536187	5.53755619696334	-0.163434	0.870208934609258	0.902351481832904	-6.94663	Not Sig
CDK5R1	0.308983042498345	4.5199583160728	5.39195080336964	8.65539023344612e-08	5.12057940453144e-07	7.25943867739132	Not Sig
CDK5RAP1	-0.0173162	5.63040131107083	-0.609806	0.542125675961413	0.6222435813407	-6.77544	Not Sig
CDK5RAP2	0.159460770680048	5.28561007283791	3.82942745327407	0.000136252491157177	0.00041206210478691	0.262617947307881	Not Sig
CDK5RAP3	-0.16154	5.59072463877499	-3.44605	0.000591960878338823	0.00156027411997924	-1.10316	Not Sig
CDK6	0.598472146770553	4.50518957468618	8.6484262976503	1.9928847763263e-17	7.24784088364567e-16	28.8382654321618	Not Sig
CDK7	-0.112639	5.81691214996241	-3.11703	0.00187783650049248	0.00443677191088102	-2.16309	Not Sig
CDK8	-0.0158306	4.93564	-0.519041	0.603844708492623	0.677727587266647	-6.82625	Not Sig
CDK9	0.0370588030220382	5.99372097112845	1.34912341433085	0.177595942221604	0.245843742392161	-6.05777	Not Sig
CDKAL1	0.131820239767588	4.6266087128411	2.53095378777986	0.0115242570862099	0.0223837290580663	-3.79219	Not Sig
CDKL1	-0.117145	3.27805491583082	-5.15624	3.02410017290137e-07	1.59126975102412e-06	6.05899215627083	Not Sig
CDKL2	0.0165242434309194	2.96965630458144	0.690500128140476	0.490036405290885	0.573192933045233	-6.72341	Not Sig
CDKL3	-0.0519833	3.06307337926955	-2.54233	0.0111579933365875	0.0217654719598174	-3.76373	Not Sig
CDKN1A	-0.159853	7.15556626820792	-2.54836	0.0109682649256141	0.0214285299777794	-3.74861	Not Sig
CDKN1B	0.0392377471736127	6.18276662402735	0.955913462108595	0.339341856853406	0.423298639653137	-6.50679	Not Sig
CDKN1C	0.209148441535099	5.3310209813315	3.38984055464731	0.000726044549180804	0.00188263882530955	-1.2916	Not Sig
CDKN2A	0.26706614169187	4.71502907098905	2.50377177287946	0.0124425974068297	0.0239664153412487	-3.85966	Not Sig
CDKN2AIP	-0.0447946	5.22193276926214	-1.28402	0.199424081691238	0.271001802988081	-6.14266	Not Sig
CDKN2B	0.32872278453424	4.8352876571376	3.97648155791851	7.48646236762728e-05	0.000240172147258883	0.823617413701667	Not Sig
CDKN2C	0.186604709645653	4.71573873677573	3.23141917021192	0.0012710872524034	0.00312728253534722	-1.80639	Not Sig
CDKN2D	0.305132055213841	5.0579137719114	8.70951945892019	1.20846418159182e-17	4.58610136070982e-16	29.3279163783135	Not Sig
CDKN3	0.43094269262228	4.61036734744375	6.80427424513099	1.72650473849342e-11	2.17673880752054e-10	15.498060839197	Not Sig
CDO1	0.11788728416093	3.37294914619744	2.45247247437978	0.0143540131654831	0.0271684716244764	-3.98503	Not Sig
CDR2	-0.0808552	5.97440069055432	-1.8982	0.0579504574224297	0.0934172240903977	-5.17562	Not Sig
CDR2L	0.183492177679091	5.93375421381469	3.51575784926081	0.000457726991709203	0.00123544913770797	-0.865271	Not Sig
CDRT1	-0.00271941	3.60041143591673	-0.0742551	0.940821944249165	0.957358676477023	-6.95714	Not Sig
CDRT4	-0.179599	3.94202098871673	-5.35546	1.05392231216372e-07	6.08593204891692e-07	7.07026413493328	Not Sig
CDS1	-0.168236	5.74537504743409	-2.94345	0.00331913656571422	0.0073963555795678	-2.68026	Not Sig
CDS2	0.096609428379784	5.48158255717643	3.25840524852147	0.00115729286809082	0.00287536723762351	-1.7204	Not Sig
CDSN	0.08133924199175	3.38068413442242	2.53231412044378	0.0114799236156019	0.0223205437399306	-3.7888	Not Sig
CDT1	0.358738452833347	5.46861006591087	5.83313649461732	7.29172237209752e-09	5.39017418607104e-08	9.64198211561192	Not Sig
CDV3	0.156969151472693	6.50663230738711	3.56274241949962	0.000383924708021015	0.00105009224346038	-0.702302	Not Sig
CDX1	0.150583470566294	3.51220862997223	4.83648795504935	1.52450405761245e-06	7.03765156294893e-06	4.51211336672942	Not Sig
CDX2	0.0654287588511417	3.6749855016309	1.30682085922981	0.191567331885706	0.261861765438755	-6.11341	Not Sig
CDYL	-0.0298865	5.28485870008501	-0.9629	0.335825559032774	0.419620437232946	-6.50014	Not Sig
CEACAM1	-0.224596	5.29201344123555	-3.01385	0.00264313758662221	0.00601880036030547	-2.47401	Not Sig
CEACAM21	-0.000233618	3.35121190986755	-0.00782692	0.993756612729299	0.99515985214362	-6.95985	Not Sig
CEACAM3	-0.00892584	3.32237366701048	-0.465335	0.64179071873161	0.71214544156538	-6.85247	Not Sig
CEACAM5	0.245707443492514	4.32726949862839	2.07839764345427	0.0379216467561398	0.0642425986476439	-4.82154	Not Sig
CEACAM6	0.474628294677272	5.39280334626199	2.90790361927801	0.00371723752366266	0.00819496681192931	-2.78256	Not Sig
CEACAM7	-0.0494704	3.54206265490201	-0.526725	0.598498492954153	0.672925326947163	-6.82227	Not Sig
CEACAM8	0.904279644322211	3.63690966573451	5.46565282049261	5.79429841881555e-08	3.54627314769688e-07	7.64518883168154	Not Sig
CEBPA	-0.354625	6.35967786320166	-4.88724	1.18654391123864e-06	5.59356616569374e-06	4.75132830605705	Not Sig
CEBPB	0.433262878409292	7.75777897214577	8.37817878863075	1.75810206586794e-16	5.48054509379217e-15	26.7080780849359	Not Sig
CEBPD	0.253102743777724	7.21301634243784	4.76478644190087	2.16370997229774e-06	9.66979797387259e-06	4.17819945897365	Not Sig
CEBPG	0.0788540468799255	6.25419560259406	2.4706717045601	0.0136481046689404	0.0259840677312864	-3.94084	Not Sig
CEBPZ	-0.0363493	6.23988951383741	-0.942973	0.34591751101639	0.430386622533222	-6.51897	Not Sig
CEL	-0.0467902	4.51002879151202	-0.537378	0.591123507733903	0.666614832265613	-6.81665	Not Sig
CELSR1	-0.0319464	4.47177433233203	-0.624779	0.532255505994531	0.612960847104429	-6.76628	Not Sig
CELSR2	-0.0214023	4.92609885773328	-0.380227	0.703856208036996	0.767136335855902	-6.88817	Not Sig
CELSR3	0.169539880039459	4.69022315252529	2.35920506854755	0.0185013318298173	0.0340471314098178	-4.20638	Not Sig
CEND1	0.0740145387659208	3.60929674230616	2.5328560225111	0.0114623052005972	0.0222939281986933	-3.78744	Not Sig
CENPA	0.522191269710043	4.88948475336004	8.12506294307802	1.28118531704352e-15	3.44493123044855e-14	24.7664008508681	Not Sig
CENPB	0.0912420012141206	7.19122410498986	2.7565368110416	0.00594562705940947	0.0124750425745413	-3.20456	Not Sig
CENPE	0.32517787300968	4.11146169721593	5.74608876646581	1.20430846651654e-08	8.48775662705789e-08	9.15798054190253	Not Sig
CENPF	0.442380946776343	5.37464896537422	6.60490363331265	6.38402285411643e-11	7.0741706372714e-10	14.228212468163	Not Sig
CENPH	0.120209833856889	4.23853587828035	3.20651052349064	0.00138521682395753	0.00337297324065366	-1.88513	Not Sig
CENPI	0.238570333194135	3.83152719703196	5.7855263257293	9.60223206318454e-09	6.90779630868459e-08	9.37641680966017	Not Sig
CENPJ	0.166883391337521	4.80419829233412	4.26497053831301	2.18446979175178e-05	7.8814558750421e-05	1.98359975626684	Not Sig
CENPK	0.209147866491167	4.47059519693392	4.13664630098825	3.81359451578607e-05	0.00013037920147823	1.45792626629751	Not Sig
CENPL	0.206456154212454	4.34548449682677	5.03186072767907	5.73578717514965e-07	2.85330894679628e-06	5.44609444127455	Not Sig
CENPM	0.233694179747891	5.37405281807306	4.3960497912859	1.21753219429811e-05	4.63446420956077e-05	2.53654437136884	Not Sig
CENPN	0.331275333120645	4.94519545385269	6.52417000047376	1.07363602378754e-10	1.12488900848727e-09	13.7238486375918	Not Sig
CENPO	0.117651976047441	4.27977	3.46067322599222	0.000561079145766366	0.00148855858475823	-1.05365	Not Sig
CENPP	0.0838463469562254	3.50485208196746	3.22441212435388	0.00130228127554988	0.00319295281626287	-1.8286	Not Sig
CENPQ	0.173586253231544	4.36718688071216	4.32272388495776	1.69170609891867e-05	6.23847549705236e-05	2.22523864963855	Not Sig
CEP135	0.0814951738191114	4.45173400201601	2.49998627756474	0.0125755094816362	0.0241731841585847	-3.869	Not Sig
CEP152	0.0844518391461202	3.99680890226809	2.28700150822029	0.0223993185610777	0.040394956724817	-4.37192	Not Sig
CEP164	0.0419612239230975	4.89796738922354	1.32143550874669	0.186651734589596	0.256253748625305	-6.09439	Not Sig
CEP170	0.0462794022093727	3.96526493212218	1.4890752449169	0.136775853191368	0.196878803268102	-5.86112	Not Sig
CEP192	-0.124205	4.95596813087563	-3.04497	0.00238662789825491	0.00550428186209318	-2.38132	Not Sig
CEP250	0.0161282742431075	4.56434346657454	0.547128023890219	0.584410145380522	0.660779853796162	-6.8114	Not Sig
CEP290	-0.214896	4.06670512598173	-6.22502	7.01573858365827e-10	6.27325340494645e-09	11.9048773422982	Not Sig
CEP350	-0.177551	5.67156815254738	-5.0908	4.24237797646526e-07	2.15866649771082e-06	5.73475226122644	Not Sig
CEP55	0.541172101345016	5.29300120368988	8.16457706362857	9.42834043843706e-16	2.5841395882837e-14	25.0660840180471	Not Sig
CEP57	-0.122779	4.93503897579753	-3.74092	0.00019353902914346	0.000565856058668087	-0.0651394	Not Sig
CEP63	-0.0440193	5.2247013759842	-1.67058	0.095110962395321	0.143513841795174	-5.57733	Not Sig
CEP68	-0.0964457	4.76736270492588	-3.21005	0.00136842412191489	0.0033335140642697	-1.87397	Not Sig
CEP70	-0.136795	4.89253711671261	-3.24461	0.00121423629724895	0.00299846338735231	-1.76445	Not Sig
CEP72	0.175300634793521	4.17910765410355	4.9644682967215	8.06702016321082e-07	3.89848712912918e-06	5.11994345339565	Not Sig
CEP76	-0.0483649	3.96801424184419	-1.50479	0.132686028280368	0.191737598456277	-5.83783	Not Sig
CEPT1	-0.107761	5.24476214320418	-3.33182	0.000893678983229466	0.00227293138105223	-1.48293	Not Sig
CERK	0.352688269032684	5.05325995273472	6.39155328979312	2.49119409749212e-10	2.42224330970378e-09	12.9077495362578	Not Sig
CES1	0.537608247032305	4.46548180889495	5.4264414839992	7.17771383216454e-08	4.30473144046359e-07	7.43934489721556	Not Sig
CES2	-0.115067	5.86647888501587	-2.80871	0.00506883376166239	0.0108173888835026	-3.06162	Not Sig
CES3	-0.0567813	3.22539294263765	-1.59957	0.110003161234551	0.163292238426014	-5.69222	Not Sig
CETN2	0.0547297023164655	7.0175838732581	1.68532331374604	0.0922312759651426	0.139782060688723	-5.55286	Not Sig
CETN3	-0.12164	4.54603287254306	-3.38093	0.000749740393592323	0.00193832404786787	-1.32121	Not Sig
CETP	0.899981596572936	3.81023206375439	5.0750712595477	4.59930597664181e-07	2.32361197315025e-06	5.65741600317333	Not Sig
CFB	0.433789992195774	4.7214891912502	5.44857938234772	6.36152831782391e-08	3.84777515044498e-07	7.5553882643446	Not Sig
CFD	0.180681260490233	6.22546916721055	2.00386281540262	0.0453481298690832	0.0752288347404222	-4.97186	Not Sig
CFDP1	-0.0876769	5.65282599909301	-1.46596	0.142967873570787	0.204391641855577	-5.89494	Not Sig
CFH	-0.0436894	5.51019030595215	-0.549351	0.582884752856173	0.659684150275184	-6.81019	Not Sig
CFHR3	-0.0889479	2.82879877932592	-3.59477	0.000340169579221171	0.000942738660369147	-0.590003	Not Sig
CFHR4	-0.0704841	2.87936134234378	-2.94386	0.0033147524730757	0.00738803698919466	-2.67906	Not Sig
CFI	0.186348502917923	3.69164178056922	3.34662588161612	0.000847787030036402	0.0021666305022124	-1.43442	Not Sig
CFL1	1.72214146362349	7.06860769553045	5.13214504827039	3.42698190246057e-07	1.7772378266554e-06	5.93916726684313	Up
CFL2	0.234302004293784	4.10021749265463	5.00906985661084	6.43994653331442e-07	3.178515585625e-06	5.33532782566776	Not Sig
CFLAR	-0.0342217	5.86970240711176	-0.941064	0.346894046688681	0.431317855333823	-6.52075	Not Sig
CFP	0.0504247473526176	3.2240159250146	2.91103618909064	0.00368047909457149	0.00812024038228712	-2.7736	Not Sig
CFTR	0.0661514606799813	2.80544935380439	2.13324624922779	0.0331420509904214	0.0570656832455708	-4.70745	Not Sig
CGA	-0.0440616	2.99060883868588	-1.10496	0.269438961485267	0.349009577165905	-6.35458	Not Sig
CGB1	0.0438330450555724	3.33317425238048	1.73063970301195	0.0838176845343917	0.128462462764814	-5.47628	Not Sig
CGGBP1	0.0643182417046093	5.89883990625415	1.67097944259411	0.0950316883796594	0.143432371381218	-5.57667	Not Sig
CGN	-0.562728	6.16434843642641	-6.55662	8.71801354095057e-11	9.36773670920134e-10	13.9258640380177	Not Sig
CGNL1	0.197419094933281	4.05250812626825	3.05668521155186	0.00229609640424136	0.00531168315982196	-2.34617	Not Sig
CGRRF1	-0.0145405	4.27017960455089	-0.423111	0.672303578480285	0.739638230077157	-6.87108	Not Sig
CH25H	0.379021974733161	3.94322235547828	6.15355032434058	1.0860655988611e-09	9.35731689466735e-09	11.4819740231044	Not Sig
CHAC1	0.0522641487141291	4.03833611592146	1.30175892437795	0.193291945986483	0.263869551384579	-6.11995	Not Sig
CHAC2	0.191763590842857	3.81944268951803	4.25852052529566	2.24731393745975e-05	8.08762170896155e-05	1.95680763188842	Not Sig
CHAF1A	-0.0557711	5.49596255825748	-1.51897	0.129079223536013	0.187392777566931	-5.81661	Not Sig
CHAF1B	0.265173282285962	4.55606955206402	5.42009765646692	7.42974810337395e-08	4.4464847958325e-07	7.40617372236439	Not Sig
CHAT	1.17323100994162	4.05138280177979	6.48975122806883	1.33771644331933e-10	1.38242882352864e-09	13.5105593565395	Up
CHCHD1	-0.0301202	5.79287541657813	-0.909314	0.363398435966589	0.448789949163353	-6.54987	Not Sig
CHCHD3	0.320394853372806	5.48381137849509	5.91605400268146	4.49335218384435e-09	3.43571881604325e-08	10.1093436653715	Not Sig
CHCHD4	0.0258773486964285	5.73002653561616	0.754842180483664	0.450517468479865	0.535234186455976	-6.6773	Not Sig
CHCHD5	-0.199816	5.36628858204151	-5.3283	1.21934319243132e-07	6.95270713794886e-07	6.93025548799178	Not Sig
CHCHD6	0.0349938769254106	5.11128115735025	1.04064907677595	0.298284395754429	0.380210406495788	-6.42295	Not Sig
CHCHD7	-0.067111	5.15397609389411	-1.76301	0.0781980773820106	0.121134960280365	-5.42036	Not Sig
CHD1	-0.0354172	5.16697837002994	-1.05149	0.29328391417217	0.374762677264821	-6.41171	Not Sig
CHD1L	0.0860284853981872	4.23769132337924	2.91862740809716	0.00359277054049992	0.00794451576326566	-2.75182	Not Sig
CHD2	-0.0767839	5.04417021394014	-2.88526	0.00399309408278446	0.00874872341327577	-2.84711	Not Sig
CHD3	-0.149513	5.76632428567587	-4.28534	1.99686169850562e-05	7.26463279671152e-05	2.06844738022977	Not Sig
CHD4	-0.0111788	6.11079650806509	-0.378597	0.705065535949309	0.767984666242627	-6.88878	Not Sig
CHD5	0.0539657911121836	3.06708426446599	2.69713318676817	0.007108935752985	0.0146158894707593	-3.3641	Not Sig
CHD6	-0.198488	5.22924248457843	-5.10328	3.97822885635288e-07	2.03888721016423e-06	5.79630882948222	Not Sig
CHD7	-0.0946655	5.05326752259145	-2.22633	0.0262094447747518	0.0464757883824205	-4.50708	Not Sig
CHD8	-0.0365687	6.06217735314196	-0.996404	0.319289406946816	0.402687218031068	-6.46761	Not Sig
CHD9	-0.224931	5.62659109156721	-5.75938	1.11599842217138e-08	7.93435720324478e-08	9.23141826277318	Not Sig
CHEK1	0.282716316160337	4.64279427371288	5.40133628388756	8.22638277373023e-08	4.89484873274866e-07	7.30828687580637	Not Sig
CHEK2	-0.0129917	4.31941366890608	-0.40749	0.683733559722229	0.749643281203306	-6.87751	Not Sig
CHERP	-0.101621	5.29337977232087	-1.80113	0.071977161720948	0.112745010221921	-5.35317	Not Sig
CHFR	-0.0194419	5.68899897449111	-0.686384	0.492626550535264	0.575678009157944	-6.72622	Not Sig
CHGA	0.0630889597006226	3.10473316126501	1.4255398899362	0.154306329807285	0.218038127669657	-5.95279	Not Sig
CHGB	0.0911198558202044	2.9590417358076	1.76425353543487	0.0779877975315648	0.120875227235441	-5.41818	Not Sig
CHI3L2	0.312337349229016	3.39671249043565	5.55520365161152	3.53524923257183e-08	2.27020220950722e-07	8.12053029939189	Not Sig
CHIC2	0.106813654192796	5.65790196854639	3.34417623189831	0.00085522626509196	0.00218318389876231	-1.44246	Not Sig
CHKA	-0.0545918	5.10179087693575	-1.0676	0.285952443363536	0.367006263414325	-6.39479	Not Sig
CHL1	-0.0102893	3.1328619091954	-0.187575	0.851246698381358	0.887295267915972	-6.94242	Not Sig
CHM	-0.0726024	4.53901693152739	-1.79146	0.0735149019981464	0.114866947215023	-5.37034	Not Sig
CHML	0.0224516492619946	4.27638652860657	0.511229101019191	0.609300992277292	0.682703501468394	-6.83024	Not Sig
CHMP1B	0.0137181760854839	6.48223083886257	0.334935236772616	0.737742624015459	0.79513350633581	-6.90423	Not Sig
CHMP2A	-0.122498	7.11481709517024	-3.58759	0.000349557407780424	0.000965537464967008	-0.615279	Not Sig
CHMP2B	-0.108026	5.78509596626759	-2.21639	0.026884527625014	0.047583642951339	-4.52889	Not Sig
CHMP4A	-0.029054	4.87243634661622	-1.01375	0.310940562499117	0.393557452613216	-6.45033	Not Sig
CHMP4B	0.000425834470652475	7.54192261974669	0.0122982064940511	0.990190096840123	0.992639546677699	-6.9598	Not Sig
CHMP4C	-0.285014	5.58394868078627	-4.93656	9.27964484246943e-07	4.43725790254954e-06	4.98611223536693	Not Sig
CHMP5	-0.00510521	6.7954317730786	-0.116896	0.906965363459392	0.930875791819954	-6.9531	Not Sig
CHMP6	-0.0657066	5.30774605150336	-2.26084	0.0239788212072069	0.0429566915437602	-4.43065	Not Sig
CHMP7	-0.0601434	5.38720538314867	-2.07957	0.0378140504224405	0.064069886537768	-4.81914	Not Sig
CHN1	0.295988293452589	4.20797565806893	5.85110662849655	6.56877949543427e-09	4.90045634021648e-08	9.74275	Not Sig
CHN2	-0.170882	3.53951092948678	-3.82979	0.000136052722885101	0.00041156764771454	0.263989831204274	Not Sig
CHODL	0.143330505197099	3.20335699567489	3.48345555610044	0.000515941658196652	0.00137750352836645	-0.976089	Not Sig
CHORDC1	0.14176324309423	4.67280633367579	2.59609620562033	0.00956415858342153	0.0189860929751722	-3.62758	Not Sig
CHPF	0.181639789630954	6.53948772451043	3.75363869114833	0.000184099024190113	0.000541184359452129	-0.0184913	Not Sig
CHPT1	-0.0702036	5.26473745186718	-1.10357	0.270037665615732	0.349625444059985	-6.35609	Not Sig
CHRAC1	0.0392607045467406	5.42732726839784	1.39054275562615	0.164666634440467	0.230504848383418	-6.00159	Not Sig
CHRD	0.0678037015517372	3.60904259466462	2.3253261599797	0.0202494188600315	0.0369346014796299	-4.28469	Not Sig
CHRDL1	0.0616900549186639	3.42304647447736	1.0577795861019	0.290405724607218	0.372006520333947	-6.40513	Not Sig
CHRDL2	0.488486708906117	3.87561838077794	6.59277905458149	6.90486008095163e-11	7.62154156989865e-10	14.1521037065062	Not Sig
CHRNA1	0.130381490873112	3.22695692732693	4.50667952835854	7.34465999560187e-06	2.92667995979208e-05	3.01575654178583	Not Sig
CHRNA10	-0.0331217	3.61732081739141	-1.46436	0.143403744112081	0.204863876846125	-5.89726	Not Sig
CHRNA3	0.0311576329108161	3.19226093038586	1.11647394136839	0.264481559750267	0.343726063278695	-6.3419	Not Sig
CHRNA5	-0.0143233	3.68256219254051	-0.362881	0.716768737595809	0.776881733260068	-6.89456	Not Sig
CHRNA6	0.00524522579430542	2.81742794572479	0.262765670551028	0.792784120417814	0.841193324703659	-6.92563	Not Sig
CHRNA9	0.0286643169221321	2.83170206094013	1.01981864313513	0.308055661965975	0.390639504920782	-6.44422	Not Sig
CHRNB1	0.0899284997801146	4.51659447401189	2.22176428181996	0.0265174801513006	0.0469926358389517	-4.51711	Not Sig
CHRNB3	0.00130605630720604	2.81561202674182	0.089630661934647	0.928598267344568	0.948151222852408	-6.95589	Not Sig
CHST1	0.175348495756213	3.77674533429646	4.61863919101758	4.35451013879857e-06	1.82142904894851e-05	3.51237276388314	Not Sig
CHST10	-0.0125853	4.04529418483075	-0.266799	0.789677771289835	0.838681549122591	-6.92457	Not Sig
CHST12	0.188556999868976	5.2106891119416	5.46908702992194	5.6862871552686e-08	3.49335681379712e-07	7.66328362073958	Not Sig
CHST13	0.163798890807536	3.41345172153888	6.13736429927387	1.19830247777323e-09	1.02234121919495e-08	11.3868311513031	Not Sig
CHST2	-0.121244	4.8498892230464	-1.98532	0.0473751880880074	0.0782369755835569	-5.00841	Not Sig
CHST3	0.141392447575244	4.58336553226448	2.52688391605101	0.0116578048659298	0.0226121558655906	-3.80234	Not Sig
CHST4	0.0178799905285354	3.06718122067035	0.67876607747893	0.497439657715393	0.580097217481982	-6.73138	Not Sig
CHST6	0.184707108335507	3.41877819505206	5.20970769228381	2.28682651365377e-07	1.23037555478565e-06	6.32685637961409	Not Sig
CHST7	0.264056188712526	4.2531736464843	6.63099264225453	5.3903749089019e-11	6.05776793493368e-10	14.392414076544	Not Sig
CHST8	0.00694062902798098	3.49643573568926	0.164911274906166	0.869046407261059	0.901646270649434	-6.94639	Not Sig
CHST9	-0.115389	2.93239685329284	-2.8108	0.00503622845763159	0.0107579224978813	-3.05583	Not Sig
CHSY1	0.241517712794437	6.28162098327256	6.88705473233393	9.93170227380441e-12	1.32895077477428e-10	16.0354405652387	Not Sig
CHTF18	0.116117975531683	5.29746399070593	2.75357620129517	0.0059992655022124	0.012568992919794	-3.21259	Not Sig
CHUK	0.0689015675340983	4.74241668134133	2.07413463224604	0.0383165671120114	0.0647858869050802	-4.83029	Not Sig
CHURC1	-0.0132402	5.37857485570253	-0.253915	0.799612222836255	0.847091764776677	-6.9279	Not Sig
CIAO1	-0.0961741	6.23979305764008	-3.53308	0.000429097422927601	0.00116259991832844	-0.805435	Not Sig
CIAPIN1	-0.0586586	5.70882984370302	-1.94067	0.0525726407572271	0.0857839739246845	-5.09504	Not Sig
CIB1	-0.187415	7.72065830741819	-4.90212	1.10197384716367e-06	5.22309826389564e-06	4.82193720493548	Not Sig
CIB2	-0.0624092	4.87943698262824	-1.27329	0.203203846907917	0.275248185611094	-6.15626	Not Sig
CIB4	0.0120728788496187	2.71542432909759	0.537727795594297	0.590881975204428	0.666474927698275	-6.81646	Not Sig
CIC	0.063234954588947	5.77107557650673	2.10545725783524	0.035494874723689	0.0606063007585421	-4.76562	Not Sig
CIDEA	-0.06338	3.48693169932463	-1.17934	0.238536614942005	0.315426520189597	-6.27039	Not Sig
CIDEB	1.4917028104139	4.58026439204914	7.28566126661748	6.38760659419098e-13	1.067454668988e-11	18.7054855187997	Up
CIDEC	0.0749303698816823	3.26830330840845	1.78363874021445	0.0747788433641773	0.116538323808999	-5.38417	Not Sig
CIITA	0.108968027185733	3.91076397296363	2.4664271286326	0.0138099381869836	0.0262525328543646	-3.95118	Not Sig
CILP	0.598251028143414	3.72136278250617	7.5642564673615	8.67000052660834e-14	1.68745276115652e-12	20.651848477548	Not Sig
CINP	-0.0361754	4.67831174379381	-1.38646	0.165908713853221	0.23198597364048	-6.0072	Not Sig
CIRBP	-0.375964	7.42800635291935	-8.62202	2.47155688198374e-17	8.84692616399669e-16	28.6275793859999	Not Sig
CISH	0.072907176070256	4.46956437964022	2.13796538790473	0.0327560700894627	0.0564782141475663	-4.69749	Not Sig
CIT	0.181391446194023	4.12293504344693	4.9342640511598	9.38695090806963e-07	4.4753668888179e-06	4.97512694772916	Not Sig
CITED2	-0.186358	6.35906180209694	-3.35508	0.000822569682820535	0.00210788125360538	-1.40662	Not Sig
CITED4	0.251238839616811	5.79212745294619	3.8760433108566	0.000112934239345186	0.000348034984750089	0.438232758209543	Not Sig
CKAP2	0.108660897192623	5.39664012899011	2.20483952109699	0.0276873514156911	0.0488445859007847	-4.55409	Not Sig
CKAP2L	0.403214135924188	4.46204968163616	6.55928003584178	8.56988770984646e-11	9.23480682275668e-10	13.9424900293976	Not Sig
CKAP4	0.180845072665521	6.9057168249274	2.62117619824399	0.00889273300007798	0.017824737917662	-3.5631	Not Sig
CKAP5	0.120057244274685	6.04431	2.66676711485627	0.00777937722570443	0.0158109606627383	-3.44433	Not Sig
CKB	-0.114149	6.24791710272412	-1.33972	0.180633237926059	0.249409266335726	-6.07029	Not Sig
CKLF	0.0628770903275102	4.75345418150264	1.33696975998378	0.181529818608676	0.250433902948649	-6.07394	Not Sig
CKM	0.0574412087884912	3.32322916322445	1.37057930969956	0.170806873773257	0.237896845060163	-6.02888	Not Sig
CKMT1A	-0.402334	5.33142891580155	-5.35719	1.04416098197309e-07	6.036009471113e-07	7.07920141970929	Not Sig
CKMT2	-0.0173122	3.43920648086994	-0.576928	0.564115145773699	0.642801221037775	-6.79479	Not Sig
CKS1B	0.37314638464032	6.70709042497088	6.35586710664985	3.11635582488753e-10	2.97904713942703e-09	12.6907819973429	Not Sig
CKS2	0.251949325090951	7.05093654573785	4.13949047746397	3.76739596292609e-05	0.000128994091705861	1.46940914629779	Not Sig
CLASP1	-0.0176338	5.72605199091708	-0.552292	0.580868946119516	0.657862055256827	-6.80859	Not Sig
CLASP2	-0.122728	4.79323702838226	-3.6294	0.000298145205386765	0.000834703588828924	-0.467493	Not Sig
CLC	0.266823073211596	3.11931637859236	5.92465454097683	4.27180488067256e-09	3.28402235643574e-08	10.158172809198	Not Sig
CLCA2	-0.161822	4.89337012052982	-1.07688	0.281788101150573	0.362522628543713	-6.38493	Not Sig
CLCA4	-1.11626	4.89288140504665	-7.57074	8.27009434084895e-14	1.61515938873689e-12	20.6979001631427	Down
CLCC1	0.0752617864129856	4.9809307146224	2.36498466226114	0.0182167061001055	0.033566899012325	-4.19291	Not Sig
CLCF1	0.460122410219515	4.86240023406822	8.7369757345328	9.64232595323899e-18	3.72147865957152e-16	29.5489397706432	Not Sig
CLCN2	-0.0252923	3.9437864865397	-1.02393	0.306111308770293	0.38882825311653	-6.44005	Not Sig
CLCN3	-0.332175	5.81725491341892	-7.49595	1.42325915294676e-13	2.63884340007955e-12	20.1685516570373	Not Sig
CLCN6	-0.0231737	4.55479748287995	-0.891247	0.373006523023457	0.458546629473306	-6.56599	Not Sig
CLCN7	0.0620418578775235	6.34393357709812	1.87418324181592	0.0611900879485894	0.0981376576611512	-5.22042	Not Sig
CLCNKA	-0.00129494	3.24624151074102	-0.043884	0.965005418185904	0.974712166650833	-6.95892	Not Sig
CLDN1	0.102825396814636	6.9144637241132	0.977421311565069	0.328591760830472	0.412185113988221	-6.48618	Not Sig
CLDN10	-0.0334975	2.91692017423528	-0.712994	0.476012281018275	0.559535034460257	-6.70776	Not Sig
CLDN11	0.250449711531827	4.13534564572171	3.69383529442257	0.000232590661662929	0.000669849298956663	-0.236451	Not Sig
CLDN12	-0.0543601	5.39655812920501	-1.23863	0.215766888803016	0.28984336299844	-6.19938	Not Sig
CLDN14	-0.0933859	3.87814989546857	-2.56549	0.010444658984795	0.0205238428955431	-3.70544	Not Sig
CLDN15	-0.137612	4.97099721527381	-4.09189	4.61549862498116e-05	0.000155176482659737	1.27821789725016	Not Sig
CLDN16	0.809673807433112	3.63529976577096	4.81570699840367	1.68814246803885e-06	7.72704823914355e-06	4.41484610052829	Not Sig
CLDN17	-0.00264284	2.70371295570615	-0.120488	0.904120522169137	0.928673446641911	-6.95268	Not Sig
CLDN18	0.0336890950802839	3.2776782429081	0.776504539038481	0.437631	0.522330434490467	-6.66086	Not Sig
CLDN19	0.0195558328022187	3.80653214170736	0.845629458393715	0.397957286772225	0.483678377571169	-6.60527	Not Sig
CLDN20	-0.0181708	3.16770413874205	-0.898141	0.369321736891615	0.454763420034556	-6.55988	Not Sig
CLDN22	1.04458926780494	3.85619995099615	6.22428633728381	7.04758602484468e-10	6.29181421116543e-09	11.9004930567418	Up
CLDN23	-0.375659	5.87845219135901	-4.95339	8.52908955692156e-07	4.0977707137945e-06	5.06670794226439	Not Sig
CLDN3	0.386820309971087	4.95521983944009	3.69257462525599	0.000233731696107463	0.000672729236273335	-0.241009	Not Sig
CLDN4	-0.0973632	6.11023601069039	-1.14005	0.254530663047378	0.332890667773005	-6.31554	Not Sig
CLDN5	0.149623016681668	4.85425980776435	2.51126806243003	0.0121830674655632	0.0235264238481528	-3.84112	Not Sig
CLDN7	-0.336566	6.93839381870864	-4.77375	2.07157497650951e-06	9.29464660278899e-06	4.21967662796494	Not Sig
CLDN8	0.0100138460953558	3.15169229342486	0.148623093399645	0.881880348810753	0.911203427129422	-6.94892	Not Sig
CLDN9	0.0951634641058448	3.87284701164341	1.64821087002671	0.0996165572165374	0.149754779376795	-5.61406	Not Sig
CLDND1	0.211592066197616	6.10118401011413	3.35430540251737	0.000824853183464435	0.00211243771735897	-1.40917	Not Sig
CLDND2	-0.0445439	4.2177369725302	-1.26143	0.207440849631344	0.280151311683749	-6.17115	Not Sig
CLEC10A	0.142595393770337	3.58569498273243	3.00068651465822	0.00275904349368814	0.00625386866218125	-2.51293	Not Sig
CLEC11A	0.407811334031733	5.08691990905702	6.8702908228406	1.11137387632959e-11	1.47321955312054e-10	15.9261374161364	Not Sig
CLEC12A	0.224909942221701	3.16796260607311	3.70942900633217	0.000218902828747562	0.000633645509642496	-0.179946	Not Sig
CLEC14A	-0.0587411	4.78426375827026	-1.37137	0.170558906768933	0.237590442246399	-6.0278	Not Sig
CLEC1A	0.111133422544954	3.36155075212482	2.97989716686436	0.00295161319762605	0.00665182819333917	-2.57407	Not Sig
CLEC2B	0.100511383515904	4.28054643176468	1.29953779521919	0.194052285186903	0.264780096201995	-6.12281	Not Sig
CLEC2D	-0.0539196	4.23879864124775	-1.12076	0.262651213517742	0.341738713425733	-6.33714	Not Sig
CLEC3A	0.0501173593652071	2.95343369057488	1.21431583812151	0.224907458346622	0.300485685842355	-6.22892	Not Sig
CLEC3B	0.0181776285558222	4.09687241741415	0.319558951530847	0.749367960740902	0.804606193274698	-6.90922	Not Sig
CLEC4A	0.309864003868983	3.08198206084212	7.19594419185847	1.19850134582924e-12	1.90734849524886e-11	18.092677715375	Not Sig
CLEC5A	0.314295429309532	3.26693825424991	7.03569399341053	3.62636216852809e-12	5.2754271187549e-11	17.0151798895715	Not Sig
CLEC7A	0.385236138309639	3.81902563190487	6.91225538580474	8.38327799998593e-12	1.13650006530275e-10	16.2002087878577	Not Sig
CLGN	0.153725328172186	3.09539087524653	3.24452485884876	0.00121459009987287	0.00299868447851555	-1.76472	Not Sig
CLIC1	-0.0229727	8.08960315705813	-0.688092	0.49155072803195	0.574657542857875	-6.72506	Not Sig
CLIC2	0.150355055671168	3.98369309532422	3.26465790148019	0.0011323086550291	0.00281946594439657	-1.70038	Not Sig
CLIC3	0.351321763751755	5.9336560866538	3.05605867113543	0.00230085583888781	0.00532160848019976	-2.34805	Not Sig
CLIC4	0.467510956445559	5.96677558510493	7.03648043851739	3.60690291720201e-12	5.25385460866382e-11	17.0204141586255	Not Sig
CLIC5	0.145724730595028	3.28250544664233	3.64145873437651	0.000284685533322793	0.000799387960062788	-0.424543	Not Sig
CLIC6	-0.439667	4.77213722595249	-3.57236	0.000370258969580391	0.00101751720218665	-0.668678	Not Sig
CLINT1	-0.147497	6.36629730392869	-3.63878	0.000287621886237947	0.000806834497686522	-0.434085	Not Sig
CLIP1	0.0437818042305222	5.15428967750134	0.966112876848836	0.334216100413112	0.417889817232792	-6.49707	Not Sig
CLIP2	0.288210213519101	5.16214562162215	6.15200985963092	1.09628932327273e-09	9.42393556907247e-09	11.4729090233645	Not Sig
CLIP3	0.478160971404303	5.04513029784217	6.81857603567062	1.56985668480858e-11	1.99475518505297e-10	15.5904792292671	Not Sig
CLIP4	0.221930556440722	4.47141406393933	3.9201689382235	9.43784624549773e-05	0.000295668805487749	0.606366300775845	Not Sig
CLK1	-0.118734	6.25485084663638	-2.61847	0.00896297535782452	0.0179560171937208	-3.57008	Not Sig
CLK2	-0.0531106	6.18480562146044	-1.58721	0.112773211229209	0.166858472788869	-5.71171	Not Sig
CLK3	-0.084641	5.3111032476138	-2.87495	0.00412473271121404	0.00900410582419116	-2.87634	Not Sig
CLK4	-0.0655928	4.4053722113351	-2.01716	0.0439391900027594	0.0731159977945903	-4.94544	Not Sig
CLMN	-0.0712597	4.34374221598318	-1.60554	0.10868307130243	0.161648582659861	-5.68275	Not Sig
CLN3	-0.119272	4.53054571460609	-3.42299	0.000643916808938641	0.00168625064182478	-1.18086	Not Sig
CLN5	-0.143503	4.24757674769426	-4.50232	7.49414741128696e-06	2.97537056248681e-05	2.99663479326749	Not Sig
CLN6	0.0144139581931038	4.77599291054766	0.498429390008045	0.618288600025438	0.690659651948084	-6.83665	Not Sig
CLN8	-0.166346	4.39931197565694	-5.25639	1.78805230035562e-07	9.80146350344699e-07	6.56283669187344	Not Sig
CLNS1A	-0.070087	6.21797175865363	-1.552	0.12097116242156	0.177414990305989	-5.76641	Not Sig
CLOCK	0.00621198629434705	5.0449237716465	0.128626542472973	0.897678452615742	0.923855852319497	-6.95167	Not Sig
CLP1	0.0289684350996424	5.14273117837586	0.733295831882897	0.463546067981948	0.54801596513765	-6.6932	Not Sig
CLPP	-0.0100721	6.17368067166394	-0.343873	0.731012172639565	0.789207148962518	-6.90122	Not Sig
CLPTM1	0.0301389026833325	7.03336133036494	0.907527602855608	0.364341646434949	0.449758992830436	-6.55148	Not Sig
CLPTM1L	0.142289942168282	6.65979392269405	2.1412589175376	0.0324889801325656	0.0561229198966791	-4.69053	Not Sig
CLPX	-0.141807	5.64659806520177	-4.34868	1.50663009054911e-05	5.60515791392154e-05	2.33484836373988	Not Sig
CLRN1	-0.000563336	2.88862078305832	-0.04121	0.96713653678995	0.976064850170343	-6.95904	Not Sig
CLRN3	0.0269614041574329	2.8102934133691	1.02081036003967	0.307585706900941	0.390225292509502	-6.44321	Not Sig
CLSTN1	0.043756029538458	6.31061914692653	0.983834379654447	0.325429641640698	0.408705051875705	-6.47995	Not Sig
CLSTN2	0.178541976002242	3.21207904029711	4.71530485436674	2.74772082192152e-06	1.20354308747563e-05	3.9505450663467	Not Sig
CLSTN3	-0.0459248	5.14525397352514	-1.20616	0.228033190015575	0.303803288376979	-6.2387	Not Sig
CLTA	-0.0273052	6.48813765098499	-0.554056	0.579661546550735	0.656953612536076	-6.80762	Not Sig
CLTB	0.0769064851178936	6.84772281605523	1.26036085464572	0.207826707046809	0.280538858536776	-6.17248	Not Sig
CLTC	0.024333622841274	6.01307709723858	0.641423755022181	0.521391124259848	0.602773824449974	-6.75582	Not Sig
CLTCL1	0.0995740728313224	3.68717443073977	2.61418196926941	0.00907560430285613	0.0181592103728634	-3.58114	Not Sig
CLU	0.10324501628688	5.44575316896895	1.59214020644473	0.111662223497536	0.165408779376833	-5.70396	Not Sig
CLUAP1	-0.00533059	4.30032026848714	-0.146598	0.883478612912421	0.912260607945877	-6.94922	Not Sig
CLUL1	-0.0301661	2.93828343908811	-1.59056	0.112017427474037	0.165848349366897	-5.70644	Not Sig
CLYBL	-0.145403	3.83982521824757	-3.80081	0.000152745813001569	0.000457551937731997	0.155820807187374	Not Sig
CMAS	0.0141086054415442	6.39388234015237	0.351950946436408	0.724947556801862	0.783725221706434	-6.89843	Not Sig
CMBL	0.159969228912233	5.02426728180794	2.38709184612709	0.0171631281526524	0.0318479174404165	-4.14109	Not Sig
CMIP	-0.0282453	5.98569451792034	-0.494482	0.621071781382168	0.693154470674089	-6.8386	Not Sig
CMKLR1	0.240627670946142	3.66085827375078	4.99434095863317	6.93864781421734e-07	3.40392722645587e-06	5.26399802348098	Not Sig
CMTM2	0.11596399412877	3.40823696244341	4.40459003388313	1.17140253419816e-05	4.47087270620469e-05	2.5731298256481	Not Sig
CMTM3	0.154874105910562	6.03459303014502	3.02798756337855	0.00252361232747041	0.00577909769521832	-2.43201	Not Sig
CMTM4	-0.0715249	5.16583093383044	-1.32454	0.185620470667326	0.255114027151361	-6.09033	Not Sig
CMTM6	-0.028479	6.19589682923514	-0.586103	0.557935575010384	0.637538921423222	-6.7895	Not Sig
CMTM7	-0.104702	6.29030306610476	-1.8638	0.0626363913591169	0.100105529269261	-5.23961	Not Sig
CMTM8	-0.0756476	5.52239665791898	-1.31672	0.188226717844839	0.258041387868235	-6.10055	Not Sig
CMYA5	-0.344214	4.58900036443764	-5.32207	1.26069707370993e-07	7.1633098124119e-07	6.89823242378348	Not Sig
CNBP	0.0233789491853766	7.50274926188692	0.626264879349431	0.531280968956729	0.612087029622501	-6.76535	Not Sig
CNDP1	0.000898420239952014	2.78109571730101	0.0595876408306499	0.952495703439841	0.965647576813308	-6.95812	Not Sig
CNDP2	-0.248686	6.91959559344424	-5.36406	1.00622544573792e-07	5.834256582927e-07	7.11474792691009	Not Sig
CNFN	0.29039516083653	5.19138065098679	3.27540494733127	0.00109052937177085	0.00272500259446902	-1.66587	Not Sig
CNGA1	-0.367258	4.25629000246168	-4.4585	9.16547864137312e-06	3.56410850389516e-05	2.80565793135372	Not Sig
CNGB1	0.0509486236335941	3.53064951294822	1.58655930232997	0.112921609654494	0.167056258767867	-5.71273	Not Sig
CNGB3	-0.0297207	2.87994976295736	-1.59291	0.111489445324999	0.165241973952359	-5.70274	Not Sig
CNIH2	0.164501322007988	3.94524160649951	4.08561014390781	4.73997447129763e-05	0.000159078646334854	1.2531738645332	Not Sig
CNIH3	-0.0124682	3.4267265900239	-0.258379	0.79616645704654	0.844229584908615	-6.92676	Not Sig
CNIH4	0.00586260263656513	6.39786755824329	0.147290424655626	0.882931821184684	0.911969268496187	-6.94912	Not Sig
CNKSR1	-0.34922	5.46877921047302	-7.44035	2.12446644732139e-13	3.83248343048582e-12	19.7780786202525	Not Sig
CNKSR3	-0.0137372	4.14052109200309	-0.269008	0.787977998029797	0.837268128443122	-6.92398	Not Sig
CNN1	0.898585734592444	5.14364499988413	7.54435443506533	1.00209619646911e-13	1.92399078533588e-12	20.5106375920201	Not Sig
CNN2	-0.0184526	6.88701729713759	-0.319258	0.749595862701431	0.804774742555884	-6.90932	Not Sig
CNN3	0.606827117341163	7.28309180201403	10.3269440200315	7.53616816882432e-24	1.01801071680535e-21	43.3405770788852	Not Sig
CNNM1	-0.0353968	3.09515955092967	-1.10482	0.26949708084272	0.349045014989424	-6.35473	Not Sig
CNNM2	-0.0242502	3.84071651178008	-1.15764	0.247281070532799	0.325208426904923	-6.29552	Not Sig
CNNM3	-0.0785057	5.44297214928912	-2.38781	0.0171297074827991	0.0317963014571112	-4.13939	Not Sig
CNNM4	-0.0785532	4.75511496085007	-2.34976	0.0189749089052418	0.0348226251573312	-4.22833	Not Sig
CNOT1	-0.104782	6.04254657791576	-2.31194	0.020978917274586	0.0381298652176307	-4.31532	Not Sig
CNOT10	-0.084754	5.48533093720082	-2.82086	0.00488208857126675	0.010460169754185	-3.02793	Not Sig
CNOT2	-0.108446	5.81291488578565	-1.6972	0.0899638717661232	0.136674260668122	-5.53299	Not Sig
CNOT3	0.00798907630155021	5.87616708875833	0.232485480793636	0.816207478487147	0.860577739549112	-6.93307	Not Sig
CNOT4	-0.0418588	5.18749925616108	-1.63414	0.102536570611737	0.153777751352284	-5.6369	Not Sig
CNOT6	-0.152994	5.50799213075708	-4.82289	1.62978991676113e-06	7.47805345147131e-06	4.4484014585472	Not Sig
[truncated: 9,349 more rows]

## Sheet:  Supplementary Table S3
Differentially Expressed Genes Between MIBC and NMIBC Groups in the Integrated BULK-RNAseq Dataset from GEO and TCGA-BLCA
ID	logFC	AveExpr	t	P.Value	adj.P.Val	B	regulation
C19orf33	-1.71116	5.3698	-5.58957	2.71E-08	2.52E-07	8.45448	Downregulated
ACY1	-1.63379	3.94019	-7.08001	2.24E-12	5.48E-11	17.5384	Downregulated
ZNF593	-1.50411	4.54825	-5.76804	9.78E-09	1.02E-07	9.43518	Downregulated
PIGY	-1.50144	4.71347	-5.54739	3.44E-08	3.11E-07	8.22702	Downregulated
SPINK1	-1.42498	7.67445	-8.12638	9.36E-16	4.97E-14	25.1037	Downregulated
HMGCS2	-1.30869	6.27585	-8.98503	7.83E-19	9.45E-17	32.0186	Downregulated
USP26	-1.28329	2.15303	-8.84182	2.67E-18	2.73E-16	30.8219	Downregulated
CRTAC1	-1.27609	4.77018	-10.1353	2.26E-23	8.00E-21	42.2456	Downregulated
DHRS2	-1.24603	7.16049	-8.4968	4.75E-17	3.50E-15	28.0099	Downregulated
UBQLN3	-1.21952	2.6416	-7.34101	3.51E-13	1.00E-11	19.3353	Downregulated
VSIG2	-1.21539	7.06356	-10.7619	4.84E-26	3.43E-23	48.2644	Downregulated
SCGB1D1	-1.19247	2.24261	-8.29462	2.45E-16	1.52E-14	26.409	Downregulated
SMCP	-1.17397	2.56985	-7.39565	2.37E-13	7.02E-12	19.7191	Downregulated
DRD3	-1.17067	2.6572	-6.99982	3.90E-12	9.09E-11	16.9986	Downregulated
PSCA	-1.13898	7.56872	-7.64226	3.85E-14	1.39E-12	21.4841	Downregulated
TBX22	-1.12964	2.56559	-7.11015	1.81E-12	4.52E-11	17.7428	Downregulated
BTBD16	-1.12875	5.47929	-9.11881	2.46E-19	3.32E-17	33.152	Downregulated
PTH	-1.12872	2.21149	-8.03925	1.86E-15	9.08E-14	24.4372	Downregulated
ASB11	-1.11316	2.4618	-7.43572	1.77E-13	5.41E-12	20.0023	Downregulated
TULP2	-1.11069	2.83146	-6.49816	1.11E-10	1.85E-09	13.752	Downregulated
ANXA10	-1.10991	4.72512	-7.76361	1.55E-14	6.14E-13	22.3723	Downregulated
MYL2	-1.10391	2.58675	-6.9363	6.04E-12	1.34E-10	16.575	Downregulated
IFNA4	-1.10062	2.32725	-7.5246	9.22E-14	3.04E-12	20.6353	Downregulated
KRTAP5-2	-1.087	3.23537	-5.57147	3.01E-08	2.76E-07	8.35667	Downregulated
CYP4B1	-1.07616	6.25578	-8.87893	1.94E-18	2.10E-16	31.1303	Downregulated
SLC17A6	-1.06929	2.25214	-7.55197	7.54E-14	2.53E-12	20.8318	Downregulated
TEKT1	-1.05671	2.57476	-6.76618	1.91E-11	3.74E-10	15.4583	Downregulated
C10orf99	-1.05635	6.20935	-7.99061	2.71E-15	1.28E-13	24.0681	Downregulated
BCAS1	-1.05602	5.59995	-10.8657	1.70E-26	1.38E-23	49.2912	Downregulated
LGI1	-1.05011	2.25619	-7.29156	5.01E-13	1.39E-11	18.9902	Downregulated
VN1R2	-1.04182	2.46335	-6.93455	6.11E-12	1.35E-10	16.5633	Downregulated
NLRP13	-1.04048	2.38948	-7.13521	1.52E-12	3.86E-11	17.9134	Downregulated
CST9	-1.03596	2.61088	-6.61835	5.09E-11	9.07E-10	14.5091	Downregulated
ABCC12	-1.0333	2.43356	-6.96202	5.06E-12	1.15E-10	16.7461	Downregulated
LRRC19	-1.02945	2.25805	-7.40658	2.19E-13	6.60E-12	19.7962	Downregulated
IFNA8	-1.02659	2.7202	-6.20321	7.20E-10	1.02E-08	11.9494	Downregulated
ACMSD	-1.02146	2.56468	-6.72266	2.56E-11	4.85E-10	15.1768	Downregulated
AFP	-1.01851	2.3107	-7.09411	2.03E-12	5.00E-11	17.634	Downregulated
CCDC103	-1.01678	2.60427	-6.41182	1.94E-10	3.06E-09	13.2161	Downregulated
AFM	-1.0118	2.2573	-7.24719	6.88E-13	1.85E-11	18.6824	Downregulated
SRY	-1.00902	2.31138	-7.17583	1.14E-12	2.96E-11	18.1911	Downregulated
SERPINB12	-0.993646	2.3155	-7.03799	3.00E-12	7.17E-11	17.2548	Downregulated
SFT2D3	-0.989732	3.5856	-4.82127	1.58E-06	9.40E-06	4.57134	Downregulated
AVP	-0.978283	3.20032	-5.36313	9.50E-08	7.63E-07	7.25273	Downregulated
SLC14A1	-0.964518	5.5906	-8.31933	2.01E-16	1.30E-14	26.6028	Downregulated
OR6B1	-0.95875	2.48854	-6.35426	2.80E-10	4.26E-09	12.8627	Downregulated
UPK1A	-0.956807	6.86686	-6.19157	7.74E-10	1.08E-08	11.8799	Downregulated
GRIN2B	-0.94699	2.53348	-6.22332	6.35E-10	9.13E-09	12.0698	Downregulated
RNF148	-0.946534	2.54418	-6.36328	2.64E-10	4.07E-09	12.9179	Downregulated
UPK2	-0.944676	6.79561	-6.52738	9.22E-11	1.56E-09	13.9349	Downregulated
ABCG5	-0.931119	2.62173	-6.06346	1.70E-09	2.15E-08	11.1231	Downregulated
DEFB123	-0.930102	2.64317	-5.88594	4.91E-09	5.54E-08	10.0991	Downregulated
CSTL1	-0.923931	2.45076	-6.4121	1.94E-10	3.06E-09	13.2179	Downregulated
OTOF	-0.919843	3.10192	-5.42156	6.91E-08	5.72E-07	7.55824	Downregulated
LCTL	-0.901641	2.69839	-5.7284	1.23E-08	1.26E-07	9.21482	Downregulated
ICAM4	-0.898609	2.8881	-5.14263	3.08E-07	2.18E-06	6.12841	Downregulated
CLDN22	-0.895314	2.71156	-5.63344	2.12E-08	2.02E-07	8.69279	Downregulated
KRT27	-0.893238	2.60937	-5.77726	9.27E-09	9.68E-08	9.48661	Downregulated
AQP10	-0.890856	2.73588	-5.62373	2.24E-08	2.12E-07	8.63988	Downregulated
CEACAM8	-0.89013	2.56938	-5.81408	7.48E-09	8.04E-08	9.69294	Downregulated
IL25	-0.88629	2.69164	-5.54528	3.48E-08	3.14E-07	8.21567	Downregulated
MYH6	-0.882954	2.61798	-5.57806	2.90E-08	2.67E-07	8.39225	Downregulated
HYI	-0.881687	3.53659	-4.34636	1.48E-05	6.91E-05	2.44877	Downregulated
GPX2	-0.881166	7.4	-7.03542	3.05E-12	7.25E-11	17.2375	Downregulated
MYH7	-0.879961	2.6755	-5.56426	3.13E-08	2.86E-07	8.31778	Downregulated
KCNA6	-0.877665	2.77328	-5.36001	9.67E-08	7.73E-07	7.23649	Downregulated
IL17F	-0.876511	2.71518	-5.47505	5.15E-08	4.43E-07	7.84073	Downregulated
HOXD12	-0.87297	2.73567	-5.52009	4.01E-08	3.56E-07	8.08068	Downregulated
INSL6	-0.872011	2.49448	-6.06599	1.67E-09	2.12E-08	11.1378	Downregulated
SLITRK6	-0.871129	5.2138	-8.36721	1.37E-16	9.07E-15	26.9797	Downregulated
ASB10	-0.870005	2.68732	-5.48166	4.96E-08	4.29E-07	7.87583	Downregulated
MAGEB3	-0.869122	2.64499	-5.52047	4.00E-08	3.55E-07	8.08271	Downregulated
CTSE	-0.866132	4.87355	-7.43923	1.72E-13	5.30E-12	20.0271	Downregulated
CIDEB	-0.865586	3.2207	-4.47103	8.39E-06	4.16E-05	2.98528	Downregulated
SOHLH2	-0.861416	2.73356	-5.72664	1.24E-08	1.27E-07	9.20506	Downregulated
UCP1	-0.856718	2.73671	-5.4268	6.71E-08	5.60E-07	7.58582	Downregulated
HTR3C	-0.854292	2.57827	-5.6333	2.12E-08	2.02E-07	8.69205	Downregulated
SLC6A7	-0.852599	2.74354	-5.31098	1.26E-07	9.81E-07	6.98268	Downregulated
CLCA4	-0.852323	4.91126	-6.43487	1.67E-10	2.69E-09	13.3585	Downregulated
CPLX3	-0.850062	2.80946	-5.09367	3.97E-07	2.75E-06	5.8849	Downregulated
SPN	-0.848013	3.98376	-4.16855	3.25E-05	0.000138693	1.70913	Downregulated
CHAT	-0.846219	2.8719	-4.99648	6.55E-07	4.31E-06	5.40823	Downregulated
TESC	-0.845916	5.54665	-8.29601	2.43E-16	1.51E-14	26.4199	Downregulated
GYPE	-0.838131	2.63891	-5.59093	2.69E-08	2.51E-07	8.46183	Downregulated
KRTAP9-4	-0.837543	2.75547	-5.09148	4.02E-07	2.78E-06	5.87405	Downregulated
FABP6	-0.836341	5.37747	-9.24147	8.37E-20	1.28E-17	34.2043	Downregulated
GUCY2C	-0.835806	2.51896	-5.83382	6.67E-09	7.25E-08	9.80404	Downregulated
HSD17B2	-0.8288	5.2591	-8.30542	2.25E-16	1.42E-14	26.4937	Downregulated
KCNA7	-0.820872	2.71703	-5.20343	2.24E-07	1.65E-06	6.43388	Downregulated
NPAS4	-0.817437	2.73161	-5.0765	4.34E-07	2.98E-06	5.80004	Downregulated
RNF128	-0.817334	5.89025	-8.92915	1.27E-18	1.41E-16	31.5496	Downregulated
KCNK4	-0.813261	3.07296	-4.50388	7.21E-06	3.64E-05	3.12909	Downregulated
TMEM26	-0.809467	2.7553	-5.18148	2.51E-07	1.83E-06	6.3232	Downregulated
KRT3	-0.806815	2.89297	-4.95929	7.91E-07	5.10E-06	5.22818	Downregulated
LMAN1L	-0.80529	2.79051	-4.84065	1.43E-06	8.66E-06	4.66253	Downregulated
HHATL	-0.802162	2.78807	-4.87438	1.21E-06	7.46E-06	4.82201	Downregulated
PROK1	-0.802154	2.76241	-5.07478	4.38E-07	3.00E-06	5.79157	Downregulated
BSN	-0.801889	2.82824	-4.9901	6.76E-07	4.45E-06	5.37728	Downregulated
CYP2F1	-0.797903	2.66833	-5.14498	3.04E-07	2.16E-06	6.14013	Downregulated
CRHBP	-0.795926	2.60465	-5.33943	1.08E-07	8.57E-07	7.12969	Downregulated
SOX14	-0.791588	2.7961	-4.84252	1.42E-06	8.59E-06	4.6713	Downregulated
GGT6	-0.788093	5.80244	-8.97051	8.88E-19	1.04E-16	31.8965	Downregulated
FBP1	-0.778478	6.64788	-8.91756	1.40E-18	1.54E-16	31.4527	Downregulated
ARHGDIG	-0.774091	3.07512	-4.38026	1.27E-05	6.04E-05	2.5932	Downregulated
NEUROG2	-0.772821	2.7501	-4.78704	1.87E-06	1.09E-05	4.41125	Downregulated
SPACA3	-0.769616	2.79476	-4.73924	2.36E-06	1.34E-05	4.18949	Downregulated
VSTM1	-0.767622	2.69003	-4.97316	7.37E-07	4.80E-06	5.29522	Downregulated
ZNF491	-0.766998	2.98158	-4.95976	7.89E-07	5.09E-06	5.23047	Downregulated
PTPRCAP	-0.762965	3.60947	-3.61855	0.000306406	0.00101187	-0.387264	Downregulated
SNCG	-0.760496	7.30473	-7.46676	1.41E-13	4.41E-12	20.2225	Downregulated
CCL27	-0.756914	3.00034	-4.36968	1.33E-05	6.30E-05	2.548	Downregulated
KRT72	-0.750043	2.77445	-4.65317	3.57E-06	1.94E-05	3.79566	Downregulated
CYP4F12	-0.746497	5.31244	-8.4571	6.58E-17	4.73E-15	27.6928	Downregulated
AGR2	-0.746099	5.95346	-7.19034	1.03E-12	2.69E-11	18.2906	Downregulated
RP1L1	-0.74024	2.77713	-4.68204	3.11E-06	1.72E-05	3.92698	Downregulated
S100P	-0.735722	9.22965	-6.40665	2.00E-10	3.14E-09	13.1843	Downregulated
FAM3B	-0.731692	4.99167	-7.17502	1.15E-12	2.97E-11	18.1855	Downregulated
TMC4	-0.727264	6.31987	-10.5005	6.52E-25	3.22E-22	45.7162	Downregulated
PPFIBP2	-0.725434	6.33275	-10.1389	2.18E-23	7.98E-21	42.2794	Downregulated
FGF3	-0.723679	3.01761	-4.034	5.77E-05	0.000231615	1.16952	Downregulated
THEG	-0.721406	2.92504	-4.34401	1.50E-05	6.98E-05	2.43879	Downregulated
SPOCD1	-0.714672	5.13248	-8.24509	3.65E-16	2.16E-14	26.0222	Downregulated
TRIM54	-0.711901	2.85236	-4.50883	7.04E-06	3.57E-05	3.15087	Downregulated
GATA3	-0.706768	7.07296	-7.49571	1.14E-13	3.65E-12	20.4288	Downregulated
CYP2J2	-0.70671	5.83818	-8.31638	2.06E-16	1.32E-14	26.5797	Downregulated
FOXA1	-0.704895	6.52755	-8.0952	1.20E-15	6.15E-14	24.8644	Downregulated
RBPJL	-0.702221	2.92772	-4.12127	3.98E-05	0.000166184	1.51754	Downregulated
CRYBA2	-0.702068	2.89116	-4.19167	2.94E-05	0.000126665	1.80359	Downregulated
KRTAP3-1	-0.701281	2.79748	-4.37679	1.29E-05	6.12E-05	2.57834	Downregulated
EEF1A2	-0.687196	5.69657	-6.12094	1.19E-09	1.58E-08	11.4608	Downregulated
KCNH4	-0.685146	3.22079	-4.05455	5.29E-05	0.000214952	1.2508	Downregulated
C1orf127	-0.684693	2.85816	-4.20642	2.75E-05	0.000119646	1.86414	Downregulated
CYP3A5	-0.684169	5.03754	-7.96555	3.29E-15	1.54E-13	23.8787	Downregulated
TMOD4	-0.680494	3.01765	-4.31183	1.73E-05	7.89E-05	2.30278	Downregulated
ST3GAL5	-0.676162	5.416	-9.74848	8.56E-22	2.43E-19	38.6857	Downregulated
INA	-0.66809	5.09008	-6.34797	2.91E-10	4.41E-09	12.8242	Downregulated
PLA2G2F	-0.666945	4.98763	-7.27295	5.73E-13	1.57E-11	18.8609	Downregulated
ID1	-0.66618	7.8162	-8.38981	1.14E-16	7.64E-15	27.1584	Downregulated
MLC1	-0.663668	2.91966	-4.13296	3.79E-05	0.000158857	1.56474	Downregulated
NPB	-0.652087	3.31344	-3.3107	0.000953453	0.00276838	-1.43375	Downregulated
TRPM5	-0.648011	2.86387	-4.00722	6.45E-05	0.000256184	1.06418	Downregulated
MAOA	-0.639302	6.87496	-8.16903	6.68E-16	3.66E-14	25.4323	Downregulated
FOXQ1	-0.638227	7.49593	-6.53297	8.89E-11	1.51E-09	13.9699	Downregulated
PPP1R3C	-0.635134	5.57099	-6.96099	5.10E-12	1.15E-10	16.7392	Downregulated
BHMT	-0.632247	4.85576	-4.89151	1.11E-06	6.92E-06	4.90341	Downregulated
TIMD4	-0.631878	2.74175	-4.30695	1.77E-05	8.05E-05	2.28225	Downregulated
KRT7	-0.629711	7.7066	-5.52643	3.87E-08	3.46E-07	8.11459	Downregulated
CAPNS2	-0.621465	5.20213	-5.89493	4.65E-09	5.28E-08	10.1503	Downregulated
SLC44A4	-0.617018	5.71847	-6.20243	7.23E-10	1.02E-08	11.9447	Downregulated
PKD1L1	-0.613729	2.94913	-3.94806	8.26E-05	0.000318517	0.833887	Downregulated
RSPO1	-0.6059	2.9217	-3.66806	0.000253211	0.00085972	-0.210431	Downregulated
FAM3D	-0.604192	4.63073	-7.07477	2.32E-12	5.67E-11	17.503	Downregulated
PPARG	-0.600047	6.37022	-6.95317	5.38E-12	1.21E-10	16.6871	Downregulated
TMPRSS4	-0.599396	5.9149	-5.48429	4.89E-08	4.24E-07	7.88982	Downregulated
HOXB5	-0.598621	5.31798	-7.77666	1.40E-14	5.66E-13	22.4685	Downregulated
SORL1	-0.597002	5.7022	-8.21254	4.73E-16	2.70E-14	25.7692	Downregulated
GOLT1A	-0.591563	4.98186	-8.12307	9.61E-16	5.03E-14	25.0783	Downregulated
RAPGEFL1	-0.589644	6.35254	-7.69261	2.64E-14	1.01E-12	21.851	Downregulated
CAPN5	-0.589317	6.00761	-8.08064	1.34E-15	6.77E-14	24.753	Downregulated
ENTPD3	-0.58877	5.14903	-7.35868	3.09E-13	8.89E-12	19.4591	Downregulated
GUCA2B	-0.583174	3.11455	-3.26701	0.00111225	0.00316071	-1.57484	Downregulated
GATA2	-0.582253	5.58016	-7.7469	1.76E-14	6.92E-13	22.2492	Downregulated
RAB15	-0.580434	6.12886	-9.19096	1.31E-19	1.92E-17	33.7695	Downregulated
SMAD6	-0.57405	4.90402	-9.25418	7.48E-20	1.16E-17	34.3141	Downregulated
PADI3	-0.5697	6.18426	-4.49806	7.40E-06	3.73E-05	3.10356	Downregulated
GAS2L2	-0.566893	3.03546	-3.41156	0.000663652	0.00199959	-1.10098	Downregulated
HOXB8	-0.564302	4.57088	-6.37644	2.43E-10	3.77E-09	12.9985	Downregulated
SLC44A3	-0.561907	5.93003	-8.69908	8.89E-18	8.07E-16	29.6463	Downregulated
SYT8	-0.561614	6.02647	-5.51274	4.17E-08	3.68E-07	8.04141	Downregulated
KRT13	-0.560042	7.66404	-3.2017	0.00139574	0.00385153	-1.7823	Downregulated
VWC2	-0.55969	3.17417	-2.9296	0.00344691	0.00856077	-2.60221	Downregulated
TBX3	-0.558666	6.30816	-7.19768	9.78E-13	2.56E-11	18.3411	Downregulated
SEMA6A	-0.5562	5.4882	-6.95669	5.25E-12	1.18E-10	16.7105	Downregulated
PLA2G4D	-0.554119	2.97251	-3.53869	0.000414779	0.00132057	-0.667521	Downregulated
MSMB	-0.552864	3.73643	-5.11892	3.48E-07	2.45E-06	6.01021	Downregulated
PROM2	-0.552488	7.07016	-7.06024	2.57E-12	6.21E-11	17.4048	Downregulated
ID3	-0.550691	7.007	-9.1407	2.03E-19	2.81E-17	33.3389	Downregulated
VIPR1	-0.545495	5.11721	-8.31579	2.07E-16	1.32E-14	26.575	Downregulated
CYB5A	-0.545219	6.60413	-6.99928	3.92E-12	9.11E-11	16.995	Downregulated
SCNN1G	-0.545173	5.19386	-5.49019	4.73E-08	4.12E-07	7.92116	Downregulated
RAB25	-0.544385	7.54455	-6.92919	6.34E-12	1.39E-10	16.5278	Downregulated
C9orf43	-0.543737	2.95762	-3.61833	0.000306671	0.00101238	-0.388066	Downregulated
TNNI2	-0.542832	5.48283	-4.97831	7.18E-07	4.70E-06	5.3201	Downregulated
POF1B	-0.540717	4.82389	-7.59685	5.41E-14	1.89E-12	21.1551	Downregulated
ATOH8	-0.538019	4.11325	-8.716	7.71E-18	7.17E-16	29.7848	Downregulated
ARL14	-0.53748	4.38862	-6.08602	1.48E-09	1.90E-08	11.2552	Downregulated
ATP8B1	-0.535373	5.75484	-9.76267	7.51E-22	2.18E-19	38.8141	Downregulated
CAPS	-0.533705	6.56735	-6.88068	8.83E-12	1.89E-10	16.207	Downregulated
ERN2	-0.532839	4.34122	-7.01036	3.63E-12	8.49E-11	17.0692	Downregulated
PLA2G2A	-0.53203	5.5035	-4.3148	1.71E-05	7.81E-05	2.31528	Downregulated
ADRA1B	-0.530425	3.02106	-3.14861	0.00167383	0.00452107	-1.94791	Downregulated
PYGM	-0.530221	3.00036	-3.3921	0.000712214	0.00212615	-1.16594	Downregulated
DENND2D	-0.527616	6.11031	-9.43308	1.52E-20	3.21E-18	35.8731	Downregulated
GRHL3	-0.527123	5.8023	-5.68987	1.54E-08	1.52E-07	9.00201	Downregulated
CETP	-0.526173	2.98734	-3.46587	0.000543898	0.00167479	-0.917694	Downregulated
RAP1GAP	-0.524433	5.51995	-7.6214	4.50E-14	1.61E-12	21.3328	Downregulated
TMPRSS2	-0.520768	5.70381	-5.30091	1.33E-07	1.03E-06	6.93086	Downregulated
ZNF549	-0.520009	3.35571	-3.39058	0.000716141	0.00213675	-1.17099	Downregulated
TMC7	-0.518415	4.70796	-9.86654	2.86E-22	8.77E-20	39.7592	Downregulated
OSR1	-0.518084	4.73268	-6.69815	3.01E-11	5.61E-10	15.0191	Downregulated
KRT20	-0.517997	5.73972	-3.34517	0.000843282	0.00247446	-1.32112	Downregulated
TCN1	-0.517336	4.77555	-3.86252	0.000117155	0.000433723	0.506874	Downregulated
ST3GAL4	-0.516634	6.04533	-8.10973	1.07E-15	5.53E-14	24.9758	Downregulated
ALDH1L1	-0.512639	4.97493	-5.89019	4.78E-09	5.42E-08	10.1234	Downregulated
MSX2	-0.512559	5.34681	-7.66109	3.35E-14	1.23E-12	21.6211	Downregulated
AQP3	-0.508538	6.79554	-4.88048	1.17E-06	7.28E-06	4.85095	Downregulated
ADRA2B	-0.507417	3.30905	-2.90889	0.00368233	0.00907939	-2.66169	Downregulated
FOXE3	-0.50712	3.24601	-2.69235	0.00717659	0.0163094	-3.25841	Downregulated
AGRP	-0.504969	3.08538	-2.9512	0.00321618	0.00805073	-2.53977	Downregulated
NPAS2	-0.504316	5.44955	-9.3574	2.99E-20	5.65E-18	35.2104	Downregulated
GPR160	-0.502047	4.66199	-6.75136	2.11E-11	4.09E-10	15.3623	Downregulated
PTPRR	-0.50201	4.26205	-6.20147	7.28E-10	1.02E-08	11.939	Downregulated
CXADR	-0.501937	6.6701	-7.26254	6.17E-13	1.67E-11	18.7887	Downregulated
PNCK	-0.498161	5.37844	-5.05067	4.96E-07	3.37E-06	5.67291	Downregulated
CNTN3	-0.497046	3.57042	-7.50907	1.03E-13	3.35E-12	20.5242	Downregulated
SYTL1	-0.495265	6.10767	-7.82161	9.96E-15	4.22E-13	22.8013	Downregulated
TBX2	-0.494181	6.46886	-5.88839	4.84E-09	5.47E-08	10.1131	Downregulated
PLEKHH1	-0.491761	4.90083	-9.25938	7.14E-20	1.14E-17	34.359	Downregulated
FCRLB	-0.491666	5.10149	-5.83127	6.77E-09	7.35E-08	9.7897	Downregulated
SCNN1B	-0.48786	5.69938	-4.70877	2.73E-06	1.53E-05	4.04927	Downregulated
CAPN9	-0.48727	3.50668	-7.27317	5.72E-13	1.57E-11	18.8624	Downregulated
BEST4	-0.486309	3.14224	-3.13157	0.00177339	0.00476389	-2.0005	Downregulated
PLCD3	-0.485405	5.69412	-8.04855	1.73E-15	8.55E-14	24.5081	Downregulated
PVALB	-0.484181	3.99211	-4.74272	2.32E-06	1.32E-05	4.20554	Downregulated
NCR3	-0.484143	3.15472	-2.91445	0.00361772	0.00894342	-2.64576	Downregulated
PAQR8	-0.484123	5.18977	-7.58023	6.11E-14	2.12E-12	21.0351	Downregulated
TMEM45B	-0.483124	5.70025	-5.49519	4.60E-08	4.01E-07	7.94781	Downregulated
CLDN16	-0.479755	2.89073	-3.33115	0.000886568	0.00259142	-1.36705	Downregulated
DMRTA1	-0.477227	3.16941	-2.82804	0.00474762	0.0113342	-2.88981	Downregulated
ID2	-0.476302	6.39975	-7.81275	1.07E-14	4.49E-13	22.7355	Downregulated
PLEKHA6	-0.475354	5.43394	-8.27773	2.81E-16	1.71E-14	26.2769	Downregulated
FABP4	-0.47487	5.15515	-3.51668	0.000450416	0.00141851	-0.743674	Downregulated
HRC	-0.472973	3.04422	-2.99406	0.00279942	0.00711902	-2.41448	Downregulated
TRAK1	-0.471337	6.74754	-8.70015	8.81E-18	8.06E-16	29.655	Downregulated
AKR1C3	-0.471313	6.92373	-4.51119	6.97E-06	3.54E-05	3.16126	Downregulated
UGT1A1	-0.47111	4.21661	-6.82634	1.28E-11	2.66E-10	15.8503	Downregulated
ALDH4A1	-0.470779	5.83114	-8.42746	8.38E-17	5.83E-15	27.4569	Downregulated
CDC42EP5	-0.469067	6.81333	-6.12815	1.14E-09	1.52E-08	11.5033	Downregulated
ASIP	-0.468672	3.15838	-2.72253	0.00655576	0.0150644	-3.17796	Downregulated
EPN3	-0.468578	5.75303	-7.94592	3.83E-15	1.75E-13	23.7307	Downregulated
ATF7IP2	-0.467544	4.8706	-7.65607	3.48E-14	1.28E-12	21.5846	Downregulated
OXT	-0.466747	3.25271	-2.56914	0.0102941	0.0223213	-3.57755	Downregulated
DUSP2	-0.463379	5.4907	-6.71148	2.75E-11	5.18E-10	15.1048	Downregulated
DNAJA4	-0.460989	6.47394	-9.40842	1.89E-20	3.84E-18	35.6566	Downregulated
CYP4F8	-0.460183	4.13856	-4.32388	1.64E-05	7.55E-05	2.35358	Downregulated
EPHB6	-0.460025	5.94012	-5.68507	1.58E-08	1.56E-07	8.9756	Downregulated
FXYD3	-0.457338	5.87865	-6.58764	6.23E-11	1.10E-09	14.3144	Downregulated
SH2D4A	-0.457048	5.4984	-8.86553	2.18E-18	2.31E-16	31.0188	Downregulated
BMP7	-0.453396	4.55632	-5.30338	1.31E-07	1.02E-06	6.94354	Downregulated
CDH23	-0.451451	4.14052	-7.78542	1.31E-14	5.35E-13	22.5332	Downregulated
TMEM154	-0.45066	5.43194	-7.85062	7.98E-15	3.44E-13	23.0169	Downregulated
CTSH	-0.449848	6.99552	-7.17034	1.19E-12	3.05E-11	18.1535	Downregulated
KRT33A	-0.44961	3.15299	-2.77404	0.0056073	0.0131459	-3.03865	Downregulated
METTL7A	-0.448727	6.1894	-6.50847	1.04E-10	1.75E-09	13.8164	Downregulated
VENTX	-0.4486	3.26008	-2.58142	0.00993678	0.0216414	-3.54641	Downregulated
PTPN13	-0.447642	5.78753	-7.16558	1.23E-12	3.14E-11	18.1209	Downregulated
CGN	-0.445937	6.16278	-5.8142	7.48E-09	8.04E-08	9.69361	Downregulated
KCNJ15	-0.443764	5.08973	-6.79554	1.57E-11	3.17E-10	15.6492	Downregulated
GSTM1	-0.442039	5.14137	-2.84558	0.00449525	0.0108044	-2.84087	Downregulated
ELF3	-0.441814	7.12625	-5.37384	8.97E-08	7.27E-07	7.30848	Downregulated
ABAT	-0.44164	4.62537	-8.15652	7.38E-16	4.03E-14	25.3357	Downregulated
HS6ST2	-0.441298	4.42859	-6.27058	4.73E-10	6.94E-09	12.3542	Downregulated
FGFR3	-0.44119	6.50627	-4.25661	2.21E-05	9.87E-05	2.07167	Downregulated
TXNIP	-0.44008	8.47339	-8.003	2.46E-15	1.17E-13	24.1619	Downregulated
ACSL5	-0.439741	6.28501	-6.10341	1.33E-09	1.72E-08	11.3574	Downregulated
ACOXL	-0.438991	4.07585	-7.91243	4.96E-15	2.19E-13	23.479	Downregulated
SLC9A2	-0.438488	4.44545	-6.08471	1.49E-09	1.91E-08	11.2475	Downregulated
BTG2	-0.435682	7.09359	-6.19651	7.50E-10	1.05E-08	11.9094	Downregulated
CA12	-0.432786	6.09208	-4.92224	9.53E-07	6.03E-06	5.05013	Downregulated
LNX1	-0.432645	4.37305	-9.61074	3.04E-21	7.49E-19	37.4473	Downregulated
APOL1	-0.431986	6.6802	-6.37321	2.48E-10	3.84E-09	12.9787	Downregulated
DUOX1	-0.430888	5.08575	-6.62894	4.75E-11	8.52E-10	14.5765	Downregulated
UPK3B	-0.429045	6.13201	-4.14464	3.60E-05	0.000151944	1.612	Downregulated
TGFBR3	-0.427801	5.76297	-6.84121	1.15E-11	2.41E-10	15.9476	Downregulated
PLEKHA7	-0.427315	5.16378	-9.40994	1.87E-20	3.84E-18	35.67	Downregulated
TLE2	-0.423868	5.59407	-6.27118	4.72E-10	6.92E-09	12.3578	Downregulated
RAI1	-0.423229	5.56892	-7.5555	7.34E-14	2.47E-12	20.8571	Downregulated
CYP24A1	-0.422974	5.02518	-3.73033	0.000198583	0.000693969	0.0153114	Downregulated
ZNF154	-0.418084	3.45276	-2.37804	0.0175337	0.0355593	-4.04323	Downregulated
PTK6	-0.417048	6.10669	-5.84612	6.20E-09	6.84E-08	9.87345	Downregulated
CASQ1	-0.411839	4.14382	-5.91385	4.16E-09	4.80E-08	10.2582	Downregulated
SLIT3	-0.411538	4.53346	-6.68972	3.18E-11	5.86E-10	14.965	Downregulated
CDH26	-0.411031	4.28337	-6.0113	2.32E-09	2.85E-08	10.8192	Downregulated
ID4	-0.410777	5.02603	-6.223	6.37E-10	9.13E-09	12.0679	Downregulated
HBQ1	-0.408769	3.17974	-2.27832	0.0228521	0.0448	-4.27206	Downregulated
ELF5	-0.408042	4.67313	-5.45041	5.90E-08	4.99E-07	7.71027	Downregulated
KRT8	-0.40704	8.62054	-5.34909	1.03E-07	8.17E-07	7.17975	Downregulated
EMX2	-0.406267	3.97487	-5.33891	1.08E-07	8.59E-07	7.12699	Downregulated
GPRC5C	-0.401643	5.35214	-6.30847	3.73E-10	5.62E-09	12.5836	Downregulated
GKN1	-0.401275	2.8981	-5.7856	8.83E-09	9.28E-08	9.53324	Downregulated
PIGZ	-0.401099	4.70706	-7.75009	1.71E-14	6.78E-13	22.2727	Downregulated
MST1R	-0.400492	4.98862	-5.20904	2.17E-07	1.61E-06	6.46221	Downregulated
KRTCAP3	-0.399809	6.00194	-5.89036	4.78E-09	5.42E-08	10.1243	Downregulated
SERINC2	-0.398631	7.5016	-5.17908	2.54E-07	1.85E-06	6.31109	Downregulated
HOXB3	-0.398176	4.79672	-7.03602	3.04E-12	7.25E-11	17.2415	Downregulated
SCNN1A	-0.397909	6.31729	-3.98202	7.17E-05	0.000281397	0.965687	Downregulated
DAPK1	-0.397163	5.85685	-5.63482	2.10E-08	2.01E-07	8.70036	Downregulated
SYT17	-0.39697	4.74697	-8.1757	6.34E-16	3.53E-14	25.4839	Downregulated
SLC45A3	-0.396427	4.96063	-7.3912	2.45E-13	7.20E-12	19.6877	Downregulated
PLA2G4F	-0.395907	4.35416	-7.37999	2.65E-13	7.72E-12	19.6088	Downregulated
CAPN13	-0.395603	4.29475	-5.63886	2.05E-08	1.97E-07	8.72238	Downregulated
SLC9A1	-0.395062	6.84507	-7.22287	8.18E-13	2.16E-11	18.5145	Downregulated
BCKDHB	-0.394545	4.91315	-8.52734	3.70E-17	2.84E-15	28.2547	Downregulated
CROT	-0.394544	5.94402	-6.53424	8.82E-11	1.50E-09	13.9779	Downregulated
EVPL	-0.39396	6.76222	-5.53363	3.72E-08	3.34E-07	8.15315	Downregulated
AIG1	-0.393625	5.38478	-6.94196	5.81E-12	1.29E-10	16.6126	Downregulated
SH3YL1	-0.393233	5.67584	-7.1017	1.92E-12	4.76E-11	17.6855	Downregulated
ACP6	-0.393204	5.31004	-7.50116	1.10E-13	3.53E-12	20.4677	Downregulated
UNC5B	-0.393003	5.42682	-7.43464	1.78E-13	5.42E-12	19.9946	Downregulated
SLC7A4	-0.392304	4.21913	-6.38103	2.36E-10	3.67E-09	13.0267	Downregulated
CAMK2N1	-0.391067	7.48491	-5.24377	1.81E-07	1.36E-06	6.63846	Downregulated
HOXD1	-0.390922	4.11407	-6.64285	4.34E-11	7.86E-10	14.6651	Downregulated
ZNF552	-0.390876	4.60843	-9.12634	2.30E-19	3.14E-17	33.2163	Downregulated
SCUBE2	-0.389862	5.06897	-3.80226	0.000149315	0.000537051	0.280705	Downregulated
SPAG16	-0.38896	4.77375	-6.08468	1.49E-09	1.91E-08	11.2474	Downregulated
TMEM163	-0.38839	4.34288	-5.76094	1.02E-08	1.06E-07	9.39556	Downregulated
REEP6	-0.38599	5.89736	-4.89034	1.12E-06	6.95E-06	4.89783	Downregulated
GSC	-0.385293	3.21536	-2.28273	0.0225902	0.044348	-4.26215	Downregulated
BCAT2	-0.385013	6.60196	-5.63446	2.11E-08	2.01E-07	8.69837	Downregulated
AP1G2	-0.383867	5.7256	-5.92467	3.90E-09	4.53E-08	10.3201	Downregulated
MAPK10	-0.38379	4.46105	-8.56941	2.61E-17	2.06E-15	28.5932	Downregulated
FAAH	-0.383518	5.59501	-7.84136	8.56E-15	3.68E-13	22.948	Downregulated
TSPAN8	-0.383349	3.85647	-4.00941	6.40E-05	0.000254203	1.07277	Downregulated
TNFRSF21	-0.383232	8.26194	-5.90095	4.49E-09	5.13E-08	10.1846	Downregulated
MGST2	-0.382954	7.27199	-8.67052	1.13E-17	9.93E-16	29.4131	Downregulated
PLCE1	-0.381886	4.78613	-6.71836	2.63E-11	4.96E-10	15.1491	Downregulated
GPD1L	-0.379691	6.27085	-5.88151	5.04E-09	5.65E-08	10.074	Downregulated
TJP3	-0.378805	5.46086	-5.62948	2.17E-08	2.06E-07	8.67123	Downregulated
ILDR1	-0.375629	5.00587	-7.29976	4.73E-13	1.32E-11	19.0473	Downregulated
ZNF320	-0.374825	4.63421	-8.01449	2.25E-15	1.07E-13	24.2491	Downregulated
UPK1B	-0.374617	6.43549	-2.67133	0.00763959	0.0172202	-3.31391	Downregulated
ZNF91	-0.372653	5.39788	-6.60792	5.45E-11	9.67E-10	14.4429	Downregulated
NADSYN1	-0.366451	6.32473	-7.22821	7.88E-13	2.09E-11	18.5513	Downregulated
IL20RA	-0.366283	4.85396	-6.4703	1.33E-10	2.19E-09	13.5783	Downregulated
VGLL1	-0.365661	6.00861	-3.55162	0.000395097	0.00126464	-0.622579	Downregulated
HNMT	-0.365151	5.41557	-7.0583	2.60E-12	6.28E-11	17.3917	Downregulated
SLC29A3	-0.364846	5.44594	-7.35796	3.11E-13	8.91E-12	19.4541	Downregulated
CYP4F11	-0.364219	4.70031	-4.55279	5.74E-06	2.97E-05	3.34515	Downregulated
IDH1	-0.363656	6.64973	-5.45545	5.73E-08	4.88E-07	7.73694	Downregulated
HOXB6	-0.363131	4.50152	-6.16248	9.26E-10	1.27E-08	11.7067	Downregulated
SCAMP5	-0.36254	4.68782	-7.0278	3.22E-12	7.60E-11	17.1863	Downregulated
SCCPDH	-0.362054	6.66509	-6.07388	1.59E-09	2.03E-08	11.184	Downregulated
NEDD4L	-0.359594	5.31647	-7.0693	2.41E-12	5.88E-11	17.466	Downregulated
HAND2	-0.35912	3.13484	-2.2667	0.0235547	0.0459473	-4.29808	Downregulated
GSTO2	-0.358746	5.4703	-7.17105	1.18E-12	3.04E-11	18.1583	Downregulated
CD96	-0.358534	4.32709	-6.43793	1.64E-10	2.66E-09	13.3774	Downregulated
LTB4R2	-0.357756	3.23744	-2.12408	0.0338322	0.06228	-4.60683	Downregulated
HS3ST1	-0.357679	5.09702	-5.42363	6.83E-08	5.67E-07	7.56912	Downregulated
ERBB3	-0.357046	6.31322	-5.1557	2.87E-07	2.06E-06	6.19377	Downregulated
MLPH	-0.356951	5.78847	-4.71137	2.70E-06	1.51E-05	4.06117	Downregulated
TSPAN12	-0.356069	4.85069	-5.37045	9.13E-08	7.40E-07	7.29082	Downregulated
MAP7	-0.355735	6.06604	-6.86022	1.01E-11	2.14E-10	16.0724	Downregulated
TMEM51	-0.35542	6.8894	-8.39889	1.06E-16	7.18E-15	27.2303	Downregulated
HOXB2	-0.353074	4.8377	-4.90992	1.01E-06	6.37E-06	4.99117	Downregulated
UPK3A	-0.352798	5.33034	-2.95151	0.00321288	0.00804492	-2.53884	Downregulated
PRR15	-0.352709	5.03708	-5.43539	6.40E-08	5.37E-07	7.63104	Downregulated
DUOXA1	-0.352526	5.29249	-5.61284	2.38E-08	2.24E-07	8.58067	Downregulated
OVOL1	-0.351351	4.96357	-5.44418	6.10E-08	5.14E-07	7.6774	Downregulated
AMT	-0.350424	4.39997	-9.18805	1.34E-19	1.95E-17	33.7445	Downregulated
KLF5	-0.350208	7.31319	-4.92157	9.56E-07	6.04E-06	5.0469	Downregulated
GDPD2	-0.349222	3.71112	-5.55631	3.27E-08	2.98E-07	8.27497	Downregulated
PTPRU	-0.348378	5.73882	-6.70085	2.95E-11	5.53E-10	15.0364	Downregulated
SSH3	-0.348266	6.74904	-5.55586	3.28E-08	2.99E-07	8.27257	Downregulated
SLC23A2	-0.347998	5.43157	-7.25824	6.36E-13	1.71E-11	18.7589	Downregulated
DGAT2	-0.347607	5.05498	-6.29273	4.12E-10	6.14E-09	12.4881	Downregulated
PIK3C2B	-0.347386	5.44291	-6.76696	1.90E-11	3.73E-10	15.4634	Downregulated
SPATA20	-0.346934	6.15366	-8.45397	6.75E-17	4.82E-15	27.6678	Downregulated
S100A4	-0.345987	8.17215	-4.05034	5.38E-05	0.000217811	1.23412	Downregulated
LY6D	-0.344496	6.14267	-2.43081	0.0151854	0.0313175	-3.91821	Downregulated
MAP3K5	-0.343951	5.96031	-7.38593	2.54E-13	7.45E-12	19.6507	Downregulated
PPP1R9A	-0.34304	4.09331	-5.79183	8.52E-09	9.02E-08	9.56809	Downregulated
SLC20A1	-0.342657	7.09094	-5.89939	4.53E-09	5.17E-08	10.1757	Downregulated
SLC38A4	-0.342037	3.53072	-4.58064	5.03E-06	2.64E-05	3.46919	Downregulated
BAMBI	-0.340572	6.71299	-3.52592	0.000435116	0.00137567	-0.711751	Downregulated
SHROOM2	-0.340071	4.97286	-6.7256	2.51E-11	4.77E-10	15.1958	Downregulated
HAS3	-0.339945	6.06829	-4.00167	6.61E-05	0.000261655	1.04243	Downregulated
MMEL1	-0.339003	3.84307	-8.60689	1.92E-17	1.59E-15	28.8962	Downregulated
MMP28	-0.338933	5.24958	-4.48593	7.83E-06	3.92E-05	3.05039	Downregulated
TRIM2	-0.338852	5.11575	-6.84534	1.12E-11	2.35E-10	15.9747	Downregulated
STAP2	-0.338555	6.31333	-7.0131	3.56E-12	8.36E-11	17.0875	Downregulated
WNT7B	-0.337622	5.04439	-5.70257	1.43E-08	1.43E-07	9.07198	Downregulated
GSTM2	-0.337191	4.97026	-3.1164	0.00186656	0.00497546	-2.04706	Downregulated
C4orf19	-0.33574	4.37449	-5.30802	1.28E-07	9.95E-07	6.96744	Downregulated
FRY	-0.335726	4.57509	-6.52639	9.28E-11	1.57E-09	13.9287	Downregulated
TBX1	-0.33521	5.05083	-4.73487	2.41E-06	1.37E-05	4.1693	Downregulated
CBLC	-0.335073	5.95909	-5.07646	4.34E-07	2.98E-06	5.79987	Downregulated
STAT6	-0.334686	6.64606	-6.13233	1.11E-09	1.49E-08	11.5281	Downregulated
TOB1	-0.334344	7.32003	-6.36797	2.56E-10	3.96E-09	12.9466	Downregulated
SLC22A5	-0.334217	4.69036	-9.0761	3.56E-19	4.73E-17	32.7885	Downregulated
FNBP1L	-0.334088	6.13646	-7.29535	4.88E-13	1.36E-11	19.0166	Downregulated
YPEL3	-0.332893	6.51421	-5.61635	2.33E-08	2.21E-07	8.59975	Downregulated
LGALS4	-0.332794	4.3592	-3.30449	0.000974647	0.00282053	-1.4539	Downregulated
IFT140	-0.332323	4.86173	-7.68314	2.84E-14	1.07E-12	21.7819	Downregulated
PTPRM	-0.331311	5.89353	-5.51088	4.22E-08	3.72E-07	8.03146	Downregulated
FXYD4	-0.330465	4.32945	-3.19771	0.00141505	0.00389872	-1.79484	Downregulated
DEGS2	-0.330215	4.85721	-5.26121	1.65E-07	1.25E-06	6.7274	Downregulated
C16orf74	-0.329784	5.29317	-5.89836	4.56E-09	5.19E-08	10.1698	Downregulated
ZNF662	-0.3296	4.05247	-5.4475	5.99E-08	5.06E-07	7.69489	Downregulated
SPAG4	-0.328437	5.28193	-5.95784	3.20E-09	3.77E-08	10.5104	Downregulated
CLIC6	-0.328372	4.78426	-2.99918	0.00275306	0.00702454	-2.39938	Downregulated
B3GALNT1	-0.32788	4.80647	-6.22101	6.45E-10	9.22E-09	12.056	Downregulated
ASCC2	-0.326823	7.15663	-7.2781	5.52E-13	1.52E-11	18.8967	Downregulated
NSUN6	-0.325842	5.01648	-8.07923	1.36E-15	6.81E-14	24.7422	Downregulated
PDE10A	-0.325691	3.78382	-6.12465	1.17E-09	1.55E-08	11.4827	Downregulated
IKZF2	-0.323949	4.53704	-5.36072	9.63E-08	7.72E-07	7.24017	Downregulated
HOXB4	-0.323639	5.0356	-7.76638	1.51E-14	6.04E-13	22.3927	Downregulated
TMEM30B	-0.323269	6.06522	-4.7353	2.40E-06	1.36E-05	4.1713	Downregulated
OVGP1	-0.322776	4.46948	-6.05303	1.81E-09	2.28E-08	11.0621	Downregulated
FRMD3	-0.322515	4.01022	-6.74045	2.27E-11	4.36E-10	15.2917	Downregulated
HOXA5	-0.322065	5.68002	-4.85522	1.33E-06	8.13E-06	4.73127	Downregulated
ZNF626	-0.321069	4.99411	-4.56081	5.52E-06	2.87E-05	3.38078	Downregulated
MAST1	-0.321063	3.16616	-2.02557	0.0429917	0.0768715	-4.80844	Downregulated
CKMT1A	-0.32082	5.32899	-4.79352	1.81E-06	1.06E-05	4.44147	Downregulated
SLC4A11	-0.320624	5.45131	-5.16123	2.79E-07	2.00E-06	6.22146	Downregulated
ZNF792	-0.320433	4.20226	-8.72735	7.01E-18	6.74E-16	29.8777	Downregulated
ABCC3	-0.319722	5.6939	-4.13811	3.70E-05	0.000155837	1.58556	Downregulated
PPP2R2B	-0.318963	4.39617	-5.02009	5.80E-07	3.87E-06	5.52322	Downregulated
POU5F1	-0.318607	4.65052	-6.0255	2.13E-09	2.65E-08	10.9016	Downregulated
ZNF175	-0.318408	4.46628	-6.48195	1.24E-10	2.03E-09	13.6509	Downregulated
KLHL3	-0.317533	4.24064	-7.68528	2.79E-14	1.06E-12	21.7976	Downregulated
SIDT1	-0.316925	4.24054	-6.18925	7.85E-10	1.09E-08	11.8661	Downregulated
SDC1	-0.316495	8.06414	-4.84931	1.37E-06	8.35E-06	4.70333	Downregulated
MARK1	-0.316102	4.52648	-6.69925	2.99E-11	5.58E-10	15.0261	Downregulated
MAML3	-0.315532	4.52785	-6.98872	4.21E-12	9.71E-11	16.9242	Downregulated
FGD5	-0.315384	4.54631	-5.13644	3.18E-07	2.25E-06	6.09748	Downregulated
SLC27A2	-0.315049	4.58753	-5.02127	5.77E-07	3.85E-06	5.52896	Downregulated
SGPL1	-0.31495	6.23945	-5.36282	9.52E-08	7.64E-07	7.25108	Downregulated
PACRG	-0.314949	3.46551	-7.60337	5.15E-14	1.82E-12	21.2022	Downregulated
DHRS3	-0.314938	6.96475	-5.1429	3.07E-07	2.18E-06	6.12973	Downregulated
RASSF6	-0.314265	4.38841	-5.06953	4.50E-07	3.08E-06	5.76569	Downregulated
ZMYND8	-0.311311	5.84172	-6.54806	8.06E-11	1.38E-09	14.0648	Downregulated
BCAM	-0.310779	5.90181	-5.56426	3.13E-08	2.86E-07	8.31779	Downregulated
ATP1A4	-0.31046	3.56807	-5.22863	1.96E-07	1.46E-06	6.5615	Downregulated
SLC6A8	-0.310176	6.2841	-4.41025	1.11E-05	5.35E-05	2.72187	Downregulated
ZNF561	-0.310029	5.0588	-8.98139	8.08E-19	9.55E-17	31.988	Downregulated
PLS1	-0.309684	4.94364	-4.9551	8.08E-07	5.20E-06	5.20797	Downregulated
PLEKHH3	-0.309641	5.83165	-7.68271	2.85E-14	1.07E-12	21.7787	Downregulated
ANKRD50	-0.309479	5.47718	-4.75412	2.19E-06	1.26E-05	4.25831	Downregulated
SEMA3F	-0.308852	6.6451	-5.66211	1.80E-08	1.75E-07	8.84951	Downregulated
PLXNB3	-0.308667	4.42719	-6.26148	5.01E-10	7.31E-09	12.2992	Downregulated
ELMO3	-0.308388	5.92836	-5.71109	1.36E-08	1.37E-07	9.11902	Downregulated
SMAD3	-0.307772	6.46829	-6.06414	1.69E-09	2.15E-08	11.127	Downregulated
ITM2C	-0.306931	7.51038	-4.61837	4.21E-06	2.25E-05	3.63836	Downregulated
ZNF211	-0.306831	5.22845	-7.78753	1.29E-14	5.29E-13	22.5489	Downregulated
LDHB	-0.306696	7.00287	-6.69736	3.02E-11	5.63E-10	15.014	Downregulated
PARP4	-0.306684	6.69724	-7.70737	2.37E-14	9.06E-13	21.9591	Downregulated
PRSS16	-0.306311	4.69762	-6.69651	3.04E-11	5.65E-10	15.0085	Downregulated
LYPD6	-0.306027	4.48926	-5.38947	8.23E-08	6.73E-07	7.39007	Downregulated
ACAA1	-0.305521	6.14133	-7.68259	2.85E-14	1.07E-12	21.7778	Downregulated
ACSM3	-0.305184	3.81548	-5.14459	3.05E-07	2.16E-06	6.13819	Downregulated
PLXNB1	-0.304969	6.39319	-6.49364	1.15E-10	1.90E-09	13.7238	Downregulated
CAB39L	-0.304392	5.19218	-4.67988	3.14E-06	1.73E-05	3.9171	Downregulated
RAB11A	-0.304017	7.54031	-8.0875	1.27E-15	6.44E-14	24.8055	Downregulated
VILL	-0.303853	4.61933	-4.97773	7.20E-07	4.71E-06	5.3173	Downregulated
SNRPN	-0.30288	4.73098	-5.38025	8.66E-08	7.05E-07	7.34192	Downregulated
CYP4F3	-0.302594	4.28846	-3.93548	8.70E-05	0.000333331	0.785353	Downregulated
FOXJ1	-0.302443	4.33993	-3.78571	0.000159506	0.000568797	0.219208	Downregulated
AADAT	-0.302373	4.5732	-6.72743	2.48E-11	4.73E-10	15.2076	Downregulated
AZGP1	-0.302301	3.84155	-4.59563	4.69E-06	2.48E-05	3.53626	Downregulated
ZNF429	-0.301096	3.25457	-2.12653	0.033627	0.0619928	-4.60168	Downregulated
NR2F6	-0.301068	6.86442	-6.46077	1.42E-10	2.31E-09	13.5191	Downregulated
RIPK4	-0.301068	5.65425	-5.36452	9.43E-08	7.59E-07	7.25994	Downregulated
ABCC4	-0.299776	5.00609	-4.67348	3.24E-06	1.78E-05	3.88795	Downregulated
TRERF1	-0.299648	4.94014	-6.81541	1.37E-11	2.80E-10	15.7788	Downregulated
ONECUT2	-0.299328	3.87249	-5.3757	8.88E-08	7.21E-07	7.31818	Downregulated
PLEKHG6	-0.299234	5.36649	-5.22242	2.02E-07	1.51E-06	6.52997	Downregulated
CBR4	-0.298136	5.09851	-7.94018	4.01E-15	1.81E-13	23.6874	Downregulated
TFF1	-0.29791	4.73103	-2.61039	0.00913691	0.0201627	-3.47235	Downregulated
KCNQ1	-0.29785	4.5543	-6.10102	1.35E-09	1.75E-08	11.3434	Downregulated
ZNF432	-0.29775	4.83147	-5.76805	9.78E-09	1.02E-07	9.43524	Downregulated
MCCC1	-0.297509	6.25268	-6.58052	6.53E-11	1.14E-09	14.2694	Downregulated
MYLIP	-0.297433	6.49309	-5.78375	8.93E-09	9.36E-08	9.52288	Downregulated
ZSCAN16	-0.297231	4.84624	-7.10113	1.93E-12	4.77E-11	17.6816	Downregulated
ARHGEF10L	-0.297031	5.30469	-8.61356	1.81E-17	1.51E-15	28.9502	Downregulated
ZNF439	-0.296235	4.55101	-5.56118	3.18E-08	2.91E-07	8.3012	Downregulated
TM7SF2	-0.295434	5.95475	-4.83127	1.50E-06	9.03E-06	4.61836	Downregulated
EHF	-0.294808	6.2237	-3.95041	8.18E-05	0.000315752	0.842994	Downregulated
TMEM97	-0.29441	7.25902	-3.85238	0.000122063	0.000449253	0.468586	Downregulated
CLDN23	-0.293613	5.88012	-4.33507	1.56E-05	7.23E-05	2.40091	Downregulated
ACSBG1	-0.29337	3.61428	-4.92862	9.23E-07	5.85E-06	5.08069	Downregulated
DECR1	-0.293225	6.89178	-8.44298	7.38E-17	5.20E-15	27.5803	Downregulated
SEMA5A	-0.292828	5.4033	-3.61305	0.000312921	0.00103069	-0.406758	Downregulated
DKK4	-0.29241	3.95041	-4.29872	1.83E-05	8.31E-05	2.24767	Downregulated
B3GNT3	-0.290125	5.70337	-4.52774	6.45E-06	3.30E-05	3.23424	Downregulated
SLC24A1	-0.289814	4.23876	-9.19146	1.30E-19	1.92E-17	33.7738	Downregulated
PGLS	-0.289692	6.6426	-5.25029	1.74E-07	1.32E-06	6.67169	Downregulated
DQX1	-0.289188	4.10651	-5.70764	1.39E-08	1.39E-07	9.09997	Downregulated
SCAP	-0.28904	7.20543	-6.62251	4.96E-11	8.86E-10	14.5356	Downregulated
ME3	-0.288066	5.16227	-6.10386	1.33E-09	1.72E-08	11.3601	Downregulated
UST	-0.287907	4.63375	-5.10964	3.66E-07	2.55E-06	5.96408	Downregulated
CNKSR1	-0.287054	5.46094	-6.77177	1.84E-11	3.63E-10	15.4946	Downregulated
TTLL3	-0.286824	4.63074	-6.99671	3.99E-12	9.23E-11	16.9778	Downregulated
CNGA1	-0.286072	4.25857	-3.9037	9.91E-05	0.000374962	0.663442	Downregulated
RPS23	-0.285915	6.9603	-6.1535	9.78E-10	1.33E-08	11.6534	Downregulated
VAV3	-0.285251	5.21905	-3.79533	0.000153506	0.000549472	0.254921	Downregulated
S100A6	-0.285212	9.75573	-4.25445	2.23E-05	9.94E-05	2.06268	Downregulated
TNFAIP2	-0.285047	7.33117	-4.09467	4.46E-05	0.000183913	1.4107	Downregulated
CIRBP	-0.284423	7.43596	-7.2646	6.08E-13	1.65E-11	18.803	Downregulated
MDM4	-0.284245	4.69146	-5.79834	8.20E-09	8.74E-08	9.6046	Downregulated
TMEM63A	-0.283354	5.67489	-7.22435	8.10E-13	2.15E-11	18.5247	Downregulated
ACOT11	-0.283273	4.92298	-5.74821	1.10E-08	1.13E-07	9.32475	Downregulated
PGAP1	-0.282827	4.27509	-6.50268	1.08E-10	1.81E-09	13.7802	Downregulated
SPRED2	-0.28263	5.51991	-6.726	2.50E-11	4.77E-10	15.1984	Downregulated
ZNF33B	-0.282592	5.0507	-7.50942	1.03E-13	3.35E-12	20.5267	Downregulated
PATZ1	-0.282448	5.1024	-7.48191	1.26E-13	4.00E-12	20.3304	Downregulated
IGSF3	-0.282321	5.84013	-4.98207	7.04E-07	4.62E-06	5.33835	Downregulated
MANSC1	-0.281885	5.10918	-5.75208	1.07E-08	1.11E-07	9.34626	Downregulated
ESM1	-0.281807	4.58058	-3.94165	8.48E-05	0.000325617	0.809143	Downregulated
HIGD2A	-0.281381	7.17662	-6.5565	7.63E-11	1.32E-09	14.1179	Downregulated
RALGPS1	-0.281333	4.60716	-6.88138	8.78E-12	1.88E-10	16.2117	Downregulated
ABLIM1	-0.281112	5.8493	-4.67673	3.19E-06	1.76E-05	3.90273	Downregulated
SST	-0.280983	3.52947	-3.08999	0.00203958	0.00538839	-2.1276	Downregulated
ZNF562	-0.280875	5.31381	-5.11004	3.65E-07	2.55E-06	5.96605	Downregulated
MARVELD2	-0.28083	5.2749	-6.62897	4.75E-11	8.52E-10	14.5767	Downregulated
KIT	-0.28028	4.24899	-3.93461	8.73E-05	0.000334292	0.782031	Downregulated
RNASET2	-0.280132	5.89026	-5.30309	1.31E-07	1.02E-06	6.9421	Downregulated
TNS4	-0.279831	5.70572	-3.69053	0.00023205	0.000798141	-0.129411	Downregulated
HES1	-0.279695	6.6743	-4.58451	4.94E-06	2.60E-05	3.48647	Downregulated
CEBPA	-0.279639	6.35961	-4.32089	1.66E-05	7.63E-05	2.34098	Downregulated
IDUA	-0.27949	5.41967	-5.92231	3.96E-09	4.58E-08	10.3066	Downregulated
ARHGEF19	-0.279311	5.69905	-5.46109	5.56E-08	4.74E-07	7.76678	Downregulated
MGMT	-0.279242	5.91998	-7.15008	1.37E-12	3.50E-11	18.0149	Downregulated
DGKA	-0.279016	5.59582	-5.92899	3.80E-09	4.42E-08	10.3448	Downregulated
EPS8	-0.278719	5.91277	-5.58052	2.86E-08	2.64E-07	8.40553	Downregulated
SOX15	-0.278325	5.28388	-2.83521	0.00464296	0.0111241	-2.86984	Downregulated
ARSD	-0.277493	5.691	-5.7977	8.23E-09	8.76E-08	9.601	Downregulated
CYFIP2	-0.277097	5.3733	-5.29276	1.39E-07	1.07E-06	6.88899	Downregulated
OFD1	-0.276916	5.40674	-6.49595	1.13E-10	1.88E-09	13.7382	Downregulated
NFAT5	-0.276892	5.29207	-5.36306	9.51E-08	7.63E-07	7.25236	Downregulated
PLCD1	-0.276595	5.71239	-5.10104	3.82E-07	2.66E-06	5.92141	Downregulated
CYB5R1	-0.275891	6.74695	-4.8166	1.61E-06	9.60E-06	4.54945	Downregulated
RXRA	-0.275736	7.03373	-5.87659	5.18E-09	5.80E-08	10.046	Downregulated
SLAIN1	-0.274874	3.67369	-5.20902	2.17E-07	1.61E-06	6.46211	Downregulated
RPL27A	-0.274722	7.81604	-4.14339	3.62E-05	0.00015263	1.60692	Downregulated
ITGB6	-0.274444	5.26134	-3.88258	0.000107988	0.000404137	0.582929	Downregulated
KRT19	-0.274037	9.25948	-3.23813	0.00123033	0.00344489	-1.6671	Downregulated
LIPH	-0.273815	4.55952	-4.14679	3.57E-05	0.000150902	1.62069	Downregulated
TSPO	-0.273782	7.9654	-5.59149	2.69E-08	2.50E-07	8.46489	Downregulated
NT5C2	-0.273328	6.19718	-6.22743	6.19E-10	8.92E-09	12.0944	Downregulated
PAQR7	-0.273167	6.02318	-5.15034	2.96E-07	2.11E-06	6.16695	Downregulated
ARMCX6	-0.273041	5.23336	-5.66854	1.73E-08	1.69E-07	8.88479	Downregulated
BCOR	-0.272784	5.27979	-7.49846	1.12E-13	3.59E-12	20.4484	Downregulated
EHD3	-0.272758	4.7767	-6.72159	2.57E-11	4.88E-10	15.1699	Downregulated
WDR72	-0.272685	4.80977	-2.86954	0.00417011	0.0101194	-2.7735	Downregulated
BNIPL	-0.272526	4.69673	-3.52462	0.000437243	0.001382	-0.716255	Downregulated
SKAP1	-0.272526	4.54572	-4.71359	2.67E-06	1.50E-05	4.0714	Downregulated
CRYZ	-0.272382	5.79624	-4.71737	2.62E-06	1.47E-05	4.08874	Downregulated
ELOVL6	-0.272366	5.11124	-5.36849	9.23E-08	7.47E-07	7.28061	Downregulated
UQCRH	-0.272102	7.65252	-6.00142	2.47E-09	3.01E-08	10.7619	Downregulated
PAK6	-0.271845	4.92573	-5.78492	8.87E-09	9.31E-08	9.52943	Downregulated
ENPP5	-0.271743	4.13191	-4.47906	8.08E-06	4.03E-05	3.02033	Downregulated
MRPS25	-0.271669	5.8147	-7.56325	6.93E-14	2.36E-12	20.9128	Downregulated
TRIM29	-0.271226	6.27576	-3.19558	0.00142546	0.00392291	-1.80153	Downregulated
MYH14	-0.270804	5.86693	-4.07896	4.77E-05	0.000195437	1.34789	Downregulated
GCLC	-0.270608	5.86119	-4.27734	2.01E-05	9.09E-05	2.15808	Downregulated
TRIM31	-0.270602	4.73528	-2.73092	0.00639205	0.0147442	-3.15545	Downregulated
HOXB7	-0.270316	6.47202	-5.36847	9.23E-08	7.47E-07	7.28052	Downregulated
RBL2	-0.270225	5.63536	-5.84007	6.43E-09	7.04E-08	9.83932	Downregulated
RASEF	-0.269935	5.06323	-4.02733	5.93E-05	0.0002377	1.14323	Downregulated
ADCY6	-0.269169	5.34083	-6.86507	9.81E-12	2.08E-10	16.1043	Downregulated
AR	-0.269158	4.11193	-4.08528	4.64E-05	0.000190731	1.37313	Downregulated
RHBG	-0.268767	4.08367	-4.29236	1.88E-05	8.53E-05	2.22095	Downregulated
RAB17	-0.268456	4.53951	-5.46678	5.39E-08	4.61E-07	7.79689	Downregulated
TMEM54	-0.268353	7.2214	-5.92055	4.00E-09	4.62E-08	10.2965	Downregulated
BMP3	-0.268135	4.27237	-3.56436	0.000376552	0.00121281	-0.578119	Downregulated
APOL2	-0.268117	5.54067	-5.71868	1.30E-08	1.32E-07	9.161	Downregulated
POLR1D	-0.267956	6.34437	-5.17007	2.67E-07	1.93E-06	6.26585	Downregulated
COQ9	-0.267937	6.1498	-5.53037	3.78E-08	3.39E-07	8.13568	Downregulated
STK32A	-0.267358	3.55919	-5.66911	1.73E-08	1.69E-07	8.88789	Downregulated
LCOR	-0.267119	5.37435	-7.09267	2.05E-12	5.03E-11	17.6242	Downregulated
KIAA1522	-0.266972	7.05012	-5.57007	3.03E-08	2.78E-07	8.34914	Downregulated
BATF	-0.266945	6.05706	-5.16814	2.69E-07	1.94E-06	6.25615	Downregulated
SLC16A9	-0.266524	3.67702	-4.43729	9.80E-06	4.78E-05	2.83863	Downregulated
ADHFE1	-0.266513	3.79448	-6.26775	4.82E-10	7.05E-09	12.3371	Downregulated
AP1M2	-0.266408	6.08874	-4.82521	1.55E-06	9.27E-06	4.58988	Downregulated
CMYA5	-0.266333	4.59233	-4.62926	4.00E-06	2.15E-05	3.68745	Downregulated
CLDN7	-0.265279	6.93841	-4.22033	2.59E-05	0.000113273	1.92143	Downregulated
DUSP4	-0.264436	5.4328	-4.48677	7.80E-06	3.91E-05	3.05407	Downregulated
ST3GAL1	-0.264335	5.86747	-4.70973	2.72E-06	1.52E-05	4.05368	Downregulated
ZNF615	-0.26403	4.25312	-5.67304	1.69E-08	1.66E-07	8.90948	Downregulated
C9orf152	-0.263634	3.62155	-3.8803	0.000108994	0.000407228	0.574278	Downregulated
TSPAN31	-0.263506	5.89358	-6.83716	1.19E-11	2.47E-10	15.9211	Downregulated
FAAH2	-0.263441	4.40055	-6.55104	7.91E-11	1.36E-09	14.0835	Downregulated
MCCC2	-0.263146	5.47898	-5.78009	9.12E-09	9.54E-08	9.50246	Downregulated
ABCC5	-0.263139	5.84861	-4.46384	8.67E-06	4.29E-05	2.95396	Downregulated
CLCN3	-0.263137	5.8164	-6.62697	4.81E-11	8.61E-10	14.564	Downregulated
TSPAN6	-0.262471	6.60445	-4.67772	3.17E-06	1.75E-05	3.90728	Downregulated
RASSF7	-0.26225	6.7709	-5.5179	4.06E-08	3.60E-07	8.06898	Downregulated
MPPED2	-0.262249	3.83352	-4.50553	7.15E-06	3.62E-05	3.13638	Downregulated
TMEM47	-0.262204	5.97047	-3.58978	0.000341954	0.00111115	-0.488928	Downregulated
PODXL2	-0.26171	5.73954	-4.01219	6.32E-05	0.000251617	1.08366	Downregulated
PKIA	-0.261267	5.0125	-3.80956	0.000145018	0.000523383	0.307915	Downregulated
ATP2C2	-0.261108	4.3044	-4.31887	1.67E-05	7.69E-05	2.33245	Downregulated
CRB3	-0.260788	5.75095	-5.05519	4.85E-07	3.30E-06	5.69513	Downregulated
CA9	-0.260715	5.17349	-2.68172	0.00740733	0.0167632	-3.28651	Downregulated
KIF5C	-0.260547	3.74612	-4.49513	7.50E-06	3.78E-05	3.0907	Downregulated
NDUFA4L2	-0.259269	5.60981	-2.83916	0.00458624	0.0109975	-2.85883	Downregulated
SLC37A1	-0.259149	5.39109	-5.71228	1.35E-08	1.36E-07	9.12558	Downregulated
IMPDH2	-0.25823	7.40426	-7.2908	5.04E-13	1.40E-11	18.9849	Downregulated
F2RL1	-0.258123	5.37805	-3.52899	0.000430149	0.00136186	-0.701145	Downregulated
PARD6G	-0.257874	5.08914	-4.65848	3.48E-06	1.90E-05	3.81973	Downregulated
GRAMD1C	-0.257413	4.11741	-5.46677	5.39E-08	4.61E-07	7.79684	Downregulated
FREM2	-0.257129	3.49687	-3.71728	0.000209022	0.000726646	-0.0323155	Downregulated
CCND1	-0.257091	7.70641	-3.32749	0.000898199	0.00262271	-1.37901	Downregulated
IRS1	-0.256348	5.33007	-4.19696	2.87E-05	0.000124168	1.82529	Downregulated
NDUFA7	-0.255945	5.07499	-5.13106	3.27E-07	2.31E-06	6.07064	Downregulated
SH3GLB2	-0.255155	7.02524	-5.93967	3.57E-09	4.18E-08	10.406	Downregulated
PCP4L1	-0.254963	4.71765	-2.98963	0.00284012	0.00720154	-2.42752	Downregulated
RORC	-0.254889	3.86335	-4.67277	3.25E-06	1.79E-05	3.88473	Downregulated
C2orf15	-0.254859	3.9	-6.24334	5.61E-10	8.12E-09	12.19	Downregulated
CAT	-0.254448	6.49151	-5.22079	2.04E-07	1.52E-06	6.5217	Downregulated
SIM2	-0.253903	4.09845	-5.70897	1.38E-08	1.38E-07	9.1073	Downregulated
C1orf116	-0.253719	5.29079	-3.67329	0.000248138	0.000845531	-0.191647	Downregulated
CD2AP	-0.253364	5.5134	-4.69928	2.86E-06	1.59E-05	4.00578	Downregulated
ENTPD5	-0.253142	4.62981	-5.49951	4.49E-08	3.94E-07	7.97083	Downregulated
CDH1	-0.253089	6.5999	-3.55467	0.000390567	0.00125227	-0.611917	Downregulated
ZSCAN4	-0.252963	3.27952	-4.76287	2.10E-06	1.22E-05	4.29884	Downregulated
MYO5B	-0.252644	4.65542	-4.90244	1.05E-06	6.59E-06	4.95547	Downregulated
IVL	-0.252382	5.27496	-2.81253	0.0049815	0.0118303	-2.93287	Downregulated
FZD3	-0.252044	4.33433	-6.1982	7.42E-10	1.04E-08	11.9195	Downregulated
EDARADD	-0.251997	5.07344	-4.40545	1.13E-05	5.45E-05	2.70123	Downregulated
ABCA6	-0.251968	3.37999	-3.81175	0.00014375	0.000519305	0.316094	Downregulated
RGS17	-0.251371	3.93744	-4.53601	6.20E-06	3.19E-05	3.2708	Downregulated
TNNC1	-0.251321	4.48416	-3.25877	0.00114484	0.00324134	-1.60125	Downregulated
LRRC49	-0.251191	3.8636	-6.461	1.42E-10	2.31E-09	13.5205	Downregulated
SMAD9	-0.251005	3.9896	-5.47839	5.05E-08	4.37E-07	7.85847	Downregulated
OXR1	-0.250944	5.93499	-5.38422	8.47E-08	6.91E-07	7.36262	Downregulated
PGPEP1	-0.250847	4.59138	-7.66567	3.24E-14	1.20E-12	21.6545	Downregulated
HHAT	-0.250659	4.21182	-7.95463	3.58E-15	1.65E-13	23.7963	Downregulated
ADAM10	-0.249708	5.94338	-4.95316	8.16E-07	5.24E-06	5.19865	Downregulated
CCDC24	-0.249299	5.18286	-6.46645	1.37E-10	2.23E-09	13.5544	Downregulated
ASTN2	-0.249041	4.00803	-5.09746	3.89E-07	2.70E-06	5.90368	Downregulated
CYP4X1	-0.248845	4.18992	-3.52889	0.000430315	0.001362	-0.7015	Downregulated
TMEM159	-0.248047	6.293	-5.62321	2.24E-08	2.13E-07	8.63708	Downregulated
NRG4	-0.247379	3.57741	-5.23923	1.85E-07	1.39E-06	6.61535	Downregulated
SPINK4	-0.246807	3.56837	-2.96189	0.00310716	0.00781059	-2.50866	Downregulated
ATP1B1	-0.24635	7.02224	-3.45487	0.000566393	0.00173746	-0.955049	Downregulated
APEH	-0.246115	6.78043	-6.07768	1.55E-09	1.99E-08	11.2063	Downregulated
OAS1	-0.245891	6.28979	-3.91058	9.63E-05	0.000365407	0.689741	Downregulated
SH3BGRL2	-0.245473	5.72583	-4.18841	2.98E-05	0.000128192	1.79028	Downregulated
TTR	-0.244872	3.50587	-3.06167	0.00224145	0.00585491	-2.21324	Downregulated
IGFBP2	-0.244724	5.78197	-2.90716	0.00370261	0.00911554	-2.66663	Downregulated
PDE7B	-0.2446	4.00569	-4.6569	3.50E-06	1.91E-05	3.81256	Downregulated
GRHL1	-0.24442	5.20901	-3.73301	0.000196506	0.000687982	0.025087	Downregulated
SULT1A1	-0.244146	4.40955	-5.97563	2.88E-09	3.45E-08	10.6128	Downregulated
NME5	-0.243456	2.95669	-6.24833	5.44E-10	7.90E-09	12.22	Downregulated
ICA1	-0.243447	5.95003	-4.70286	2.81E-06	1.57E-05	4.02218	Downregulated
ITGB4	-0.243214	6.90891	-3.62339	0.000300784	0.000996787	-0.370104	Downregulated
FUCA1	-0.242677	6.58788	-3.92932	8.92E-05	0.000340737	0.761657	Downregulated
TRPM4	-0.242153	6.03445	-5.456	5.72E-08	4.87E-07	7.73984	Downregulated
BRD8	-0.241743	5.31647	-5.7009	1.44E-08	1.44E-07	9.06275	Downregulated
TP53INP1	-0.241065	5.69349	-4.22222	2.57E-05	0.000112475	1.92921	Downregulated
ABCG1	-0.240641	5.22776	-5.13663	3.18E-07	2.25E-06	6.09843	Downregulated
DNM2	-0.240003	6.61117	-6.24415	5.58E-10	8.09E-09	12.1949	Downregulated
LETMD1	-0.239696	5.86789	-7.591	5.65E-14	1.97E-12	21.1128	Downregulated
UCP2	-0.239694	6.92233	-3.58953	0.000342286	0.0011117	-0.489828	Downregulated
PPARGC1B	-0.239577	4.39534	-6.55173	7.87E-11	1.36E-09	14.0878	Downregulated
ZNF415	-0.239452	4.41674	-5.87582	5.21E-09	5.81E-08	10.0416	Downregulated
ZNF254	-0.239364	4.51556	-5.90188	4.47E-09	5.11E-08	10.1899	Downregulated
ZNF28	-0.23918	4.50192	-7.38249	2.60E-13	7.62E-12	19.6264	Downregulated
ZNF443	-0.239127	3.8736	-5.39319	8.07E-08	6.61E-07	7.40952	Downregulated
SATB1	-0.239034	4.77901	-5.1484	2.99E-07	2.13E-06	6.15721	Downregulated
TST	-0.238868	7.12839	-4.78358	1.90E-06	1.11E-05	4.39513	Downregulated
ARHGAP27	-0.23864	5.93215	-5.9713	2.95E-09	3.52E-08	10.5879	Downregulated
TBX6	-0.238516	4.2269	-5.70606	1.40E-08	1.40E-07	9.09126	Downregulated
SPRY2	-0.238087	4.81656	-4.37815	1.28E-05	6.08E-05	2.58416	Downregulated
IGBP1	-0.237985	6.38629	-8.26553	3.10E-16	1.87E-14	26.1816	Downregulated
STYK1	-0.23762	4.28322	-5.45	5.91E-08	5.00E-07	7.7081	Downregulated
SHROOM1	-0.237598	5.47229	-4.17836	3.11E-05	0.000133365	1.74916	Downregulated
ECHDC2	-0.237594	6.4004	-5.86052	5.70E-09	6.31E-08	9.9549	Downregulated
MYO6	-0.237048	5.65073	-5.62969	2.16E-08	2.06E-07	8.67236	Downregulated
COL9A2	-0.236973	5.04782	-3.76385	0.000173976	0.000616329	0.13837	Downregulated
ATP10B	-0.236691	4.2011	-3.59728	0.000332342	0.00108395	-0.462529	Downregulated
TUBG2	-0.23666	5.54162	-5.24225	1.82E-07	1.37E-06	6.63074	Downregulated
ZNF436	-0.236603	5.69437	-5.69389	1.50E-08	1.49E-07	9.02414	Downregulated
IVD	-0.236578	5.46972	-7.26445	6.09E-13	1.65E-11	18.802	Downregulated
CD46	-0.236399	6.82648	-4.60709	4.44E-06	2.36E-05	3.58767	Downregulated
SLC15A1	-0.235883	4.0812	-3.67497	0.000246523	0.000841799	-0.185588	Downregulated
RGL2	-0.235882	6.5962	-7.27079	5.82E-13	1.59E-11	18.8459	Downregulated
UQCRC2	-0.235841	6.45969	-4.75047	2.23E-06	1.28E-05	4.24139	Downregulated
AKAP7	-0.235743	4.0031	-4.96849	7.55E-07	4.90E-06	5.27259	Downregulated
GPC3	-0.235349	4.10784	-3.14112	0.00171693	0.00462861	-1.97106	Downregulated
PCCA	-0.234758	5.04939	-6.41334	1.92E-10	3.05E-09	13.2255	Downregulated
MAL	-0.234733	5.19262	-2.01359	0.0442368	0.0787752	-4.83231	Downregulated
METAP1	-0.23467	6.76767	-6.89108	8.22E-12	1.77E-10	16.2756	Downregulated
N6AMT1	-0.233881	4.14946	-7.32312	4.00E-13	1.13E-11	19.2102	Downregulated
GSTM3	-0.233811	5.39805	-2.28891	0.0222274	0.043719	-4.24822	Downregulated
ILVBL	-0.233363	6.32035	-6.52123	9.60E-11	1.62E-09	13.8963	Downregulated
TIAM1	-0.233148	4.99552	-4.4017	1.15E-05	5.53E-05	2.68512	Downregulated
TOP2B	-0.23247	7.10943	-4.85427	1.34E-06	8.16E-06	4.72675	Downregulated
MSI2	-0.232386	5.33184	-6.04992	1.84E-09	2.32E-08	11.0439	Downregulated
ANKRA2	-0.232379	4.82519	-6.82043	1.33E-11	2.73E-10	15.8116	Downregulated
RPL14	-0.232258	7.06594	-5.03158	5.47E-07	3.67E-06	5.57936	Downregulated
TBC1D9	-0.23042	5.77466	-4.74245	2.32E-06	1.33E-05	4.2043	Downregulated
NISCH	-0.230178	6.38196	-4.37496	1.30E-05	6.16E-05	2.57054	Downregulated
CHMP4C	-0.229643	5.58064	-4.45036	9.23E-06	4.54E-05	2.89533	Downregulated
ACVR2A	-0.229625	4.65973	-6.27617	4.57E-10	6.73E-09	12.3879	Downregulated
PTPRF	-0.229496	6.87489	-4.9278	9.27E-07	5.87E-06	5.07674	Downregulated
PCMTD2	-0.229485	5.84315	-4.7656	2.07E-06	1.20E-05	4.31153	Downregulated
LAD1	-0.229412	6.81474	-3.43728	0.00060417	0.00183942	-1.01453	Downregulated
MYBPC1	-0.228923	3.51281	-2.76178	0.00582104	0.0135657	-3.07204	Downregulated
BMP2	-0.22874	5.40477	-2.91174	0.003649	0.00901289	-2.65351	Downregulated
NSUN4	-0.228677	5.30606	-8.77026	4.89E-18	4.82E-16	30.2304	Downregulated
ASAH1	-0.22867	5.54438	-4.38629	1.24E-05	5.89E-05	2.61899	Downregulated
COBLL1	-0.22817	5.59203	-4.13423	3.77E-05	0.000158111	1.56986	Downregulated
TFCP2L1	-0.227888	4.362	-4.16004	3.37E-05	0.000143143	1.67451	Downregulated
SULT1A2	-0.227739	3.80436	-5.88157	5.03E-09	5.65E-08	10.0743	Downregulated
MR1	-0.227485	5.17084	-5.60362	2.51E-08	2.35E-07	8.5306	Downregulated
PSD4	-0.227469	4.91464	-6.15943	9.43E-10	1.29E-08	11.6886	Downregulated
VEGFA	-0.227439	6.07415	-4.3305	1.59E-05	7.36E-05	2.38156	Downregulated
ZBED5	-0.227374	5.34281	-4.79315	1.81E-06	1.07E-05	4.43973	Downregulated
WDR6	-0.227372	7.23431	-4.5826	4.99E-06	2.62E-05	3.47795	Downregulated
FHIT	-0.227334	3.5374	-7.83403	9.06E-15	3.86E-13	22.8935	Downregulated
KCNN4	-0.22733	6.05809	-3.36977	0.000772025	0.00228785	-1.24005	Downregulated
HOXD4	-0.227086	4.21647	-5.22083	2.04E-07	1.52E-06	6.52195	Downregulated
FAM83C	-0.226992	4.55934	-2.93912	0.00334337	0.00832321	-2.57473	Downregulated
KIAA0232	-0.226966	4.87382	-6.4147	1.90E-10	3.03E-09	13.2339	Downregulated
SHANK2	-0.226294	4.15096	-5.07995	4.26E-07	2.94E-06	5.81707	Downregulated
ZNF160	-0.225968	5.34688	-5.54915	3.41E-08	3.08E-07	8.23648	Downregulated
RPH3AL	-0.225894	4.24495	-6.15688	9.58E-10	1.31E-08	11.6735	Downregulated
HIBCH	-0.225808	5.3284	-6.04498	1.90E-09	2.38E-08	11.0151	Downregulated
SAMD10	-0.225807	4.94359	-6.17963	8.33E-10	1.15E-08	11.8087	Downregulated
PIGN	-0.225733	4.81582	-6.20757	7.01E-10	9.94E-09	11.9755	Downregulated
SETMAR	-0.225704	5.5977	-6.57363	6.83E-11	1.19E-09	14.2259	Downregulated
KLHL24	-0.225628	5.6074	-5.7171	1.31E-08	1.33E-07	9.15226	Downregulated
MAP4K3	-0.225574	5.34311	-5.49831	4.52E-08	3.96E-07	7.9644	Downregulated
MST1	-0.22478	4.71448	-5.05991	4.73E-07	3.23E-06	5.71832	Downregulated
TH	-0.224728	4.29105	-2.75477	0.00594655	0.0138326	-3.09107	Downregulated
FAM83H	-0.224535	6.63906	-3.55806	0.000385606	0.00123811	-0.600094	Downregulated
PPP1R1B	-0.224512	4.16567	-2.7656	0.00575366	0.0134343	-3.06165	Downregulated
DLX3	-0.224437	3.87818	-4.43904	9.72E-06	4.75E-05	2.84619	Downregulated
PKHD1	-0.224097	3.16127	-7.01854	3.43E-12	8.07E-11	17.1241	Downregulated
SH3BP1	-0.224014	5.24117	-5.16307	2.77E-07	1.98E-06	6.23072	Downregulated
ABHD14B	-0.223693	6.21368	-6.35201	2.84E-10	4.32E-09	12.8489	Downregulated
HADH	-0.223481	6.1494	-5.72827	1.23E-08	1.26E-07	9.21406	Downregulated
ETV3	-0.223152	5.40162	-4.74221	2.32E-06	1.33E-05	4.20322	Downregulated
ZNF33A	-0.223044	4.9923	-5.61361	2.37E-08	2.24E-07	8.58485	Downregulated
MYO5C	-0.222681	4.69995	-3.91885	9.31E-05	0.00035465	0.721422	Downregulated
PTCHD1	-0.222347	3.87222	-2.89972	0.00379104	0.00929894	-2.68786	Downregulated
SYTL2	-0.222276	4.87132	-3.50152	0.000476614	0.00149149	-0.795872	Downregulated
CXXC1	-0.222263	6.54505	-6.28011	4.46E-10	6.59E-09	12.4118	Downregulated
ZNF165	-0.222234	4.73082	-4.53171	6.33E-06	3.24E-05	3.25178	Downregulated
ZNF124	-0.222198	4.22146	-5.75681	1.04E-08	1.08E-07	9.37259	Downregulated
TMEM134	-0.222177	6.48918	-4.63507	3.89E-06	2.09E-05	3.71372	Downregulated
RHPN1	-0.221934	4.95576	-4.42524	1.04E-05	5.01E-05	2.78653	Downregulated
AFF1	-0.221782	4.99302	-6.51008	1.03E-10	1.74E-09	13.8265	Downregulated
HES5	-0.221403	3.90374	-5.52473	3.90E-08	3.48E-07	8.10551	Downregulated
LYPLA1	-0.221263	6.30151	-4.90817	1.02E-06	6.42E-06	4.98283	Downregulated
EPS8L3	-0.221014	3.77982	-3.93191	8.82E-05	0.00033748	0.771608	Downregulated
GTF2I	-0.220875	4.87932	-5.46916	5.32E-08	4.57E-07	7.80948	Downregulated
ARHGEF6	-0.220787	5.34702	-4.42389	1.04E-05	5.04E-05	2.78068	Downregulated
STXBP2	-0.22045	6.4144	-5.06369	4.64E-07	3.17E-06	5.73695	Downregulated
IGFBP3	-0.220376	8.26713	-2.53103	0.0114775	0.0245152	-3.67326	Downregulated
USP3	-0.219579	5.80238	-6.76969	1.87E-11	3.67E-10	15.4811	Downregulated
PLXNA2	-0.219408	4.75341	-5.20234	2.25E-07	1.66E-06	6.42835	Downregulated
RTP4	-0.219324	4.80694	-3.64246	0.000279526	0.000937289	-0.302155	Downregulated
SLC2A10	-0.219279	5.60127	-3.98118	7.20E-05	0.000282247	0.962396	Downregulated
TSPAN14	-0.219181	6.04813	-6.4919	1.16E-10	1.92E-09	13.7129	Downregulated
RPL13A	-0.219057	9.4695	-6.11685	1.22E-09	1.61E-08	11.4367	Downregulated
ARHGEF16	-0.218551	5.43503	-4.57344	5.21E-06	2.72E-05	3.43703	Downregulated
SH3RF1	-0.218514	5.42009	-5.704	1.42E-08	1.42E-07	9.07987	Downregulated
SUCLG2	-0.2181	6.30218	-6.03103	2.06E-09	2.57E-08	10.9339	Downregulated
PSD3	-0.217788	4.7251	-5.03669	5.33E-07	3.59E-06	5.6044	Downregulated
NDFIP2	-0.21763	6.47253	-4.47554	8.22E-06	4.09E-05	3.00496	Downregulated
ALDOC	-0.21761	5.59201	-3.58634	0.000346461	0.00112323	-0.501051	Downregulated
HSD17B4	-0.217354	5.96304	-5.72453	1.26E-08	1.28E-07	9.19339	Downregulated
WEE1	-0.217312	5.27214	-3.74476	0.000187618	0.000659716	0.068129	Downregulated
GALNT14	-0.217074	4.68927	-3.65936	0.000261882	0.000885415	-0.241674	Downregulated
ZNF692	-0.217072	5.67132	-5.38495	8.44E-08	6.88E-07	7.36642	Downregulated
SLC16A5	-0.217001	5.80315	-3.29701	0.00100078	0.00288074	-1.47815	Downregulated
PIR	-0.215207	5.90077	-3.2644	0.00112248	0.00318739	-1.58321	Downregulated
SLC5A7	-0.214852	2.92827	-5.67391	1.68E-08	1.65E-07	8.91427	Downregulated
SLC38A2	-0.214525	7.76	-5.15264	2.92E-07	2.09E-06	6.17844	Downregulated
GSTM4	-0.214294	5.19086	-3.19805	0.0014134	0.00389552	-1.79378	Downregulated
ORMDL3	-0.214287	6.46577	-5.44723	6.00E-08	5.07E-07	7.69347	Downregulated
PRKCZ	-0.21422	5.1523	-5.78118	9.06E-09	9.49E-08	9.50851	Downregulated
TIGD2	-0.214055	4.69246	-5.48106	4.98E-08	4.30E-07	7.87265	Downregulated
NOXA1	-0.213781	5.08216	-4.61847	4.21E-06	2.25E-05	3.63884	Downregulated
GOT2	-0.213405	7.50824	-6.38183	2.35E-10	3.66E-09	13.0316	Downregulated
SLC25A10	-0.213403	5.24658	-4.98096	7.08E-07	4.64E-06	5.33295	Downregulated
RPL4	-0.213367	8.09667	-7.3498	3.30E-13	9.43E-12	19.3968	Downregulated
ARHGEF12	-0.213224	5.34843	-5.51535	4.11E-08	3.64E-07	8.05531	Downregulated
ZNF185	-0.212641	6.02193	-3.60394	0.000324	0.00106115	-0.438988	Downregulated
SCMH1	-0.21258	5.61752	-5.72454	1.26E-08	1.28E-07	9.19343	Downregulated
TSEN2	-0.212495	5.23796	-5.45514	5.74E-08	4.88E-07	7.73527	Downregulated
GEMIN8	-0.212369	4.95987	-7.80172	1.16E-14	4.85E-13	22.6538	Downregulated
PCBD1	-0.211976	6.77545	-4.86919	1.24E-06	7.63E-06	4.7974	Downregulated
PARP3	-0.211949	5.40168	-5.32402	1.17E-07	9.22E-07	7.05	Downregulated
NSUN7	-0.211747	3.6004	-5.41041	7.34E-08	6.06E-07	7.49968	Downregulated
SGK2	-0.211521	3.87977	-3.44083	0.000596356	0.00181758	-1.00254	Downregulated
TUFT1	-0.211392	6.38662	-4.21832	2.61E-05	0.000114231	1.91314	Downregulated
ARV1	-0.210832	5.58178	-4.70922	2.72E-06	1.53E-05	4.05134	Downregulated
ZNF513	-0.210263	5.77605	-7.03581	3.04E-12	7.25E-11	17.2401	Downregulated
ALAS1	-0.210211	6.21844	-5.01163	6.06E-07	4.02E-06	5.48198	Downregulated
SH2D3A	-0.210049	5.04029	-4.71467	2.65E-06	1.49E-05	4.07634	Downregulated
MGST1	-0.209762	5.85515	-3.18286	0.00148913	0.00407652	-1.84138	Downregulated
SLC44A2	-0.209681	7.70433	-4.65238	3.58E-06	1.95E-05	3.79204	Downregulated
TRIM8	-0.209672	6.91024	-4.52596	6.50E-06	3.33E-05	3.22635	Downregulated
ZNF195	-0.209623	5.06972	-5.97604	2.87E-09	3.45E-08	10.6152	Downregulated
GNS	-0.209599	7.33978	-4.16176	3.34E-05	0.000142242	1.6815	Downregulated
HAPLN1	-0.209457	3.2148	-4.28346	1.96E-05	8.86E-05	2.18369	Downregulated
LMBRD1	-0.209421	5.41749	-4.31271	1.72E-05	7.87E-05	2.30649	Downregulated
PIGR	-0.209147	4.41992	-1.923	0.0546757	0.0946317	-5.00825	Downregulated
ARMCX4	-0.209057	3.70855	-5.3603	9.65E-08	7.73E-07	7.23799	Downregulated
CREB3L4	-0.208692	4.77071	-5.36552	9.38E-08	7.57E-07	7.26517	Downregulated
CYP2C18	-0.208567	3.19379	-3.68655	0.000235672	0.000808151	-0.143796	Downregulated
ZNF507	-0.208312	4.41779	-6.10102	1.35E-09	1.75E-08	11.3434	Downregulated
SPHK2	-0.208284	5.44763	-5.5255	3.89E-08	3.47E-07	8.10963	Downregulated
SP6	-0.208203	4.7493	-3.63935	0.000282893	0.000947178	-0.313256	Downregulated
GNPDA1	-0.208173	6.71344	-6.02292	2.17E-09	2.69E-08	10.8867	Downregulated
RNASEL	-0.208128	4.87261	-5.99778	2.52E-09	3.06E-08	10.7408	Downregulated
PRRG2	-0.208021	4.87475	-4.72695	2.50E-06	1.41E-05	4.13283	Downregulated
SPINT1	-0.207906	6.80471	-3.53603	0.000418946	0.00133122	-0.676759	Downregulated
SEMA4B	-0.207655	6.4147	-3.26351	0.00112599	0.00319523	-1.58607	Downregulated
BLCAP	-0.20755	7.27782	-4.8216	1.57E-06	9.40E-06	4.57293	Downregulated
RPL37A	-0.207414	6.56893	-5.6915	1.52E-08	1.51E-07	9.01096	Downregulated
NIPSNAP1	-0.207385	6.46152	-5.42469	6.79E-08	5.64E-07	7.57473	Downregulated
APOL4	-0.207195	4.93325	-3.59998	0.000328932	0.00107407	-0.452981	Downregulated
CARD11	-0.20696	5.33537	-3.33757	0.000866494	0.00253797	-1.34604	Downregulated
EPB41L1	-0.206852	5.53324	-4.11957	4.01E-05	0.000167155	1.51069	Downregulated
CBX7	-0.206811	5.35901	-4.78084	1.92E-06	1.12E-05	4.38237	Downregulated
MAGI1	-0.206774	4.50317	-5.35934	9.70E-08	7.75E-07	7.23301	Downregulated
RAB3B	-0.206756	3.52907	-4.56791	5.34E-06	2.78E-05	3.41238	Downregulated
SESN1	-0.206171	5.10658	-5.52807	3.83E-08	3.43E-07	8.12337	Downregulated
GAS2	-0.206149	3.23143	-4.01557	6.23E-05	0.000248424	1.09694	Downregulated
CDC14B	-0.206031	5.32347	-5.04457	5.12E-07	3.46E-06	5.64299	Downregulated
BAZ2B	-0.205859	5.30799	-6.17923	8.35E-10	1.16E-08	11.8064	Downregulated
ABHD14A	-0.205694	5.20516	-5.67496	1.67E-08	1.64E-07	8.92	Downregulated
STEAP3	-0.205453	5.90313	-4.19763	2.86E-05	0.000123945	1.82805	Downregulated
ZNF121	-0.205336	5.21102	-5.93417	3.69E-09	4.31E-08	10.3745	Downregulated
CASP8	-0.204991	4.71541	-4.91791	9.74E-07	6.14E-06	5.0294	Downregulated
TP53	-0.204919	5.59596	-4.4865	7.81E-06	3.91E-05	3.05291	Downregulated
RAB40C	-0.204914	6.0396	-4.47323	8.30E-06	4.13E-05	2.9949	Downregulated
OSBPL2	-0.204787	6.09386	-6.17747	8.44E-10	1.16E-08	11.7959	Downregulated
CCNG2	-0.204599	5.40338	-4.69448	2.92E-06	1.63E-05	3.98378	Downregulated
ZNF431	-0.204265	4.31856	-5.68844	1.55E-08	1.53E-07	8.99414	Downregulated
PLA2R1	-0.204229	4.0816	-5.27607	1.52E-07	1.16E-06	6.80335	Downregulated
ARG2	-0.20397	4.49884	-4.00036	6.64E-05	0.000262882	1.03729	Downregulated
PPM1H	-0.203846	4.83784	-3.32417	0.000908878	0.00264912	-1.38985	Downregulated
RAB11FIP4	-0.203616	4.80378	-4.22599	2.53E-05	0.00011084	1.94478	Downregulated
OBSCN	-0.203599	3.98377	-5.60742	2.45E-08	2.31E-07	8.55125	Downregulated
KCNK5	-0.203577	4.44946	-4.05437	5.29E-05	0.000214952	1.25011	Downregulated
SUOX	-0.203509	5.67128	-5.22155	2.03E-07	1.51E-06	6.5256	Downregulated
ZADH2	-0.202994	5.49173	-6.36451	2.62E-10	4.04E-09	12.9254	Downregulated
TINAGL1	-0.202981	6.63287	-3.17115	0.00155007	0.00422498	-1.87794	Downregulated
POU3F1	-0.202946	4.34927	-3.48161	0.000513158	0.0015918	-0.864043	Downregulated
GRHL2	-0.202867	5.91623	-3.43047	0.00061942	0.0018808	-1.03749	Downregulated
TRIM27	-0.202753	5.76943	-7.64362	3.81E-14	1.39E-12	21.4941	Downregulated
RNF43	-0.202706	3.94394	-4.65976	3.46E-06	1.89E-05	3.82553	Downregulated
ANK3	-0.202486	4.3883	-5.14646	3.02E-07	2.15E-06	6.14754	Downregulated
MMRN2	-0.202412	5.06253	-3.62285	0.000301401	0.000998539	-0.372002	Downregulated
RBPMS	-0.202325	5.4906	-3.88335	0.000107648	0.000403131	0.585873	Downregulated
SPAG1	-0.202286	4.65198	-4.3721	1.32E-05	6.24E-05	2.55834	Downregulated
ACOX1	-0.202167	5.93046	-3.53616	0.000418739	0.00133093	-0.676302	Downregulated
VPS35	-0.202127	6.60106	-5.33957	1.08E-07	8.57E-07	7.13042	Downregulated
TMCO4	-0.202037	5.12976	-5.95096	3.34E-09	3.93E-08	10.4708	Downregulated
GLTP	-0.201983	7.70839	-4.49143	7.63E-06	3.84E-05	3.0745	Downregulated
FARP2	-0.201923	4.74947	-6.42116	1.83E-10	2.91E-09	13.2737	Downregulated
ALOX5	-0.201802	6.14746	-2.86645	0.00421086	0.010203	-2.78223	Downregulated
INTS3	-0.201749	6.46868	-4.9451	8.49E-07	5.43E-06	5.15985	Downregulated
ZNF177	-0.20164	3.51022	-7.32176	4.04E-13	1.14E-11	19.2007	Downregulated
EFNB1	-0.201627	6.00011	-3.98055	7.22E-05	0.000282795	0.959935	Downregulated
TMEM144	-0.201551	4.09279	-6.03928	1.96E-09	2.46E-08	10.9819	Downregulated
TOB2	-0.201506	5.90789	-6.7476	2.16E-11	4.18E-10	15.3379	Downregulated
ENOSF1	-0.201349	5.67916	-5.20782	2.18E-07	1.62E-06	6.45604	Downregulated
EPB41	-0.200604	4.5069	-3.67488	0.000246606	0.000841827	-0.185898	Downregulated
TFF2	-0.200162	3.88783	-2.21103	0.0271891	0.0518512	-4.42098	Downregulated
SERINC5	-0.200039	5.45139	-4.59684	4.66E-06	2.46E-05	3.54168	Downregulated
DTX4	-0.199881	5.49631	-4.2284	2.50E-05	0.000109844	1.95473	Downregulated
ZNF266	-0.199787	5.7828	-5.80657	7.82E-09	8.37E-08	9.65076	Downregulated
ZDHHC3	-0.199787	6.10198	-6.24906	5.41E-10	7.88E-09	12.2244	Downregulated
SALL2	-0.199545	4.35327	-4.27328	2.05E-05	9.23E-05	2.14115	Downregulated
SEZ6L2	-0.199454	5.02051	-2.94824	0.00324687	0.0081204	-2.54833	Downregulated
KRT15	-0.199432	5.71798	-1.82677	0.0679397	0.113771	-5.1863	Downregulated
ZMIZ1	-0.199158	6.29992	-3.8454	0.000125557	0.000460323	0.442255	Downregulated
BTNL9	-0.199085	3.76082	-4.40236	1.15E-05	5.51E-05	2.68794	Downregulated
ZNF721	-0.199042	5.07083	-6.16183	9.29E-10	1.27E-08	11.7029	Downregulated
FUT9	-0.198999	3.10769	-3.96874	7.58E-05	0.000295286	0.914004	Downregulated
FDFT1	-0.198959	6.77331	-3.56395	0.000377125	0.00121397	-0.579525	Downregulated
WFS1	-0.19796	6.24068	-4.51967	6.70E-06	3.41E-05	3.1986	Downregulated
ZNF564	-0.197706	3.73108	-8.51907	3.96E-17	2.98E-15	28.1884	Downregulated
ZNF616	-0.197044	4.47069	-6.03007	2.07E-09	2.58E-08	10.9283	Downregulated
EIF4B	-0.196992	7.27306	-4.96393	7.72E-07	5.00E-06	5.2506	Downregulated
DISP1	-0.196467	3.84119	-6.72126	2.58E-11	4.88E-10	15.1678	Downregulated
KCNS3	-0.196415	5.03929	-3.31167	0.000950152	0.00276021	-1.43057	Downregulated
SPIRE2	-0.196294	5.18991	-3.31058	0.000953842	0.0027688	-1.43412	Downregulated
CNDP2	-0.196216	6.91947	-4.75465	2.19E-06	1.26E-05	4.26076	Downregulated
ZNF10	-0.195981	3.92692	-5.7007	1.44E-08	1.44E-07	9.06167	Downregulated
ARL6IP5	-0.195898	7.39959	-4.73218	2.44E-06	1.38E-05	4.1569	Downregulated
TRAPPC6A	-0.195545	6.2067	-4.49189	7.62E-06	3.83E-05	3.07648	Downregulated
NDUFAF1	-0.195511	4.62326	-7.02477	3.28E-12	7.75E-11	17.1659	Downregulated
TCEAL1	-0.195474	5.7067	-4.63311	3.92E-06	2.11E-05	3.70483	Downregulated
GRSF1	-0.194897	6.42513	-6.00533	2.41E-09	2.95E-08	10.7846	Downregulated
TOM1L1	-0.194847	4.61282	-4.65984	3.45E-06	1.89E-05	3.82591	Downregulated
ADAM28	-0.194804	4.0255	-3.67184	0.000249535	0.000849019	-0.196861	Downregulated
APOBEC3F	-0.194743	4.79349	-4.83286	1.49E-06	8.96E-06	4.62584	Downregulated
PAX8	-0.194274	4.11708	-3.89339	0.000103331	0.000389016	0.6241	Downregulated
TBC1D8	-0.194121	5.55326	-4.10157	4.33E-05	0.000179289	1.43836	Downregulated
ZNF558	-0.194043	4.56697	-5.64576	1.97E-08	1.91E-07	8.76006	Downregulated
C19orf18	-0.193855	3.53519	-4.87625	1.20E-06	7.40E-06	4.83086	Downregulated
PMPCB	-0.193763	5.81215	-3.88854	0.000105396	0.000395477	0.605622	Downregulated
FA2H	-0.193698	4.36832	-3.42656	0.000628332	0.0019043	-1.05064	Downregulated
SLK	-0.193537	6.2075	-4.70791	2.74E-06	1.54E-05	4.04529	Downregulated
XRCC5	-0.19345	7.13383	-3.82931	0.000133969	0.000488009	0.381781	Downregulated
MGAT1	-0.193423	7.02838	-4.64316	3.74E-06	2.02E-05	3.75027	Downregulated
PCMTD1	-0.193384	5.99273	-5.01191	6.05E-07	4.02E-06	5.48333	Downregulated
SEMA4A	-0.193284	5.3587	-4.73039	2.46E-06	1.39E-05	4.14866	Downregulated
ANAPC4	-0.193026	5.56039	-5.85528	5.88E-09	6.49E-08	9.92526	Downregulated
LRG1	-0.192866	5.35831	-3.19448	0.00143089	0.00393417	-1.805	Downregulated
USP4	-0.192581	5.78295	-7.44085	1.70E-13	5.25E-12	20.0386	Downregulated
DUSP6	-0.192555	5.77162	-3.28433	0.00104659	0.00299512	-1.51914	Downregulated
ACO2	-0.192553	5.83638	-4.87822	1.19E-06	7.34E-06	4.84021	Downregulated
OMA1	-0.192499	5.14174	-6.29103	4.16E-10	6.20E-09	12.4778	Downregulated
ITGA3	-0.192128	6.7536	-2.67565	0.00754209	0.0170275	-3.30252	Downregulated
RPL10A	-0.192019	9.06339	-5.14387	3.06E-07	2.17E-06	6.1346	Downregulated
CORO2A	-0.191929	5.77598	-3.6593	0.000261949	0.000885415	-0.241914	Downregulated
APCDD1	-0.191804	5.51663	-2.85653	0.00434386	0.0104827	-2.81014	Downregulated
BAIAP3	-0.191627	3.94162	-4.54948	5.83E-06	3.01E-05	3.33046	Downregulated
POGK	-0.191533	6.7257	-4.05925	5.19E-05	0.000211179	1.26948	Downregulated
HARS2	-0.191489	5.54717	-7.25903	6.33E-13	1.71E-11	18.7644	Downregulated
TOLLIP	-0.191394	5.95334	-5.81772	7.33E-09	7.89E-08	9.71339	Downregulated
BTF3	-0.190969	6.55079	-5.33595	1.10E-07	8.70E-07	7.11165	Downregulated
SOX21	-0.19079	3.53945	-1.06395	0.28753	0.381234	-6.27542	Downregulated
NPDC1	-0.19004	5.92921	-3.98199	7.17E-05	0.000281397	0.965543	Downregulated
OSBPL7	-0.189968	5.0406	-5.41779	7.05E-08	5.83E-07	7.53847	Downregulated
LAMA5	-0.189828	7.39661	-3.94307	8.43E-05	0.000323938	0.814613	Downregulated
AKR1C2	-0.189689	5.33706	-1.79012	0.0736421	0.121917	-5.25172	Downregulated
ZMYM2	-0.189675	5.81053	-5.36611	9.35E-08	7.55E-07	7.26821	Downregulated
ZNF700	-0.189268	4.98725	-5.24739	1.77E-07	1.34E-06	6.65689	Downregulated
EPS8L1	-0.189203	5.37187	-3.09874	0.00198074	0.00525372	-2.10101	Downregulated
TRIB2	-0.189111	5.88827	-3.04841	0.00234207	0.00608274	-2.25305	Downregulated
MADD	-0.188125	5.59224	-6.69109	3.15E-11	5.83E-10	14.9737	Downregulated
BTBD3	-0.188105	5.62489	-4.55534	5.67E-06	2.94E-05	3.35649	Downregulated
CYP2C9	-0.188013	3.00426	-4.24056	2.37E-05	0.00010498	2.00506	Downregulated
LRBA	-0.187923	5.14574	-4.36067	1.39E-05	6.54E-05	2.50961	Downregulated
BDH1	-0.187827	4.53002	-4.263	2.15E-05	9.61E-05	2.09828	Downregulated
TJP2	-0.187594	4.67015	-4.77763	1.95E-06	1.14E-05	4.36741	Downregulated
NPHS2	-0.187549	2.98689	-5.48528	4.86E-08	4.22E-07	7.89507	Downregulated
ETV4	-0.187431	5.22576	-3.14619	0.00168769	0.00455524	-1.95542	Downregulated
TOP1MT	-0.187351	5.47058	-4.65765	3.49E-06	1.91E-05	3.81597	Downregulated
LRP5	-0.18714	5.82131	-4.14117	3.65E-05	0.000153908	1.59795	Downregulated
RPS18	-0.186808	10.0442	-7.17297	1.16E-12	3.00E-11	18.1715	Downregulated
CCNG1	-0.186674	6.41071	-3.99113	6.90E-05	0.00027182	1.0012	Downregulated
CCNT2	-0.186606	5.30265	-4.65353	3.56E-06	1.94E-05	3.79729	Downregulated
ZNF559	-0.186522	4.86911	-5.79246	8.49E-09	9.01E-08	9.57165	Downregulated
PBX1	-0.186486	5.6338	-3.53555	0.000419701	0.00133287	-0.678424	Downregulated
CSAD	-0.186349	5.07542	-4.27666	2.02E-05	9.11E-05	2.15524	Downregulated
ZDHHC23	-0.186328	4.57417	-5.07872	4.29E-07	2.95E-06	5.81102	Downregulated
C9orf85	-0.186324	4.17394	-5.36381	9.47E-08	7.61E-07	7.25628	Downregulated
FRAS1	-0.186282	4.04755	-3.01556	0.00260954	0.00669464	-2.35096	Downregulated
TFB1M	-0.186051	4.5936	-6.77619	1.79E-11	3.54E-10	15.5233	Downregulated
RPS29	-0.185965	7.00218	-3.68967	0.000232832	0.00080059	-0.132538	Downregulated
ASB13	-0.185918	5.65859	-5.35984	9.68E-08	7.74E-07	7.23558	Downregulated
ACBD5	-0.185745	4.31379	-4.97495	7.30E-07	4.77E-06	5.30383	Downregulated
REG4	-0.185711	3.15321	-4.24269	2.35E-05	0.00010408	2.0139	Downregulated
FRAT2	-0.185676	5.70784	-5.17289	2.63E-07	1.90E-06	6.27999	Downregulated
TMBIM4	-0.1856	5.80878	-3.9673	7.62E-05	0.000296807	0.908414	Downregulated
SCP2	-0.18518	5.66347	-6.14796	1.01E-09	1.37E-08	11.6206	Downregulated
L3MBTL3	-0.1847	4.37923	-5.12513	3.37E-07	2.37E-06	6.0411	Downregulated
SOX13	-0.184333	5.53535	-4.7515	2.22E-06	1.28E-05	4.24614	Downregulated
RPL31	-0.184255	8.0265	-4.22748	2.51E-05	0.000110245	1.95093	Downregulated
POLR1B	-0.184159	5.02113	-5.93146	3.75E-09	4.37E-08	10.3589	Downregulated
XPC	-0.183943	5.84526	-5.28975	1.41E-07	1.09E-06	6.87352	Downregulated
SRPK2	-0.183903	5.39709	-4.94828	8.36E-07	5.36E-06	5.17513	Downregulated
TM9SF3	-0.183795	6.61843	-3.54738	0.000401453	0.00128246	-0.637335	Downregulated
COX7C	-0.183571	8.3071	-5.03088	5.49E-07	3.68E-06	5.57593	Downregulated
PCF11	-0.183471	5.30634	-6.18074	8.27E-10	1.15E-08	11.8153	Downregulated
PFKL	-0.183359	6.53763	-5.93158	3.74E-09	4.37E-08	10.3596	Downregulated
RPL15	-0.183218	8.04817	-4.69009	2.99E-06	1.66E-05	3.96372	Downregulated
CYP2C8	-0.183183	3.03447	-4.93232	9.06E-07	5.75E-06	5.09843	Downregulated
ALDH5A1	-0.183132	5.27913	-2.99639	0.00277826	0.00707323	-2.40762	Downregulated
HTR7	-0.183081	3.75144	-3.81495	0.000141919	0.000513342	0.328044	Downregulated
MSH3	-0.183042	5.22713	-6.74666	2.18E-11	4.20E-10	15.3319	Downregulated
RPS4Y1	-0.182698	6.42206	-1.15695	0.247483	0.337685	-6.17333	Downregulated
SPATA6	-0.182209	3.82185	-5.92689	3.85E-09	4.48E-08	10.3328	Downregulated
TMEM62	-0.182168	5.33358	-5.2437	1.81E-07	1.36E-06	6.63809	Downregulated
FAM83F	-0.18211	4.36466	-4.50895	7.04E-06	3.57E-05	3.15142	Downregulated
VPS36	-0.182102	5.60757	-3.75684	0.000178874	0.000631908	0.112529	Downregulated
TTC12	-0.182081	4.11121	-6.78821	1.65E-11	3.30E-10	15.6015	Downregulated
ENTPD4	-0.181898	5.38312	-3.40432	0.000681332	0.00204526	-1.12517	Downregulated
ACYP2	-0.181611	4.52796	-6.001	2.47E-09	3.01E-08	10.7595	Downregulated
RAB40B	-0.181543	5.45796	-5.01153	6.06E-07	4.02E-06	5.48147	Downregulated
LGR4	-0.181277	4.80321	-3.44521	0.000586857	0.001792	-0.987754	Downregulated
RALBP1	-0.181048	6.60181	-3.36682	0.00078024	0.00231038	-1.24978	Downregulated
PGBD2	-0.180885	4.2719	-6.43485	1.67E-10	2.69E-09	13.3584	Downregulated
TTC19	-0.180884	5.93716	-5.63377	2.11E-08	2.02E-07	8.69458	Downregulated
NDRG4	-0.18081	4.58134	-3.09933	0.00197682	0.00524455	-2.09922	Downregulated
PDCD7	-0.180796	5.95398	-4.20272	2.80E-05	0.000121457	1.84893	Downregulated
TMEM87A	-0.18079	6.42571	-3.66746	0.000253805	0.000861478	-0.212604	Downregulated
TMEM125	-0.180601	5.02233	-3.13741	0.00173869	0.00468063	-1.98251	Downregulated
ZNF311	-0.180433	3.48316	-5.11817	3.50E-07	2.45E-06	6.00645	Downregulated
NUDT14	-0.180385	6.10872	-4.56203	5.49E-06	2.86E-05	3.38624	Downregulated
RRAGB	-0.18021	4.81744	-5.88564	4.92E-09	5.54E-08	10.0975	Downregulated
INPP4B	-0.180142	5.11644	-3.25198	0.00117231	0.00330571	-1.62294	Downregulated
HOOK2	-0.180037	5.70656	-5.44126	6.20E-08	5.21E-07	7.662	Downregulated
REPS2	-0.179769	4.27151	-4.50298	7.24E-06	3.65E-05	3.12517	Downregulated
FLOT2	-0.179669	7.91984	-5.04236	5.18E-07	3.50E-06	5.63214	Downregulated
SLC22A18	-0.179636	4.9659	-4.38062	1.27E-05	6.03E-05	2.59472	Downregulated
SPDEF	-0.17937	4.28216	-2.92101	0.00354282	0.00876971	-2.62693	Downregulated
GNL3	-0.179286	6.55232	-3.69328	0.000229577	0.000791076	-0.119463	Downregulated
ISOC1	-0.179091	5.93527	-4.74618	2.28E-06	1.30E-05	4.22156	Downregulated
GALK2	-0.178398	4.5438	-5.56547	3.11E-08	2.85E-07	8.3243	Downregulated
TMEM79	-0.178069	5.84988	-3.63617	0.000286384	0.000956609	-0.324628	Downregulated
NEFM	-0.178005	3.47291	-3.4714	0.000532918	0.00164411	-0.89889	Downregulated
DENND4C	-0.177713	5.91748	-3.40401	0.000682108	0.00204658	-1.12622	Downregulated
KLHDC2	-0.177713	5.84947	-5.28133	1.48E-07	1.14E-06	6.83032	Downregulated
SH2B1	-0.177637	5.51308	-5.88799	4.85E-09	5.48E-08	10.1108	Downregulated
PROC	-0.177553	3.77345	-4.59974	4.60E-06	2.43E-05	3.55468	Downregulated
ZSCAN2	-0.177314	4.24897	-6.03904	1.97E-09	2.46E-08	10.9805	Downregulated
ZNF219	-0.177177	5.49114	-5.24447	1.80E-07	1.36E-06	6.64204	Downregulated
SUSD1	-0.176934	5.2288	-4.47765	8.14E-06	4.05E-05	3.01419	Downregulated
ERLIN1	-0.176911	5.37979	-3.67028	0.000251044	0.000853263	-0.202456	Downregulated
ZNF468	-0.176866	4.98726	-4.70633	2.76E-06	1.55E-05	4.03808	Downregulated
OCEL1	-0.176791	5.68734	-5.46444	5.46E-08	4.66E-07	7.78447	Downregulated
MTIF3	-0.176764	6.25221	-3.89357	0.000103259	0.000388875	0.624749	Downregulated
ERGIC3	-0.176667	6.84878	-3.07458	0.00214724	0.00563998	-2.17429	Downregulated
PRKCD	-0.176439	6.29319	-3.47727	0.000521477	0.00161408	-0.878876	Downregulated
ZNF395	-0.176289	6.17711	-4.0994	4.37E-05	0.000180756	1.42966	Downregulated
CASP9	-0.176166	5.1226	-6.69197	3.13E-11	5.81E-10	14.9794	Downregulated
NR1H3	-0.176074	5.80122	-4.07716	4.81E-05	0.000196861	1.34074	Downregulated
MFSD5	-0.17594	6.11195	-5.27457	1.53E-07	1.17E-06	6.79571	Downregulated
CD164	-0.175789	6.53938	-3.68424	0.000237806	0.000815207	-0.152167	Downregulated
GBP2	-0.175699	6.80778	-3.60683	0.000320456	0.00105306	-0.4288	Downregulated
ZNF581	-0.175696	6.0806	-5.42522	6.77E-08	5.63E-07	7.57751	Downregulated
LRP5L	-0.175613	4.67486	-4.62584	4.06E-06	2.18E-05	3.67204	Downregulated
CNOT8	-0.175606	5.80366	-5.83457	6.64E-09	7.23E-08	9.80828	Downregulated
PEX11G	-0.175534	4.90895	-5.79249	8.49E-09	9.01E-08	9.57179	Downregulated
MTFMT	-0.175491	4.89094	-6.59891	5.79E-11	1.02E-09	14.3858	Downregulated
ZNF350	-0.175384	4.58184	-4.17028	3.22E-05	0.00013776	1.71619	Downregulated
CHD9	-0.175362	5.62789	-5.04853	5.01E-07	3.40E-06	5.66244	Downregulated
CCNDBP1	-0.174954	5.52792	-4.84261	1.42E-06	8.59E-06	4.67177	Downregulated
MBNL2	-0.174686	6.19744	-4.17067	3.22E-05	0.00013758	1.71777	Downregulated
PUM2	-0.174649	6.26396	-3.8083	0.00014575	0.00052586	0.303219	Downregulated
CYB5D2	-0.174527	5.34505	-5.50236	4.42E-08	3.88E-07	7.98601	Downregulated
FBXO38	-0.174461	5.28572	-6.66418	3.77E-11	6.88E-10	14.8013	Downregulated
ZNF776	-0.174261	4.6215	-6.0818	1.52E-09	1.94E-08	11.2305	Downregulated
RAD50	-0.174232	4.37735	-6.58229	6.45E-11	1.13E-09	14.2806	Downregulated
CACNA1D	-0.174228	3.52899	-4.24733	2.30E-05	0.000102254	2.03314	Downregulated
CEACAM1	-0.174197	5.29391	-2.63672	0.00846031	0.0188234	-3.40432	Downregulated
MIPOL1	-0.173842	3.42086	-5.32713	1.15E-07	9.09E-07	7.06607	Downregulated
TSPAN3	-0.173814	6.46131	-2.88653	0.0039527	0.00964959	-2.72541	Downregulated
AASS	-0.17381	4.35391	-3.6965	0.000226713	0.000782657	-0.107802	Downregulated
SNAP91	-0.173666	3.53931	-2.89815	0.00381001	0.00933741	-2.69235	Downregulated
ZNF30	-0.173649	3.80562	-5.56567	3.11E-08	2.85E-07	8.32537	Downregulated
AP3M2	-0.173445	5.45972	-4.83589	1.47E-06	8.85E-06	4.6401	Downregulated
RNF44	-0.173388	6.0847	-5.27758	1.51E-07	1.16E-06	6.81109	Downregulated
KIF13B	-0.173371	5.04202	-4.40653	1.13E-05	5.42E-05	2.70586	Downregulated
ABCD3	-0.173298	5.51364	-3.2962	0.00100365	0.00288752	-1.48077	Downregulated
TMTC2	-0.17316	4.65875	-4.39619	1.18E-05	5.65E-05	2.66146	Downregulated
ZNF397	-0.173159	4.55942	-5.43639	6.37E-08	5.35E-07	7.63629	Downregulated
SWAP70	-0.173054	6.00958	-3.8933	0.000103372	0.000389022	0.623729	Downregulated
SNX14	-0.17277	5.60227	-4.43396	9.95E-06	4.84E-05	2.8242	Downregulated
SCYL3	-0.172674	4.69799	-5.72481	1.26E-08	1.28E-07	9.19489	Downregulated
DGCR2	-0.172592	6.33672	-3.27439	0.00108383	0.00309156	-1.55115	Downregulated
FAHD1	-0.172563	5.29698	-6.02004	2.20E-09	2.73E-08	10.8699	Downregulated
TDRD5	-0.172529	3.46471	-3.51551	0.000452385	0.00142391	-0.747701	Downregulated
ZNF627	-0.172412	5.00777	-4.44535	9.44E-06	4.63E-05	2.87357	Downregulated
ARMCX2	-0.172409	5.4782	-2.66701	0.00773779	0.0174277	-3.32524	Downregulated
RAD54B	-0.172399	3.8812	-5.28982	1.41E-07	1.09E-06	6.87386	Downregulated
MRPS36	-0.172176	4.86979	-6.91365	7.05E-12	1.55E-10	16.4248	Downregulated
TCERG1	-0.171917	5.67197	-4.60438	4.50E-06	2.39E-05	3.57547	Downregulated
SNAP23	-0.171869	4.85273	-5.10187	3.81E-07	2.65E-06	5.92551	Downregulated
HEXIM1	-0.171864	5.77607	-5.88292	4.99E-09	5.61E-08	10.082	Downregulated
ARRDC4	-0.171823	4.945	-3.47678	0.000522416	0.00161654	-0.880535	Downregulated
QTRT1	-0.17163	5.75024	-5.63716	2.07E-08	1.99E-07	8.71312	Downregulated
GSTA1	-0.171627	4.06693	-1.71187	0.0871331	0.14048	-5.38698	Downregulated
GCC2	-0.171474	4.54725	-4.7297	2.47E-06	1.40E-05	4.14549	Downregulated
COL22A1	-0.171347	3.86016	-2.67277	0.0076069	0.0171499	-3.31011	Downregulated
GRTP1	-0.171308	5.11169	-3.22982	0.00126637	0.00353233	-1.69349	Downregulated
PRKCA	-0.171296	5.05082	-3.11484	0.00187642	0.00499806	-2.05185	Downregulated
KIAA0753	-0.171242	4.82664	-5.91999	4.01E-09	4.63E-08	10.2933	Downregulated
PIGG	-0.171138	5.24598	-5.01319	6.01E-07	3.99E-06	5.48955	Downregulated
LIPC	-0.171056	3.43889	-3.43292	0.000613875	0.00186596	-1.02921	Downregulated
PLEKHG1	-0.170848	4.60158	-4.57909	5.07E-06	2.66E-05	3.46227	Downregulated
PEX19	-0.170717	5.9969	-4.87831	1.19E-06	7.34E-06	4.84062	Downregulated
TRIM17	-0.170701	4.2178	-3.26308	0.00112767	0.00319812	-1.58743	Downregulated
CTF1	-0.170663	4.76563	-4.61525	4.27E-06	2.28E-05	3.62433	Downregulated
BBS2	-0.170626	5.23781	-5.23702	1.87E-07	1.40E-06	6.60414	Downregulated
ZNF334	-0.170388	3.53472	-3.46232	0.000551064	0.0016941	-0.929761	Downregulated
INTS10	-0.17008	5.85512	-5.33007	1.14E-07	8.96E-07	7.08126	Downregulated
SLC38A1	-0.170046	6.545	-3.3095	0.000957517	0.00277734	-1.43765	Downregulated
CEP290	-0.170022	4.06629	-5.52611	3.87E-08	3.46E-07	8.11288	Downregulated
TRIM5	-0.169879	5.01605	-4.05157	5.36E-05	0.000216984	1.23902	Downregulated
SLC23A3	-0.169736	3.90401	-4.73069	2.46E-06	1.39E-05	4.15006	Downregulated
DUSP16	-0.169728	5.44441	-4.31141	1.73E-05	7.91E-05	2.30102	Downregulated
SMARCAD1	-0.169713	5.11259	-5.19722	2.31E-07	1.69E-06	6.40253	Downregulated
GRB7	-0.169666	5.80933	-2.99248	0.00281382	0.00714921	-2.41911	Downregulated
MOGAT2	-0.169654	3.42394	-3.88883	0.000105272	0.000395144	0.606718	Downregulated
FLRT3	-0.169635	5.00259	-2.13521	0.032911	0.0608508	-4.58346	Downregulated
DYRK1A	-0.169502	4.7518	-4.19058	2.95E-05	0.000127098	1.79916	Downregulated
SLC25A24	-0.169458	4.75191	-3.689	0.00023344	0.00080195	-0.134958	Downregulated
ZDHHC21	-0.169385	4.27224	-5.16374	2.76E-07	1.98E-06	6.23409	Downregulated
KLF15	-0.169302	4.20076	-3.69149	0.000231189	0.000795663	-0.125961	Downregulated
BAG1	-0.169281	5.47215	-5.01012	6.11E-07	4.04E-06	5.4746	Downregulated
NRXN3	-0.169265	3.62556	-3.44837	0.000580096	0.00177374	-0.977078	Downregulated
PLEK2	-0.169217	5.77329	-2.58053	0.00996225	0.0216887	-3.54867	Downregulated
TMEM25	-0.169171	4.63314	-4.23716	2.41E-05	0.000106396	1.99097	Downregulated
NUDT4	-0.169143	5.40077	-4.38202	1.26E-05	6.00E-05	2.60071	Downregulated
DDR1	-0.168808	7.0513	-3.34694	0.000837965	0.00246204	-1.31532	Downregulated
NACA	-0.168703	7.18616	-4.82148	1.57E-06	9.40E-06	4.57235	Downregulated
LAMB3	-0.168619	6.28028	-1.77501	0.0761054	0.125315	-5.27831	Downregulated
SPATA18	-0.168474	4.12284	-3.30048	0.00098857	0.00284992	-1.4669	Downregulated
PLXNB2	-0.168376	6.8161	-3.09595	0.00199935	0.00529814	-2.10951	Downregulated
WWC1	-0.168243	5.35021	-3.39907	0.000694447	0.00207858	-1.1427	Downregulated
SRPK1	-0.168231	5.99659	-4.48658	7.81E-06	3.91E-05	3.05325	Downregulated
TRIOBP	-0.168111	5.86957	-4.76626	2.06E-06	1.20E-05	4.31458	Downregulated
KIF7	-0.16808	4.31482	-5.11726	3.51E-07	2.46E-06	6.00197	Downregulated
TNFRSF14	-0.167952	6.66017	-4.00519	6.51E-05	0.000258103	1.05621	Downregulated
DAP	-0.167836	7.463	-4.03201	5.82E-05	0.000233396	1.16168	Downregulated
ZNF529	-0.167578	4.74155	-4.94371	8.55E-07	5.47E-06	5.15315	Downregulated
MKNK2	-0.167537	6.78366	-3.89787	0.000101462	0.000382869	0.641149	Downregulated
ABHD12	-0.167535	6.89561	-3.77787	0.000164564	0.000584997	0.190138	Downregulated
ERMAP	-0.167328	4.43108	-6.10477	1.32E-09	1.72E-08	11.3655	Downregulated
MOCS1	-0.167327	4.6679	-4.04616	5.48E-05	0.000221296	1.21756	Downregulated
KRT18	-0.167301	7.99531	-2.5445	0.0110461	0.0237251	-3.63959	Downregulated
COQ7	-0.167235	4.58921	-6.35726	2.74E-10	4.20E-09	12.881	Downregulated
ZNF514	-0.167157	4.69093	-4.90089	1.06E-06	6.64E-06	4.94808	Downregulated
ZNF493	-0.167064	3.80488	-4.44205	9.59E-06	4.69E-05	2.85924	Downregulated
AGMAT	-0.167012	4.35461	-4.05313	5.32E-05	0.000215792	1.24519	Downregulated
ZKSCAN1	-0.166525	5.53387	-4.68149	3.11E-06	1.72E-05	3.92444	Downregulated
TRIM68	-0.166501	4.80873	-4.84444	1.41E-06	8.53E-06	4.68036	Downregulated
SRI	-0.166487	6.06443	-3.87429	0.00011169	0.000416342	0.551466	Downregulated
THYN1	-0.166454	6.41839	-5.87609	5.20E-09	5.81E-08	10.0432	Downregulated
MBD1	-0.166388	5.39439	-4.97897	7.16E-07	4.68E-06	5.3233	Downregulated
HSH2D	-0.16604	4.59761	-3.53185	0.000425554	0.00134881	-0.69122	Downregulated
C11orf1	-0.166039	4.35653	-4.16247	3.33E-05	0.000141968	1.68437	Downregulated
PDLIM1	-0.166027	7.80527	-3.62681	0.000296857	0.000985788	-0.357923	Downregulated
C11orf52	-0.166009	3.68198	-6.10499	1.32E-09	1.72E-08	11.3667	Downregulated
HEBP2	-0.165958	6.65709	-4.5346	6.25E-06	3.21E-05	3.26455	Downregulated
LIPE	-0.165947	4.42184	-4.54649	5.91E-06	3.05E-05	3.31721	Downregulated
MFSD9	-0.165939	4.39847	-5.47096	5.26E-08	4.53E-07	7.81905	Downregulated
ZDHHC13	-0.165928	5.18867	-3.73305	0.000196471	0.000687982	0.0252503	Downregulated
SMPD2	-0.165916	5.16288	-5.65536	1.87E-08	1.81E-07	8.81254	Downregulated
OVOL2	-0.1658	5.53853	-2.98669	0.0028674	0.0072642	-2.43616	Downregulated
PCBD2	-0.165747	4.19293	-5.80911	7.70E-09	8.25E-08	9.66502	Downregulated
COL17A1	-0.165694	5.21489	-1.60602	0.108486	0.169675	-5.56039	Downregulated
C18orf21	-0.165685	5.2564	-3.40992	0.000667601	0.00200989	-1.10644	Downregulated
TMED3	-0.165608	6.69756	-3.31446	0.000940803	0.00273375	-1.42151	Downregulated
CYP4Z1	-0.165362	3.12633	-5.19524	2.33E-07	1.71E-06	6.39254	Downregulated
RPL22	-0.165264	7.35774	-3.51282	0.000456955	0.0014367	-0.756982	Downregulated
FLNB	-0.16522	7.11435	-3.65395	0.000267418	0.000902289	-0.261084	Downregulated
RNPC3	-0.165195	4.3974	-5.29989	1.34E-07	1.04E-06	6.92562	Downregulated
SUSD4	-0.165182	4.57374	-2.70944	0.00681878	0.0155836	-3.21296	Downregulated
CCDC71	-0.165031	5.26023	-5.94948	3.37E-09	3.96E-08	10.4623	Downregulated
TACC2	-0.164994	5.35917	-3.5737	0.000363471	0.00117435	-0.545409	Downregulated
LRRC41	-0.164782	6.1418	-6.42991	1.73E-10	2.77E-09	13.3278	Downregulated
BDH2	-0.164525	4.00252	-4.72368	2.54E-06	1.43E-05	4.11776	Downregulated
C4orf33	-0.164525	4.21978	-4.66919	3.30E-06	1.81E-05	3.86842	Downregulated
ZNF43	-0.164351	4.09882	-4.22277	2.56E-05	0.00011233	1.93148	Downregulated
SLC2A9	-0.164322	4.25393	-3.39535	0.000703883	0.00210239	-1.15512	Downregulated
ODF2L	-0.164183	4.73017	-4.40502	1.14E-05	5.45E-05	2.69939	Downregulated
ACAD8	-0.164109	5.02491	-4.86411	1.27E-06	7.81E-06	4.7733	Downregulated
PCDH1	-0.164072	5.27181	-3.89414	0.000103018	0.000388224	0.626933	Downregulated
RPL23A	-0.164029	8.17424	-4.82854	1.52E-06	9.14E-06	4.60554	Downregulated
RPS6	-0.163983	9.46744	-5.97526	2.88E-09	3.46E-08	10.6107	Downregulated
PEX11A	-0.163977	4.92398	-3.90303	9.93E-05	0.000375741	0.66088	Downregulated
ZFYVE9	-0.163937	4.12267	-5.34373	1.06E-07	8.40E-07	7.152	Downregulated
RMND1	-0.163925	4.52058	-6.02051	2.20E-09	2.73E-08	10.8727	Downregulated
CACNB3	-0.163827	5.38659	-4.46744	8.53E-06	4.23E-05	2.96961	Downregulated
MCC	-0.163755	4.68782	-3.24562	0.00119863	0.00336738	-1.64324	Downregulated
ADD3	-0.163646	6.03118	-3.66576	0.000255481	0.000866173	-0.218713	Downregulated
GHDC	-0.163633	5.38687	-5.48256	4.94E-08	4.28E-07	7.88059	Downregulated
MCTP2	-0.163624	4.19574	-4.05095	5.37E-05	0.000217424	1.23653	Downregulated
EXTL2	-0.163458	4.90714	-4.54093	6.06E-06	3.12E-05	3.29257	Downregulated
RIMS2	-0.163419	3.41353	-3.67209	0.000249294	0.000848451	-0.195961	Downregulated
INPP5D	-0.163406	5.20876	-3.11535	0.00187318	0.00499061	-2.05028	Downregulated
AKAP8	-0.163405	6.01655	-6.70563	2.86E-11	5.38E-10	15.0672	Downregulated
GOLPH3L	-0.163403	6.00862	-4.16594	3.28E-05	0.000140055	1.69853	Downregulated
ING4	-0.163399	5.79329	-5.7961	8.31E-09	8.84E-08	9.59203	Downregulated
SLTM	-0.163352	6.21183	-4.75424	2.19E-06	1.26E-05	4.25884	Downregulated
LRRC6	-0.163314	3.80561	-4.22196	2.57E-05	0.000112556	1.92814	Downregulated
EPHX2	-0.163248	4.18172	-3.20053	0.0014014	0.00386525	-1.78599	Downregulated
MAPK13	-0.163185	6.77555	-3.49062	0.000496316	0.0015459	-0.833256	Downregulated
WFDC13	-0.163149	3.33611	-5.49611	4.58E-08	4.00E-07	7.95271	Downregulated
ZNF608	-0.163109	4.03455	-3.39813	0.000696819	0.00208403	-1.14584	Downregulated
ZFHX2	-0.163108	3.87617	-5.58569	2.77E-08	2.57E-07	8.43349	Downregulated
NTN4	-0.163015	5.52046	-2.71012	0.00680494	0.0155551	-3.21115	Downregulated
ZBTB48	-0.16299	5.57634	-5.38725	8.33E-08	6.81E-07	7.37844	Downregulated
RPSA	-0.162966	7.46154	-5.04679	5.06E-07	3.43E-06	5.65389	Downregulated
AGA	-0.162948	5.39356	-4.65751	3.49E-06	1.91E-05	3.81535	Downregulated
FBXO16	-0.16292	3.59958	-6.01511	2.27E-09	2.80E-08	10.8413	Downregulated
ZNF610	-0.162733	3.63382	-4.35591	1.42E-05	6.67E-05	2.48934	Downregulated
PPIL3	-0.162641	5.50307	-4.04389	5.53E-05	0.000223183	1.20861	Downregulated
DRD4	-0.162622	3.732	-0.883257	0.377243	0.474776	-6.44935	Downregulated
DOCK1	-0.162434	5.48316	-4.68616	3.04E-06	1.69E-05	3.94575	Downregulated
ZDHHC20	-0.162338	5.29029	-4.66994	3.29E-06	1.81E-05	3.87182	Downregulated
PABPN1	-0.162283	6.15682	-4.54006	6.09E-06	3.13E-05	3.28871	Downregulated
ZSCAN18	-0.162259	5.41127	-2.65708	0.00796847	0.0178677	-3.35128	Downregulated
HMG20A	-0.162247	4.80802	-5.71858	1.30E-08	1.32E-07	9.16042	Downregulated
DNAL4	-0.161988	5.73887	-5.31453	1.24E-07	9.66E-07	7.001	Downregulated
HOXA6	-0.161761	3.99143	-3.78782	0.000158172	0.000564572	0.227031	Downregulated
GSTK1	-0.161728	7.41698	-5.10985	3.65E-07	2.55E-06	5.96513	Downregulated
SLC25A35	-0.161715	4.288	-3.98853	6.98E-05	0.000274491	0.991073	Downregulated
NARF	-0.161474	5.9552	-2.95482	0.00317887	0.00796966	-2.52925	Downregulated
MX2	-0.161457	5.30352	-2.78446	0.00543119	0.0127647	-3.01015	Downregulated
TSGA10	-0.16144	3.25823	-6.57712	6.67E-11	1.16E-09	14.2479	Downregulated
DHRS13	-0.161421	5.04306	-3.58349	0.000350233	0.00113448	-0.511074	Downregulated
PHKA2	-0.161397	5.4916	-4.18981	2.96E-05	0.000127462	1.796	Downregulated
WDFY3	-0.161297	4.6469	-5.71114	1.36E-08	1.37E-07	9.11928	Downregulated
APOBEC3C	-0.161286	6.12296	-4.0855	4.64E-05	0.000190621	1.37402	Downregulated
DHRS7B	-0.16125	5.23436	-5.36477	9.42E-08	7.59E-07	7.26122	Downregulated
ZNF763	-0.161019	4.05011	-5.05018	4.97E-07	3.37E-06	5.67051	Downregulated
TNNT3	-0.160867	4.6456	-1.62077	0.105283	0.165405	-5.53688	Downregulated
CACNA1I	-0.160799	3.47973	-4.01384	6.28E-05	0.000250054	1.09015	Downregulated
AFTPH	-0.16077	5.95971	-4.75728	2.16E-06	1.25E-05	4.27293	Downregulated
MRPS26	-0.160749	7.1416	-3.20172	0.00139568	0.00385153	-1.78226	Downregulated
RGS5	-0.160651	5.61728	-2.39067	0.0169441	0.0344993	-4.01354	Downregulated
TMEM139	-0.160486	4.05923	-2.60382	0.00931289	0.0204793	-3.4892	Downregulated
RPL3	-0.160482	9.64937	-6.13732	1.08E-09	1.45E-08	11.5576	Downregulated
PPP1R13B	-0.160372	5.55846	-4.3137	1.71E-05	7.84E-05	2.31066	Downregulated
THUMPD2	-0.16007	4.89258	-5.79199	8.51E-09	9.02E-08	9.56901	Downregulated
PLA2G4A	-0.159894	4.5727	-2.5841	0.00985999	0.0215032	-3.53957	Downregulated
IMMP2L	-0.159639	4.27374	-5.13228	3.25E-07	2.29E-06	6.07671	Downregulated
STARD10	-0.159636	6.28078	-3.122	0.00183167	0.0048984	-2.0299	Downregulated
COMT	-0.159606	6.51283	-3.82537	0.000136108	0.000495102	0.367014	Downregulated
NMD3	-0.159573	6.13774	-4.20648	2.75E-05	0.000119646	1.8644	Downregulated
USP53	-0.159492	4.56557	-4.41617	1.08E-05	5.21E-05	2.74737	Downregulated
GIPC1	-0.159429	6.73641	-4.7911	1.83E-06	1.07E-05	4.43017	Downregulated
NFXL1	-0.159383	4.95069	-4.89402	1.10E-06	6.85E-06	4.91535	Downregulated
TP53BP1	-0.159239	5.22903	-5.03837	5.28E-07	3.56E-06	5.61259	Downregulated
JMY	-0.158884	4.56635	-5.44283	6.15E-08	5.17E-07	7.67025	Downregulated
UFC1	-0.158801	7.3293	-4.32136	1.66E-05	7.62E-05	2.34298	Downregulated
DGKQ	-0.158794	5.70747	-4.10777	4.22E-05	0.000175243	1.46322	Downregulated
ITFG2	-0.158638	5.21507	-5.90842	4.30E-09	4.93E-08	10.2272	Downregulated
GALE	-0.158611	5.8216	-3.92056	9.25E-05	0.000352396	0.728007	Downregulated
ANGPT2	-0.158609	4.77418	-3.29596	0.0010045	0.00288924	-1.48154	Downregulated
CSTB	-0.158502	8.6442	-3.10051	0.00196898	0.00522864	-2.0956	Downregulated
TEX264	-0.158403	5.92415	-6.07191	1.61E-09	2.05E-08	11.1725	Downregulated
ST14	-0.158401	6.86293	-2.90969	0.0036729	0.00906205	-2.65938	Downregulated
ABCA5	-0.158352	3.97048	-4.22982	2.48E-05	0.000109244	1.96061	Downregulated
NBR1	-0.158214	5.25755	-5.6849	1.58E-08	1.56E-07	8.97464	Downregulated
ACBD4	-0.158179	4.56309	-5.52158	3.97E-08	3.54E-07	8.08862	Downregulated
POMGNT1	-0.158135	6.58929	-5.33748	1.09E-07	8.64E-07	7.11958	Downregulated
NTAN1	-0.158071	5.87635	-3.27359	0.00108685	0.00309726	-1.55369	Downregulated
OSBP2	-0.158058	4.54671	-3.29444	0.0010099	0.0029033	-1.48645	Downregulated
CYP4V2	-0.15798	4.69693	-3.72166	0.00020546	0.000714701	-0.0163402	Downregulated
PEBP1	-0.157873	8.50593	-3.70078	0.000222958	0.000770844	-0.0922907	Downregulated
FYCO1	-0.15778	5.69672	-3.88359	0.000107544	0.000402874	0.586776	Downregulated
MMAA	-0.15771	4.05278	-6.40882	1.98E-10	3.10E-09	13.1976	Downregulated
NR2F2	-0.157641	5.85866	-3.12096	0.00183808	0.00491092	-2.03308	Downregulated
RAPH1	-0.157634	4.52689	-4.47677	8.17E-06	4.07E-05	3.01033	Downregulated
NUDT12	-0.157616	4.10927	-4.57156	5.25E-06	2.74E-05	3.42866	Downregulated
NPEPL1	-0.157575	5.38056	-4.67227	3.25E-06	1.79E-05	3.88245	Downregulated
ZNF264	-0.157478	5.2145	-4.4833	7.93E-06	3.96E-05	3.03887	Downregulated
SPATA7	-0.157468	4.44334	-5.15492	2.89E-07	2.07E-06	6.18987	Downregulated
ZNF217	-0.157357	6.39827	-3.84005	0.000128296	0.000468999	0.422131	Downregulated
TMEM9B	-0.15727	6.47121	-4.58673	4.89E-06	2.57E-05	3.49641	Downregulated
SPIN3	-0.157092	4.19037	-6.01653	2.25E-09	2.78E-08	10.8496	Downregulated
ECHS1	-0.157063	7.92475	-4.79651	1.78E-06	1.05E-05	4.45544	Downregulated
BPNT1	-0.157031	5.45837	-4.33322	1.57E-05	7.28E-05	2.39307	Downregulated
PLEKHA5	-0.156864	5.14788	-3.21388	0.00133829	0.00371104	-1.74394	Downregulated
ETFDH	-0.156863	4.82383	-5.42739	6.69E-08	5.59E-07	7.58893	Downregulated
PLEKHM1	-0.156791	5.62692	-4.18619	3.01E-05	0.000129289	1.7812	Downregulated
LSR	-0.15679	6.91903	-2.98771	0.00285791	0.00724474	-2.43316	Downregulated
PIK3R2	-0.156705	5.30438	-5.16593	2.72E-07	1.96E-06	6.24504	Downregulated
FUT3	-0.156681	5.22152	-2.00329	0.0453314	0.0804088	-4.85271	Downregulated
PPIA	-0.156654	5.88402	-4.53983	6.09E-06	3.13E-05	3.28768	Downregulated
ZNF613	-0.156642	4.33213	-4.51534	6.83E-06	3.47E-05	3.17952	Downregulated
CHD6	-0.156636	5.22913	-4.52322	6.59E-06	3.36E-05	3.21426	Downregulated
BLNK	-0.156498	4.48224	-3.43014	0.00062015	0.00188251	-1.03857	Downregulated
RPS4X	-0.156215	9.42241	-4.28585	1.94E-05	8.78E-05	2.19369	Downregulated
PIK3R1	-0.156155	5.41251	-3.25409	0.0011637	0.00328387	-1.6162	Downregulated
FBXW4	-0.156044	6.12778	-5.36126	9.60E-08	7.70E-07	7.24301	Downregulated
SBK1	-0.156041	4.7174	-2.02733	0.0428112	0.0766213	-4.80492	Downregulated
SLC25A27	-0.155769	3.73279	-3.4199	0.000643781	0.00194488	-1.073	Downregulated
GLDC	-0.155602	4.19439	-1.78654	0.0742201	0.122641	-5.25804	Downregulated
PICK1	-0.155596	4.96778	-5.59485	2.63E-08	2.46E-07	8.48306	Downregulated
TMLHE	-0.15557	4.49674	-5.39956	7.79E-08	6.40E-07	7.44285	Downregulated
NME3	-0.155361	6.65457	-3.65951	0.000261737	0.000885225	-0.241162	Downregulated
SEC24B	-0.1553	5.55232	-5.66976	1.72E-08	1.68E-07	8.89147	Downregulated
ZNF222	-0.155219	3.87792	-5.41977	6.98E-08	5.77E-07	7.54886	Downregulated
ATXN10	-0.154995	5.59238	-5.24565	1.79E-07	1.35E-06	6.64803	Downregulated
CYP4F2	-0.154941	3.13973	-3.77696	0.000165159	0.000586928	0.186779	Downregulated
NDRG2	-0.154802	5.97849	-2.3489	0.0189622	0.0380081	-4.1111	Downregulated
HDHD2	-0.154668	4.73128	-6.08299	1.51E-09	1.93E-08	11.2374	Downregulated
MAL2	-0.154516	7.26516	-1.93999	0.0525741	0.0914686	-4.97586	Downregulated
ZNF446	-0.154496	4.6914	-6.64248	4.35E-11	7.87E-10	14.6627	Downregulated
NT5DC1	-0.154494	5.16327	-4.69047	2.98E-06	1.66E-05	3.96547	Downregulated
ARFIP1	-0.154421	5.73414	-4.0209	6.10E-05	0.000243526	1.1179	Downregulated
RPRM	-0.154415	3.97774	-2.74601	0.00610692	0.014165	-3.11479	Downregulated
PTK2	-0.15432	6.2386	-4.79621	1.78E-06	1.05E-05	4.45402	Downregulated
ZNF682	-0.154252	4.08482	-3.30169	0.000984375	0.00284	-1.463	Downregulated
PAFAH2	-0.154168	4.97637	-5.42708	6.70E-08	5.60E-07	7.58728	Downregulated
PIGB	-0.154151	4.50261	-5.48274	4.93E-08	4.27E-07	7.88158	Downregulated
TMEM40	-0.154118	5.45282	-2.25298	0.0244087	0.0473203	-4.32865	Downregulated
TAF1	-0.154093	4.92185	-4.05422	5.30E-05	0.000214952	1.24952	Downregulated
TLR3	-0.154091	3.81647	-3.42393	0.000634391	0.00192061	-1.05948	Downregulated
ACADSB	-0.153968	4.22973	-3.87378	0.000111921	0.00041693	0.549534	Downregulated
ZNF614	-0.153855	4.4116	-4.17105	3.21E-05	0.000137402	1.71934	Downregulated
CHCHD5	-0.153712	5.36882	-4.60802	4.42E-06	2.35E-05	3.59185	Downregulated
C5orf15	-0.153613	6.50337	-3.50679	0.000467346	0.00146572	-0.777745	Downregulated
TSPYL1	-0.153584	5.93979	-3.52758	0.000432423	0.00136791	-0.706016	Downregulated
TSPAN1	-0.153495	5.91107	-1.54442	0.122705	0.188612	-5.65623	Downregulated
GMIP	-0.153409	5.87439	-4.58318	4.97E-06	2.61E-05	3.48054	Downregulated
TYSND1	-0.153282	5.86837	-3.94657	8.31E-05	0.000320038	0.82816	Downregulated
DAB2IP	-0.153278	5.20432	-4.68312	3.09E-06	1.71E-05	3.9319	Downregulated
LDOC1	-0.153068	5.07048	-2.0951	0.0363344	0.0663588	-4.66712	Downregulated
GDF15	-0.153065	6.65674	-1.48374	0.138094	0.208039	-5.74697	Downregulated
ABO	-0.152768	4.1751	-3.09243	0.00202304	0.00534718	-2.12021	Downregulated
DYNC2LI1	-0.15276	4.46176	-4.84357	1.41E-06	8.57E-06	4.67625	Downregulated
ARHGAP6	-0.152721	3.54182	-3.29971	0.000991286	0.00285558	-1.46941	Downregulated
OXGR1	-0.152501	3.26461	-3.97976	7.24E-05	0.000283628	0.956856	Downregulated
CAPN1	-0.152472	7.70441	-4.35519	1.42E-05	6.68E-05	2.4863	Downregulated
PCYOX1L	-0.152443	4.78388	-5.15434	2.90E-07	2.07E-06	6.18698	Downregulated
WDR73	-0.152383	4.60684	-6.38774	2.26E-10	3.53E-09	13.0679	Downregulated
MAT2B	-0.152364	5.376	-3.03244	0.00246879	0.00638409	-2.30078	Downregulated
USP22	-0.15234	5.5278	-2.91606	0.00359918	0.00890146	-2.64114	Downregulated
FUNDC1	-0.152182	5.97547	-4.67547	3.20E-06	1.77E-05	3.89702	Downregulated
HSD17B8	-0.152172	5.60227	-3.69628	0.000226911	0.000783078	-0.108615	Downregulated
SLC30A2	-0.152086	4.43134	-1.66738	0.0956552	0.152184	-5.46122	Downregulated
ZNF3	-0.152045	5.19806	-5.21997	2.05E-07	1.52E-06	6.51759	Downregulated
ARMCX5	-0.151973	4.59535	-5.63355	2.12E-08	2.02E-07	8.69344	Downregulated
TGFBR2	-0.151871	5.7235	-2.32635	0.0201367	0.040051	-4.16305	Downregulated
SENP7	-0.15182	4.43212	-5.11091	3.63E-07	2.54E-06	5.9704	Downregulated
DBT	-0.151705	5.01942	-3.67233	0.000249059	0.000847906	-0.195086	Downregulated
SARM1	-0.151612	4.17382	-5.20519	2.22E-07	1.63E-06	6.44277	Downregulated
ASCL2	-0.151556	4.68835	-2.68089	0.0074256	0.0167946	-3.2887	Downregulated
GJB5	-0.151517	4.89692	-2.17283	0.0299541	0.0561985	-4.50353	Downregulated
TBC1D5	-0.151479	4.80262	-5.14301	3.07E-07	2.18E-06	6.13028	Downregulated
GPATCH2	-0.151461	4.68847	-5.34208	1.07E-07	8.46E-07	7.1434	Downregulated
MRPS31	-0.151288	5.77747	-4.57898	5.07E-06	2.66E-05	3.46176	Downregulated
RPL23	-0.15112	7.47295	-4.30246	1.80E-05	8.19E-05	2.26337	Downregulated
ELOVL1	-0.151033	6.66351	-4.82424	1.55E-06	9.30E-06	4.5853	Downregulated
PRDX2	-0.150964	6.51635	-3.25868	0.0011452	0.00324135	-1.60154	Downregulated
MRPS21	-0.150936	7.23748	-3.66513	0.000256109	0.000867483	-0.220992	Downregulated
ZNF717	-0.150898	3.84435	-5.3425	1.06E-07	8.45E-07	7.14559	Downregulated
RPL34	-0.150821	7.02124	-4.32301	1.64E-05	7.57E-05	2.34994	Downregulated
MZF1	-0.150796	5.46618	-3.60204	0.000326365	0.00106722	-0.445724	Downregulated
ALKBH7	-0.150523	6.55999	-3.54193	0.000409755	0.00130566	-0.656257	Downregulated
ICAM2	-0.150501	4.83303	-3.50703	0.000466931	0.00146482	-0.776924	Downregulated
RRN3	-0.150499	5.74891	-5.14367	3.06E-07	2.17E-06	6.13358	Downregulated
TNK1	-0.150451	4.86119	-4.95696	8.00E-07	5.16E-06	5.21696	Downregulated
RBM5	-0.150399	6.40922	-4.57684	5.12E-06	2.68E-05	3.45224	Downregulated
S100A2	-0.150398	6.75519	-1.12274	0.261735	0.353224	-6.21188	Downregulated
ANKZF1	-0.150365	5.28111	-5.43236	6.51E-08	5.45E-07	7.61507	Downregulated
CTPS2	-0.150249	5.42748	-4.3552	1.42E-05	6.68E-05	2.48633	Downregulated
PPP1R16A	-0.150247	5.76214	-4.19056	2.95E-05	0.000127098	1.79905	Downregulated
ALKBH2	-0.150111	5.47692	-4.78568	1.88E-06	1.10E-05	4.40492	Downregulated
C17orf75	-0.150102	4.61792	-4.3207	1.66E-05	7.63E-05	2.34016	Downregulated
HEXIM2	-0.150097	4.24674	-5.99602	2.55E-09	3.08E-08	10.7307	Downregulated
SGPP2	-0.150073	4.89868	-2.20357	0.0277107	0.0526865	-4.4372	Downregulated
PAFAH1B3	-0.150052	6.75716	-3.16352	0.001591	0.00432203	-1.90169	Downregulated
CADM1	-0.150015	4.68966	-2.27702	0.0229296	0.0449286	-4.27497	Downregulated
TSHZ2	-0.149931	4.54622	-2.59858	0.00945576	0.0207533	-3.50264	Downregulated
P4HA1	-0.14993	5.86775	-2.29899	0.0216468	0.0427548	-4.22543	Downregulated
PIN4	-0.149849	4.56389	-2.86529	0.00422622	0.0102338	-2.7855	Downregulated
ZC3H12B	-0.149677	3.25912	-4.89078	1.12E-06	6.94E-06	4.89991	Downregulated
RIPK3	-0.149633	4.50841	-3.95369	8.07E-05	0.000312141	0.855667	Downregulated
HDDC3	-0.149602	4.80349	-5.88526	4.93E-09	5.55E-08	10.0953	Downregulated
IGSF22	-0.149591	3.40097	-7.4486	1.61E-13	4.99E-12	20.0936	Downregulated
SP1	-0.149451	6.23775	-4.63866	3.82E-06	2.06E-05	3.72992	Downregulated
UGT2B28	-0.14934	2.74592	-4.27285	2.06E-05	9.24E-05	2.13936	Downregulated
PHOSPHO2	-0.149122	4.00434	-3.96574	7.67E-05	0.000298473	0.902352	Downregulated
INTU	-0.148901	3.6417	-4.25517	2.22E-05	9.92E-05	2.0657	Downregulated
ZNF502	-0.14884	3.82895	-3.68335	0.000238624	0.000817284	-0.155353	Downregulated
ERLIN2	-0.148805	5.5626	-3.69535	0.000227731	0.000785429	-0.111964	Downregulated
HMBOX1	-0.148554	4.76756	-4.76941	2.03E-06	1.18E-05	4.32918	Downregulated
PRKD1	-0.14855	4.20068	-2.7663	0.00574136	0.0134214	-3.05974	Downregulated
METTL3	-0.148548	5.74543	-4.45307	9.11E-06	4.49E-05	2.9071	Downregulated
ARID4A	-0.148393	4.54964	-5.12612	3.36E-07	2.36E-06	6.04606	Downregulated
SCO1	-0.148332	5.35737	-4.14289	3.63E-05	0.000152885	1.60492	Downregulated
FGD3	-0.148257	5.98162	-2.51437	0.0120319	0.0255475	-3.71467	Downregulated
PDZD3	-0.14821	3.34628	-4.00745	6.45E-05	0.00025603	1.06507	Downregulated
TRABD	-0.148173	6.93633	-4.56622	5.39E-06	2.80E-05	3.40488	Downregulated
DUT	-0.148113	5.81165	-4.79216	1.82E-06	1.07E-05	4.4351	Downregulated
ZNF253	-0.148018	3.97188	-4.48333	7.93E-06	3.96E-05	3.03904	Downregulated
CC2D1A	-0.147996	5.78839	-5.23474	1.89E-07	1.42E-06	6.59252	Downregulated
FMO5	-0.147986	3.75689	-3.40307	0.000684439	0.00205296	-1.12935	Downregulated
TFB2M	-0.147883	5.57839	-3.22916	0.00126929	0.00353873	-1.69559	Downregulated
FBXL12	-0.147883	5.33126	-5.96899	2.99E-09	3.55E-08	10.5746	Downregulated
DIS3L	-0.147872	5.40401	-4.6538	3.56E-06	1.94E-05	3.79848	Downregulated
MTRF1	-0.14786	4.5707	-4.80278	1.73E-06	1.02E-05	4.48471	Downregulated
PDCD6IP	-0.147851	6.07506	-4.26891	2.09E-05	9.39E-05	2.12288	Downregulated
OXSM	-0.147696	4.81871	-6.12803	1.14E-09	1.52E-08	11.5027	Downregulated
PABPC1	-0.147642	8.90788	-3.30521	0.000972184	0.00281413	-1.45158	Downregulated
PLEKHN1	-0.147584	5.26109	-2.96887	0.00303795	0.00764847	-2.48833	Downregulated
ZNF300	-0.147568	3.87213	-2.84066	0.00456472	0.0109505	-2.85461	Downregulated
KIFC2	-0.147547	6.09961	-2.77476	0.00559499	0.0131224	-3.03669	Downregulated
ZNF83	-0.147501	5.7099	-3.10321	0.00195123	0.00518881	-2.08738	Downregulated
NICN1	-0.147429	4.3903	-6.64632	4.24E-11	7.69E-10	14.6872	Downregulated
ZNF630	-0.147371	3.90889	-5.29675	1.36E-07	1.05E-06	6.90947	Downregulated
SMARCC2	-0.147343	6.15909	-4.14602	3.58E-05	0.00015129	1.61757	Downregulated
ZFP3	-0.147245	3.80599	-3.6057	0.000321834	0.00105624	-0.432776	Downregulated
ZNF319	-0.147236	5.05101	-4.82119	1.58E-06	9.40E-06	4.571	Downregulated
RPAIN	-0.147234	5.51909	-4.25799	2.19E-05	9.81E-05	2.07741	Downregulated
DPY19L3	-0.146982	4.36979	-4.87064	1.23E-06	7.58E-06	4.80426	Downregulated
PLA2G6	-0.146916	4.1943	-5.17374	2.61E-07	1.90E-06	6.28428	Downregulated
REV1	-0.146853	5.4827	-4.40609	1.13E-05	5.43E-05	2.70399	Downregulated
CIB1	-0.146832	7.72126	-4.32079	1.66E-05	7.63E-05	2.34057	Downregulated
CYB5R2	-0.14681	5.09144	-2.99912	0.00275364	0.00702454	-2.39957	Downregulated
GALNT11	-0.146671	6.09565	-4.75245	2.21E-06	1.27E-05	4.25057	Downregulated
SUMF1	-0.146574	5.91239	-4.18084	3.08E-05	0.000132083	1.75931	Downregulated
CPT2	-0.14656	5.04647	-5.62129	2.27E-08	2.15E-07	8.62662	Downregulated
E2F8	-0.146547	4.55888	-3.18668	0.00146975	0.00403318	-1.82943	Downregulated
GLUD1	-0.146526	7.26578	-4.5601	5.54E-06	2.88E-05	3.37763	Downregulated
MKRN1	-0.14651	7.26419	-5.46262	5.51E-08	4.71E-07	7.77484	Downregulated
CCDC106	-0.146505	5.36218	-3.46767	0.000540302	0.00166462	-0.911579	Downregulated
BTRC	-0.146452	4.77877	-5.92059	4.00E-09	4.62E-08	10.2967	Downregulated
C3orf62	-0.146357	4.53868	-5.11281	3.60E-07	2.52E-06	5.97981	Downregulated
ZNF140	-0.146261	4.58442	-5.00898	6.14E-07	4.07E-06	5.46905	Downregulated
MUC20	-0.145982	5.74719	-1.73994	0.0820814	0.133493	-5.33916	Downregulated
BRAF	-0.145846	4.87589	-3.96945	7.56E-05	0.00029461	0.916791	Downregulated
SNX5	-0.14574	6.18466	-4.2295	2.49E-05	0.000109357	1.95928	Downregulated
CRYL1	-0.14563	5.0971	-3.83409	0.000131414	0.000479472	0.399735	Downregulated
SNX1	-0.145585	5.48146	-5.14639	3.02E-07	2.15E-06	6.14719	Downregulated
ZNF605	-0.145562	3.95013	-4.98414	6.97E-07	4.58E-06	5.34835	Downregulated
MMP15	-0.145443	5.18171	-3.75234	0.000182084	0.000642446	0.0959825	Downregulated
PLCG2	-0.145419	5.17632	-2.90878	0.00368357	0.00908047	-2.66199	Downregulated
MID1	-0.145348	5.41066	-2.88038	0.00403026	0.00981148	-2.74287	Downregulated
ALS2CL	-0.145332	5.17437	-2.98288	0.00290306	0.00734308	-2.44732	Downregulated
PTPRB	-0.145313	4.14846	-3.71819	0.000208279	0.000724283	-0.0290041	Downregulated
TMEM129	-0.145208	5.69836	-5.3386	1.09E-07	8.60E-07	7.12537	Downregulated
PLEKHB2	-0.145142	5.7419	-2.95751	0.00315147	0.0079062	-2.52144	Downregulated
TLR4	-0.145068	3.95658	-3.65658	0.000264717	0.000893441	-0.251666	Downregulated
AOC2	-0.145034	3.7333	-3.8521	0.000122204	0.000449626	0.467508	Downregulated
FANCL	-0.145002	5.47516	-3.80638	0.000146876	0.000529751	0.296053	Downregulated
LANCL1	-0.144895	5.68687	-2.85627	0.00434746	0.0104892	-2.81088	Downregulated
POLR2A	-0.144825	7.25563	-4.39775	1.17E-05	5.62E-05	2.66812	Downregulated
C1RL	-0.144824	5.4363	-2.65422	0.00803581	0.0179989	-3.35874	Downregulated
PHLDB3	-0.14474	5.15695	-3.3632	0.000790475	0.00233642	-1.26175	Downregulated
C20orf194	-0.144724	4.7377	-4.32794	1.61E-05	7.43E-05	2.37074	Downregulated
EPOR	-0.144697	4.50434	-3.63011	0.000293126	0.000976256	-0.3462	Downregulated
COL4A5	-0.144649	5.37335	-2.03539	0.0419923	0.0753338	-4.78876	Downregulated
WIF1	-0.144632	3.05194	-3.11655	0.00186561	0.00497546	-2.0466	Downregulated
RERE	-0.144559	6.48938	-3.89766	0.000101547	0.000383063	0.640363	Downregulated
HSPA4	-0.144557	6.18632	-3.72305	0.000204342	0.000711903	-0.0112682	Downregulated
ZNF136	-0.14455	4.45386	-4.94695	8.42E-07	5.39E-06	5.16873	Downregulated
RPL7	-0.144518	7.90373	-3.62606	0.00029772	0.000988298	-0.360614	Downregulated
MED28	-0.144463	5.77566	-5.59977	2.56E-08	2.40E-07	8.50975	Downregulated
NPPC	-0.144451	3.61447	-0.733783	0.4632	0.559975	-6.56886	Downregulated
ZNF485	-0.144419	4.09888	-5.04897	5.00E-07	3.39E-06	5.6646	Downregulated
CEP350	-0.14428	5.66869	-4.64013	3.80E-06	2.05E-05	3.73656	Downregulated
CAPN12	-0.144232	4.10491	-3.18212	0.00149292	0.00408491	-1.8437	Downregulated
TMEM59	-0.144209	7.2183	-4.68539	3.06E-06	1.69E-05	3.94224	Downregulated
ZNF471	-0.14416	3.42947	-3.70053	0.000223179	0.000771372	-0.0932103	Downregulated
C3orf52	-0.143925	4.86281	-2.94447	0.0032865	0.00820323	-2.55927	Downregulated
ZNF292	-0.143848	4.51764	-4.19746	2.86E-05	0.000123989	1.82736	Downregulated
C6orf136	-0.143727	5.84157	-4.96309	7.76E-07	5.01E-06	5.24653	Downregulated
TXNRD2	-0.14361	4.82018	-3.43229	0.000615296	0.00186928	-1.03134	Downregulated
C11orf49	-0.143488	4.88926	-4.82598	1.54E-06	9.24E-06	4.5935	Downregulated
WDR48	-0.143358	5.52741	-4.73796	2.37E-06	1.35E-05	4.18357	Downregulated
EPB41L4A	-0.143165	3.70376	-3.96725	7.62E-05	0.000296807	0.908233	Downregulated
IRAK2	-0.143134	5.71268	-2.36176	0.0183195	0.0368827	-4.08124	Downregulated
TCF25	-0.143125	6.85318	-3.6871	0.000235172	0.000807166	-0.141822	Downregulated
SPINK7	-0.143057	2.73235	-2.9738	0.00298982	0.00754402	-2.47392	Downregulated
SLC25A42	-0.143041	4.77208	-4.96002	7.88E-07	5.09E-06	5.23173	Downregulated
KIAA0586	-0.142983	4.16657	-5.46532	5.43E-08	4.64E-07	7.78917	Downregulated
CCDC130	-0.142963	6.6025	-4.88038	1.18E-06	7.28E-06	4.85048	Downregulated
SLC37A4	-0.142765	5.59842	-4.23103	2.47E-05	0.000108883	1.96562	Downregulated
UQCRQ	-0.142682	7.89772	-4.7485	2.25E-06	1.29E-05	4.2323	Downregulated
SYDE2	-0.142585	3.56859	-4.78331	1.90E-06	1.11E-05	4.39387	Downregulated
CAMK1D	-0.142579	4.85749	-2.74709	0.00608698	0.0141358	-3.11188	Downregulated
RPS14	-0.142538	8.2023	-3.63634	0.000286189	0.000956237	-0.323995	Downregulated
LRRC1	-0.142503	5.64854	-3.02754	0.00250895	0.00646895	-2.31539	Downregulated
ZCRB1	-0.14244	5.4787	-5.60664	2.47E-08	2.32E-07	8.54698	Downregulated
SLC39A6	-0.142435	6.20345	-3.08554	0.00207017	0.0054641	-2.14111	Downregulated
HEATR5B	-0.142389	5.3033	-4.86148	1.29E-06	7.90E-06	4.76089	Downregulated
GMFG	-0.142305	5.93484	-2.27098	0.023294	0.0455248	-4.28852	Downregulated
STK36	-0.142227	5.62508	-3.70132	0.000222494	0.000769471	-0.0903523	Downregulated
SORD	-0.142184	5.72698	-2.86938	0.00417224	0.0101195	-2.77396	Downregulated
BANK1	-0.141975	3.95931	-3.18659	0.0014702	0.00403346	-1.82972	Downregulated
EXOSC7	-0.141926	5.76075	-4.63916	3.81E-06	2.06E-05	3.73221	Downregulated
EFS	-0.14191	5.81299	-2.74433	0.00613798	0.0142283	-3.11931	Downregulated
HDHD3	-0.141824	5.78173	-3.80025	0.000150518	0.000540656	0.273226	Downregulated
ATP9B	-0.141776	4.40081	-5.22654	1.98E-07	1.48E-06	6.55088	Downregulated
CBY1	-0.141713	5.76369	-4.9878	6.84E-07	4.50E-06	5.36612	Downregulated
CITED2	-0.141684	6.36254	-2.86964	0.00416878	0.0101183	-2.77321	Downregulated
CDC42EP4	-0.141674	6.68049	-3.39974	0.000692763	0.00207408	-1.14047	Downregulated
SLC25A38	-0.141634	5.92249	-4.89725	1.08E-06	6.74E-06	4.93074	Downregulated
ITCH	-0.141575	5.67879	-4.39789	1.17E-05	5.62E-05	2.66876	Downregulated
CARD6	-0.141524	4.49762	-3.49073	0.000496109	0.00154585	-0.832871	Downregulated
CASZ1	-0.141417	5.08543	-3.49953	0.000480152	0.00150132	-0.802699	Downregulated
ARFGEF1	-0.141349	6.02788	-3.66971	0.0002516	0.000854763	-0.204509	Downregulated
CDRT4	-0.141294	3.94221	-4.79058	1.83E-06	1.08E-05	4.42775	Downregulated
TNFRSF10B	-0.141233	5.80013	-2.42312	0.0155094	0.0318984	-3.93659	Downregulated
CDS1	-0.141232	5.73964	-2.78134	0.00548339	0.012874	-3.01869	Downregulated
CD9	-0.141125	7.56543	-2.76763	0.00571816	0.0133754	-3.05613	Downregulated
KLF3	-0.141088	5.5268	-4.34251	1.51E-05	7.02E-05	2.43243	Downregulated
MSRA	-0.141029	4.87649	-4.05295	5.33E-05	0.000215877	1.24449	Downregulated
POLR1C	-0.14094	5.86384	-4.82605	1.54E-06	9.24E-06	4.59382	Downregulated
TMEM53	-0.140897	4.43149	-5.43307	6.49E-08	5.44E-07	7.61882	Downregulated
ZDHHC2	-0.140824	4.53011	-2.6881	0.00726794	0.0165038	-3.26965	Downregulated
PEX7	-0.140793	4.60575	-4.5514	5.77E-06	2.99E-05	3.33899	Downregulated
SMARCA1	-0.140704	5.66793	-2.50081	0.0125003	0.0264087	-3.74815	Downregulated
ARID2	-0.140638	4.74857	-4.57737	5.11E-06	2.67E-05	3.4546	Downregulated
ACADVL	-0.140546	7.77616	-3.56734	0.000372331	0.00120126	-0.567691	Downregulated
GARNL3	-0.140509	3.80915	-4.30053	1.82E-05	8.25E-05	2.25527	Downregulated
ZNF248	-0.140503	4.18756	-4.22999	2.48E-05	0.000109205	1.96131	Downregulated
PEX11B	-0.140453	6.3439	-4.62843	4.01E-06	2.15E-05	3.68374	Downregulated
DDX17	-0.140356	7.35934	-3.79762	0.000152111	0.000545341	0.26342	Downregulated
SLURP1	-0.140278	3.69024	-2.55851	0.0106129	0.0229336	-3.6044	Downregulated
FRYL	-0.140269	5.02665	-3.85109	0.000122704	0.000450881	0.4637	Downregulated
LGALS3BP	-0.14002	8.21787	-2.62821	0.00867401	0.0192422	-3.4264	Downregulated
ELF1	-0.140003	6.5082	-3.50842	0.000464518	0.00145846	-0.772141	Downregulated
ZNF675	-0.139975	3.64277	-4.1453	3.59E-05	0.000151589	1.61466	Downregulated
SYNGR1	-0.139833	4.82188	-2.53903	0.0112195	0.0240565	-3.65328	Downregulated
VRK3	-0.139823	5.44842	-4.92936	9.20E-07	5.83E-06	5.08422	Downregulated
COX4I1	-0.139578	7.7667	-5.49924	4.50E-08	3.94E-07	7.96937	Downregulated
NUDT16L1	-0.139356	5.7567	-4.97423	7.33E-07	4.77E-06	5.30036	Downregulated
MANEA	-0.139231	4.34465	-3.65362	0.000267755	0.000903157	-0.262252	Downregulated
SUFU	-0.139183	4.89834	-5.00599	6.24E-07	4.12E-06	5.45448	Downregulated
GTF3C3	-0.139159	5.37139	-4.72032	2.58E-06	1.45E-05	4.10233	Downregulated
ALDOA	-0.139139	6.25423	-3.04136	0.00239727	0.00621189	-2.27415	Downregulated
USP47	-0.139127	4.99074	-4.16222	3.34E-05	0.000142065	1.68337	Downregulated
CLCA2	-0.139102	4.88568	-1.04424	0.296548	0.390364	-6.29595	Downregulated
NFYA	-0.138959	5.28882	-4.90853	1.02E-06	6.42E-06	4.98454	Downregulated
DCAKD	-0.138922	6.44785	-4.2318	2.46E-05	0.000108676	1.96881	Downregulated
RAC1	-0.138891	6.27196	-3.61679	0.000308481	0.00101783	-0.393516	Downregulated
RHOBTB2	-0.138879	4.58506	-3.3615	0.000795321	0.00234769	-1.26736	Downregulated
HOOK1	-0.1388	4.90438	-2.80486	0.0051009	0.0120885	-2.95406	Downregulated
RIC3	-0.138611	3.11857	-4.36027	1.39E-05	6.55E-05	2.50789	Downregulated
SLC41A3	-0.138466	5.66056	-3.62204	0.00030234	0.00100077	-0.374886	Downregulated
ZNF629	-0.138426	5.31027	-4.71595	2.64E-06	1.48E-05	4.08224	Downregulated
ACVR1B	-0.138327	5.50545	-3.35754	0.000806698	0.00237756	-1.2804	Downregulated
YTHDC2	-0.138154	4.72009	-4.74449	2.30E-06	1.31E-05	4.21374	Downregulated
DOCK6	-0.138117	5.38762	-4.35461	1.43E-05	6.69E-05	2.48381	Downregulated
IRAK1BP1	-0.13808	3.81823	-3.8056	0.000147336	0.000531243	0.293136	Downregulated
ABHD5	-0.138073	5.31679	-3.64277	0.000279193	0.000936449	-0.301049	Downregulated
TRAPPC2	-0.137938	4.80403	-5.42213	6.89E-08	5.71E-07	7.56127	Downregulated
BECN1	-0.137924	5.87269	-3.78996	0.00015683	0.000560313	0.234962	Downregulated
RSL1D1	-0.137812	6.67465	-3.50487	0.000470703	0.00147462	-0.784351	Downregulated
TRPT1	-0.13764	5.85997	-3.59293	0.000337889	0.00109952	-0.477857	Downregulated
TRIM33	-0.137617	5.69753	-3.06056	0.00224968	0.00587235	-2.21656	Downregulated
SMN1	-0.137524	4.92667	-5.01843	5.85E-07	3.89E-06	5.51513	Downregulated
HMGCR	-0.137491	5.84573	-3.86323	0.000116821	0.000432628	0.509538	Downregulated
TACSTD2	-0.137457	7.3581	-2.19286	0.0284753	0.0538695	-4.46042	Downregulated
ZNF667	-0.137283	3.47858	-3.29331	0.00101396	0.00291275	-1.49013	Downregulated
ZNF20	-0.137264	3.76756	-6.74634	2.18E-11	4.20E-10	15.3298	Downregulated
CASP6	-0.137215	5.45552	-3.89294	0.000103524	0.000389354	0.622351	Downregulated
CAMK2G	-0.137201	6.06642	-3.56069	0.000381806	0.00122695	-0.590935	Downregulated
MFSD3	-0.13717	6.16013	-3.52111	0.000443026	0.00139795	-0.728393	Downregulated
LIAS	-0.137105	3.76569	-4.87444	1.21E-06	7.46E-06	4.82226	Downregulated
SLFN12	-0.137099	3.95176	-3.42098	0.000641252	0.00193855	-1.06938	Downregulated
METTL9	-0.136961	5.71356	-3.72471	0.000203016	0.000707718	-0.00521574	Downregulated
C1orf53	-0.136958	4.87725	-2.94318	0.00330011	0.00823539	-2.563	Downregulated
RPS15A	-0.1369	7.55911	-3.00523	0.00269927	0.00689833	-2.38154	Downregulated
DYRK1B	-0.136894	5.21588	-3.90114	0.000100113	0.000378408	0.65365	Downregulated
BAIAP2L1	-0.136846	6.2181	-2.93651	0.00337151	0.00838408	-2.58229	Downregulated
KCTD11	-0.136691	5.24397	-3.30296	0.000979948	0.00283201	-1.45887	Downregulated
WDR55	-0.13669	5.16122	-5.19846	2.30E-07	1.69E-06	6.40875	Downregulated
PARP16	-0.136655	4.72874	-5.83982	6.44E-09	7.04E-08	9.83788	Downregulated
TEAD3	-0.136593	6.4097	-3.952	8.12E-05	0.000314014	0.849114	Downregulated
CLN8	-0.13655	4.3957	-4.85916	1.31E-06	7.98E-06	4.7499	Downregulated
DGAT1	-0.136544	5.80209	-4.23024	2.48E-05	0.000109157	1.96232	Downregulated
WDR77	-0.136489	5.36643	-4.91065	1.01E-06	6.35E-06	4.99465	Downregulated
ACOX3	-0.136432	5.8374	-3.40442	0.000681103	0.00204511	-1.12486	Downregulated
VANGL2	-0.136424	5.27291	-1.81739	0.0693629	0.115975	-5.20317	Downregulated
SYTL5	-0.136379	3.50564	-2.47262	0.0135264	0.0283233	-3.81721	Downregulated
PGM2	-0.136275	6.16717	-3.25856	0.00114568	0.00324189	-1.60192	Downregulated
TRIM41	-0.136243	5.11993	-5.33184	1.13E-07	8.88E-07	7.0904	Downregulated
TTC8	-0.136237	5.04431	-3.94218	8.46E-05	0.000325014	0.811194	Downregulated
SOS2	-0.136227	4.85766	-2.80291	0.00513168	0.0121488	-2.95944	Downregulated
DCTN4	-0.136223	5.66693	-4.0003	6.64E-05	0.000262882	1.03707	Downregulated
BIRC6	-0.136138	5.51897	-4.6088	4.40E-06	2.34E-05	3.59533	Downregulated
TRIM38	-0.136044	5.45884	-3.86057	0.000118086	0.000436612	0.499492	Downregulated
MAP3K13	-0.135977	4.55903	-3.60352	0.000324521	0.00106242	-0.440475	Downregulated
PIGV	-0.135922	5.38022	-4.96817	7.56E-07	4.90E-06	5.27105	Downregulated
FAM120B	-0.135863	5.83563	-5.19702	2.31E-07	1.70E-06	6.40152	Downregulated
SRPX2	-0.135836	5.62048	-1.92493	0.0544335	0.09427	-5.00458	Downregulated
FAH	-0.135817	5.15174	-3.54186	0.000409867	0.00130566	-0.656509	Downregulated
RPS28	-0.135745	8.89975	-5.26812	1.59E-07	1.21E-06	6.76267	Downregulated
GTF2IRD1	-0.135734	5.75387	-4.55802	5.60E-06	2.90E-05	3.3684	Downregulated
CCDC28A	-0.135648	5.97892	-4.25171	2.26E-05	0.000100574	2.05132	Downregulated
MARS2	-0.135532	4.23541	-4.44743	9.35E-06	4.59E-05	2.8826	Downregulated
AASDH	-0.135409	4.59916	-4.90465	1.04E-06	6.53E-06	4.96601	Downregulated
DLX5	-0.135395	4.39499	-1.91481	0.0557123	0.0960886	-5.02374	Downregulated
ZNF551	-0.135394	4.59353	-3.97143	7.49E-05	0.000292306	0.92446	Downregulated
ZNF586	-0.135339	5.07435	-4.57622	5.14E-06	2.69E-05	3.44943	Downregulated
PNPLA2	-0.135294	6.34034	-3.45154	0.000573365	0.00175647	-0.966323	Downregulated
TMEM185A	-0.135262	5.02497	-4.60998	4.38E-06	2.33E-05	3.60065	Downregulated
B4GALT4	-0.135202	5.86174	-2.88856	0.00392745	0.00959828	-2.71965	Downregulated
BTAF1	-0.135091	5.69102	-3.86793	0.000114613	0.000425282	0.527352	Downregulated
NGEF	-0.134919	4.16358	-3.04165	0.00239501	0.00620743	-2.2733	Downregulated
USP21	-0.134791	5.7844	-3.5895	0.000342317	0.0011117	-0.489912	Downregulated
ZNF85	-0.13478	4.15861	-3.99949	6.67E-05	0.000263686	1.03388	Downregulated
BCAP31	-0.134743	8.15482	-4.70097	2.83E-06	1.58E-05	4.01349	Downregulated
THAP10	-0.134696	4.33521	-3.67912	0.000242579	0.000829328	-0.170614	Downregulated
GBP3	-0.134569	5.29473	-2.36477	0.0181719	0.0366442	-4.07424	Downregulated
SFI1	-0.134305	4.6042	-4.67927	3.15E-06	1.74E-05	3.91434	Downregulated
RAB27B	-0.134302	4.6774	-2.41474	0.0158693	0.0325153	-3.95657	Downregulated
AP1S3	-0.134279	3.8844	-3.60413	0.00032377	0.00106115	-0.438329	Downregulated
GYS1	-0.13416	6.01973	-4.25083	2.27E-05	0.000100928	2.04765	Downregulated
NCOR1	-0.134048	5.56849	-4.80302	1.72E-06	1.02E-05	4.48588	Downregulated
FAM53B	-0.133999	5.22037	-4.00582	6.49E-05	0.000257607	1.05867	Downregulated
SNTG1	-0.133969	3.0914	-4.18709	3.00E-05	0.000128836	1.78485	Downregulated
CYBA	-0.133634	6.9033	-2.28295	0.0225773	0.0443379	-4.26165	Downregulated
ATE1	-0.133634	4.87005	-4.27247	2.06E-05	9.25E-05	2.13778	Downregulated
CDC16	-0.133536	6.68278	-4.33218	1.58E-05	7.31E-05	2.38868	Downregulated
ACAD10	-0.133471	4.80621	-4.84201	1.42E-06	8.61E-06	4.66894	Downregulated
UGT2B17	-0.133459	2.92233	-2.36391	0.0182141	0.0367162	-4.07625	Downregulated
SCGB3A1	-0.133402	3.7972	-2.02372	0.0431821	0.0771512	-4.81214	Downregulated
NOB1	-0.133387	5.77353	-4.24613	2.31E-05	0.000102675	2.02816	Downregulated
ACTR8	-0.133311	4.88667	-5.79226	8.50E-09	9.01E-08	9.57053	Downregulated
FARP1	-0.13331	5.33115	-2.58458	0.00984635	0.0214817	-3.53835	Downregulated
RBM6	-0.133301	6.19777	-3.76246	0.000174941	0.000619554	0.133222	Downregulated
PTCD2	-0.133254	4.11567	-5.17245	2.63E-07	1.91E-06	6.27776	Downregulated
S100A5	-0.133193	3.76731	-2.9245	0.00350361	0.00868212	-2.61691	Downregulated
AKAP11	-0.133179	5.07179	-2.48296	0.0131415	0.0276143	-3.79196	Downregulated
SIAE	-0.133106	4.58324	-3.46826	0.000539136	0.00166148	-0.909586	Downregulated
TTC5	-0.132998	4.54794	-4.89695	1.08E-06	6.75E-06	4.92929	Downregulated
SBF2	-0.132969	4.47605	-4.34553	1.49E-05	6.94E-05	2.44526	Downregulated
NDUFA13	-0.132939	5.97981	-4.92949	9.19E-07	5.83E-06	5.08484	Downregulated
TCEAL8	-0.132902	6.73986	-3.66956	0.000251748	0.000855008	-0.205052	Downregulated
FRK	-0.132857	4.28836	-3.17069	0.00155253	0.00422865	-1.87939	Downregulated
ADCY1	-0.132698	3.65691	-3.23806	0.0012306	0.00344489	-1.6673	Downregulated
B3GALT4	-0.132662	5.46958	-3.5145	0.000454098	0.00142891	-0.751192	Downregulated
EEF2	-0.132655	9.5344	-4.79401	1.80E-06	1.06E-05	4.44377	Downregulated
WASL	-0.132624	6.70638	-2.67487	0.00755962	0.0170603	-3.30457	Downregulated
DACH2	-0.132533	3.1963	-4.43236	1.00E-05	4.87E-05	2.81729	Downregulated
ZNF565	-0.132516	3.96633	-4.87938	1.18E-06	7.31E-06	4.84573	Downregulated
UPRT	-0.132511	4.62809	-4.70779	2.74E-06	1.54E-05	4.04476	Downregulated
NF1	-0.132485	4.5069	-4.64373	3.73E-06	2.02E-05	3.75287	Downregulated
SYF2	-0.132426	6.03081	-3.95081	8.16E-05	0.000315343	0.844525	Downregulated
TAPBPL	-0.132253	5.51511	-3.30005	0.000990105	0.0028529	-1.46832	Downregulated
STAU2	-0.132196	4.89393	-4.0274	5.93E-05	0.0002377	1.1435	Downregulated
MBD6	-0.132183	6.41938	-3.21491	0.00133353	0.00370147	-1.74069	Downregulated
MRPS18A	-0.132174	6.03543	-4.40161	1.15E-05	5.53E-05	2.6847	Downregulated
ZFP90	-0.132157	5.42905	-4.123	3.95E-05	0.000165012	1.52453	Downregulated
ATAD1	-0.132148	5.39724	-2.71885	0.00662893	0.0152018	-3.18784	Downregulated
LRFN3	-0.132145	5.00459	-4.09785	4.40E-05	0.000181635	1.42342	Downregulated
INPP1	-0.132119	5.88703	-2.70773	0.00685401	0.0156578	-3.21754	Downregulated
BCL2L13	-0.132014	5.92106	-4.79259	1.82E-06	1.07E-05	4.43712	Downregulated
SLC10A1	-0.13201	3.23374	-2.92125	0.00354007	0.00876483	-2.62623	Downregulated
PIGF	-0.131966	4.64131	-3.81404	0.00014244	0.000515062	0.32463	Downregulated
MPI	-0.131965	4.67195	-5.17504	2.60E-07	1.89E-06	6.29077	Downregulated
TLE6	-0.131963	3.90157	-2.61707	0.0089609	0.0198012	-3.45517	Downregulated
REEP5	-0.131862	7.29724	-4.19338	2.91E-05	0.000125928	1.81061	Downregulated
ZNF573	-0.131837	4.17588	-3.68951	0.000232977	0.000800844	-0.133114	Downregulated
HIGD1B	-0.131776	3.82981	-4.13044	3.83E-05	0.000160357	1.55453	Downregulated
CPAMD8	-0.131583	3.93526	-2.91404	0.00362244	0.00895312	-2.64694	Downregulated
COX5A	-0.13153	7.50038	-4.6799	3.14E-06	1.73E-05	3.9172	Downregulated
RAB11FIP1	-0.131434	5.11645	-2.37556	0.0176514	0.0357654	-4.04904	Downregulated
FRAT1	-0.131423	4.13583	-5.39393	8.04E-08	6.58E-07	7.4134	Downregulated
SASH1	-0.131393	5.41906	-3.015	0.00261435	0.00670546	-2.35263	Downregulated
BPHL	-0.13136	5.05618	-3.90614	9.81E-05	0.000371495	0.672743	Downregulated
WNT10A	-0.131304	4.64912	-1.84655	0.0650151	0.109722	-5.15044	Downregulated
ZNF609	-0.131288	5.31695	-4.55147	5.77E-06	2.99E-05	3.33927	Downregulated
FAIM	-0.131265	4.90576	-3.93182	8.83E-05	0.00033748	0.771264	Downregulated
RNF186	-0.131218	3.42551	-3.59739	0.000332192	0.00108378	-0.462111	Downregulated
TAC3	-0.131145	3.85295	-1.204	0.228787	0.317016	-6.11844	Downregulated
OGDHL	-0.131109	3.4227	-2.96424	0.00308369	0.00775673	-2.50182	Downregulated
BTBD7	-0.131032	5.12839	-4.63986	3.80E-06	2.05E-05	3.73537	Downregulated
LRP10	-0.130955	6.71	-3.47181	0.000532104	0.00164249	-0.897481	Downregulated
BCLAF1	-0.130952	5.68918	-3.19522	0.00142727	0.00392611	-1.80268	Downregulated
NOTCH3	-0.130897	6.32847	-2.65989	0.00790252	0.0177353	-3.34392	Downregulated
MTMR3	-0.130879	5.07854	-4.87635	1.20E-06	7.40E-06	4.83134	Downregulated
OGT	-0.130876	6.39678	-3.36231	0.000793018	0.00234211	-1.2647	Downregulated
ETNK2	-0.130861	4.15606	-3.42728	0.000626684	0.00190082	-1.04822	Downregulated
NOSTRIN	-0.130793	3.71421	-3.63486	0.000287828	0.000960584	-0.329291	Downregulated
PRELID2	-0.130716	3.78564	-5.45357	5.79E-08	4.91E-07	7.72699	Downregulated
CTNNA1	-0.130708	7.25871	-3.50523	0.000470071	0.00147304	-0.783111	Downregulated
ZNF606	-0.130659	4.42533	-4.32942	1.60E-05	7.39E-05	2.37703	Downregulated
IRF6	-0.130636	6.39245	-1.8919	0.0587031	0.100499	-5.06678	Downregulated
MARVELD3	-0.130604	5.09568	-2.9964	0.00277811	0.00707323	-2.40757	Downregulated
TARBP2	-0.130564	5.65195	-4.74725	2.27E-06	1.30E-05	4.22651	Downregulated
CDK5RAP3	-0.130517	5.58861	-3.14607	0.00168835	0.00455595	-1.95578	Downregulated
PIGP	-0.130408	5.20748	-4.32053	1.66E-05	7.64E-05	2.33944	Downregulated
DEAF1	-0.130373	5.2745	-4.7289	2.48E-06	1.40E-05	4.14182	Downregulated
AHCYL1	-0.13036	6.88663	-2.64941	0.00815074	0.0182275	-3.37132	Downregulated
FASTKD2	-0.130289	4.53223	-4.5001	7.33E-06	3.70E-05	3.11253	Downregulated
AQR	-0.130188	5.30658	-4.23018	2.48E-05	0.000109157	1.96209	Downregulated
ABLIM3	-0.130111	4.96439	-2.35989	0.0184117	0.0370289	-4.08559	Downregulated
CNOT6	-0.130061	5.50169	-4.58828	4.85E-06	2.55E-05	3.50332	Downregulated
ACADM	-0.130056	5.85795	-2.88885	0.00392385	0.00959154	-2.71882	Downregulated
ZMYND12	-0.130033	3.41681	-4.00145	6.61E-05	0.000261802	1.04158	Downregulated
ZCWPW1	-0.130014	4.14556	-3.91367	9.51E-05	0.000361404	0.701598	Downregulated
ARHGAP23	-0.130009	6.49365	-2.21428	0.0269641	0.0514913	-4.41388	Downregulated
SPRY4	-0.129983	4.91697	-3.02065	0.00256637	0.00659732	-2.33587	Downregulated
C14orf93	-0.12998	4.83747	-5.22767	1.97E-07	1.47E-06	6.55665	Downregulated
RUNDC1	-0.129948	5.49844	-4.89837	1.07E-06	6.71E-06	4.93606	Downregulated
FCHO2	-0.129904	4.87918	-2.69958	0.00702312	0.0160055	-3.23921	Downregulated
SETD4	-0.129857	4.49921	-4.87292	1.22E-06	7.51E-06	4.81508	Downregulated
TTC17	-0.129813	5.76086	-4.43027	1.01E-05	4.91E-05	2.80824	Downregulated
ZNF426	-0.129799	4.49498	-3.82518	0.000136212	0.000495102	0.366301	Downregulated
AP1S1	-0.129784	6.55059	-3.47835	0.000519391	0.00160849	-0.875179	Downregulated
TRPV4	-0.129702	4.81264	-2.83182	0.0046922	0.0112184	-2.8793	Downregulated
ZNF658	-0.129686	3.48825	-4.86396	1.28E-06	7.81E-06	4.77262	Downregulated
VPS37B	-0.129676	6.22267	-3.88439	0.000107194	0.000401695	0.589821	Downregulated
HPS6	-0.129654	5.74877	-4.90202	1.05E-06	6.60E-06	4.95346	Downregulated
ARL6IP1	-0.129466	7.74746	-3.24812	0.00118822	0.00334309	-1.63527	Downregulated
MMACHC	-0.129372	4.46567	-4.9797	7.13E-07	4.67E-06	5.32685	Downregulated
CSDE1	-0.129172	7.08541	-4.29618	1.85E-05	8.40E-05	2.23697	Downregulated
MEGF9	-0.129053	4.75294	-3.57974	0.000355254	0.00115009	-0.524248	Downregulated
SCRN2	-0.128844	5.39747	-4.44532	9.44E-06	4.63E-05	2.87342	Downregulated
MOAP1	-0.128838	5.81482	-4.06568	5.05E-05	0.000206026	1.29501	Downregulated
ZNF785	-0.1288	4.61379	-4.04133	5.59E-05	0.000225128	1.19847	Downregulated
PURA	-0.128745	5.38999	-4.21119	2.70E-05	0.000117362	1.88377	Downregulated
HOXA2	-0.1287	3.76462	-3.35668	0.000809198	0.00238369	-1.28324	Downregulated
ESRRG	-0.128678	3.07206	-3.78281	0.00016136	0.000574327	0.208445	Downregulated
LENG9	-0.128642	4.37346	-4.52092	6.66E-06	3.40E-05	3.20415	Downregulated
UBE4A	-0.128562	5.59412	-3.42745	0.000626293	0.00190015	-1.04765	Downregulated
RAB5B	-0.128514	7.27361	-4.59801	4.64E-06	2.45E-05	3.5469	Downregulated
SIGIRR	-0.128458	5.63485	-3.63441	0.000288321	0.000961945	-0.330876	Downregulated
SPRYD4	-0.128449	4.55037	-5.10169	3.81E-07	2.65E-06	5.92466	Downregulated
BCL6	-0.128445	6.03381	-2.51871	0.0118853	0.0252883	-3.70391	Downregulated
DENND4A	-0.128345	4.38764	-5.22095	2.04E-07	1.52E-06	6.52254	Downregulated
DHRS1	-0.128314	5.97842	-3.59203	0.00033905	0.00110267	-0.481033	Downregulated
ELP3	-0.12828	5.60403	-4.30389	1.79E-05	8.14E-05	2.26937	Downregulated
VPS13D	-0.128207	4.77926	-4.74144	2.33E-06	1.33E-05	4.19965	Downregulated
LSP1	-0.128179	5.33704	-2.16062	0.0308879	0.0577089	-4.52963	Downregulated
CRH	-0.128115	4.05704	-0.928846	0.353123	0.449971	-6.4085	Downregulated
IKBKB	-0.128064	5.87104	-3.32609	0.000902706	0.00263316	-1.3836	Downregulated
BID	-0.127981	5.84195	-3.86154	0.00011762	0.000435161	0.503179	Downregulated
DHX40	-0.127973	5.33948	-3.94384	8.40E-05	0.000323234	0.817596	Downregulated
EFHC1	-0.127875	4.2106	-3.78167	0.000162093	0.000576755	0.204224	Downregulated
EXOC4	-0.127666	5.88577	-3.25971	0.00114107	0.00323288	-1.59824	Downregulated
TXNDC12	-0.12744	5.98762	-4.30883	1.75E-05	7.99E-05	2.29015	Downregulated
EMP2	-0.127341	5.61935	-2.19849	0.0280714	0.0532564	-4.44824	Downregulated
HOXD3	-0.127129	3.74043	-4.14104	3.66E-05	0.000153942	1.5974	Downregulated
ZNF329	-0.127101	4.84794	-3.35281	0.000820514	0.00241452	-1.296	Downregulated
GLT8D1	-0.127056	5.8572	-4.09747	4.41E-05	0.000181864	1.4219	Downregulated
RABEP2	-0.126953	5.13873	-4.42731	1.03E-05	4.97E-05	2.79545	Downregulated
CRYZL1	-0.126856	5.10059	-4.38142	1.26E-05	6.01E-05	2.59816	Downregulated
SPAG17	-0.126853	3.10946	-3.31619	0.000935058	0.00271775	-1.41589	Downregulated
REL	-0.126843	4.79802	-3.0575	0.0022726	0.00592129	-2.22575	Downregulated
SLC2A6	-0.126822	5.25798	-2.15195	0.0315656	0.0587284	-4.54806	Downregulated
HSD17B14	-0.126745	5.11156	-2.25777	0.0241078	0.0468649	-4.318	Downregulated
ZNF345	-0.126706	3.49954	-4.21264	2.68E-05	0.000116704	1.88973	Downregulated
SHPRH	-0.126648	3.99773	-4.40807	1.12E-05	5.39E-05	2.7125	Downregulated
NUDT18	-0.126588	5.11548	-3.68416	0.000237874	0.000815207	-0.15243	Downregulated
UBL3	-0.126432	5.89207	-2.89775	0.00381482	0.00934515	-2.69349	Downregulated
CHN2	-0.126399	3.54504	-3.34588	0.000841146	0.00246946	-1.31879	Downregulated
C10orf82	-0.126386	3.44024	-3.68937	0.000233105	0.000801042	-0.133625	Downregulated
LRRC8E	-0.126322	4.07165	-4.18379	3.04E-05	0.000130547	1.77137	Downregulated
RHOT2	-0.126271	6.33052	-4.25647	2.21E-05	9.87E-05	2.07108	Downregulated
RAB3IP	-0.126254	5.33214	-2.43126	0.0151667	0.031297	-3.91713	Downregulated
IGSF9	-0.126251	5.37077	-1.97957	0.0479404	0.0844688	-4.89932	Downregulated
MTMR10	-0.12612	4.55808	-4.85845	1.31E-06	8.01E-06	4.74652	Downregulated
ERBB2	-0.125945	5.89316	-1.75482	0.0795003	0.129984	-5.31349	Downregulated
ZFAND6	-0.125933	5.56623	-3.0695	0.00218389	0.00572433	-2.18965	Downregulated
BCS1L	-0.125827	5.54653	-4.70321	2.80E-06	1.57E-05	4.02376	Downregulated
RASSF5	-0.125821	4.98555	-2.80196	0.00514674	0.0121745	-2.96206	Downregulated
C9orf116	-0.125815	4.45737	-3.15253	0.00165167	0.00446757	-1.93578	Downregulated
SH3TC2	-0.125748	3.45074	-4.4272	1.03E-05	4.97E-05	2.79498	Downregulated
FBXO25	-0.125679	4.45995	-4.93323	9.02E-07	5.73E-06	5.1028	Downregulated
PHB	-0.125672	6.65247	-4.47645	8.18E-06	4.07E-05	3.00894	Downregulated
CTNND1	-0.125567	5.32141	-3.66366	0.000257567	0.000871902	-0.226261	Downregulated
FASN	-0.125565	7.12537	-1.94511	0.0519545	0.0905434	-4.96604	Downregulated
MTX2	-0.1255	5.87673	-3.92282	9.16E-05	0.000349373	0.736688	Downregulated
ZNF239	-0.125446	4.22995	-2.99713	0.00277152	0.00706073	-2.40543	Downregulated
TM7SF3	-0.125417	6.15914	-2.89414	0.00385868	0.00944241	-2.70377	Downregulated
NR3C2	-0.125373	3.49048	-2.78737	0.00538288	0.012659	-3.00217	Downregulated
SRGAP3	-0.125028	3.66514	-3.13423	0.00175752	0.00472796	-1.99231	Downregulated
RPUSD2	-0.124942	5.50272	-5.23902	1.85E-07	1.39E-06	6.61429	Downregulated
GRB10	-0.124921	4.81352	-2.86131	0.00427935	0.0103447	-2.79671	Downregulated
APOBEC3G	-0.124887	4.91549	-2.00189	0.0454818	0.0806125	-4.85547	Downregulated
KIAA0319L	-0.124787	5.49348	-5.08663	4.12E-07	2.85E-06	5.8501	Downregulated
TRIP4	-0.124773	5.63564	-4.96754	7.58E-07	4.92E-06	5.26801	Downregulated
MAN2C1	-0.124755	5.56496	-3.69107	0.000231567	0.000796721	-0.127477	Downregulated
PREP	-0.124718	5.62916	-4.08749	4.60E-05	0.00018908	1.38197	Downregulated
ZNF32	-0.1247	5.53383	-4.16719	3.27E-05	0.000139405	1.70361	Downregulated
ETFA	-0.12468	6.8	-3.32636	0.000901833	0.00263197	-1.38271	Downregulated
TOMM20	-0.124293	7.23487	-3.83816	0.000129275	0.000472122	0.415041	Downregulated
TUBGCP6	-0.124264	5.26643	-4.26301	2.15E-05	9.61E-05	2.09833	Downregulated
CRBN	-0.124259	5.55849	-4.48057	8.03E-06	4.00E-05	3.02694	Downregulated
WDR61	-0.124234	5.69156	-4.07386	4.87E-05	0.000199499	1.32758	Downregulated
DLC1	-0.124178	4.78783	-2.35797	0.0185069	0.0371941	-4.09006	Downregulated
CCDC120	-0.124083	5.18706	-4.04189	5.58E-05	0.000224682	1.20066	Downregulated
RBM11	-0.124074	3.1813	-3.61827	0.000306738	0.00101238	-0.388269	Downregulated
SLC7A8	-0.124055	5.33962	-2.27135	0.0232717	0.045489	-4.2877	Downregulated
ARRDC1	-0.12394	5.85653	-3.30081	0.000987417	0.00284733	-1.46583	Downregulated
SYTL4	-0.123892	4.53265	-2.68163	0.00740929	0.0167632	-3.28675	Downregulated
POLL	-0.123879	4.72052	-5.80487	7.90E-09	8.44E-08	9.6412	Downregulated
ABCA9	-0.123865	3.31937	-3.1128	0.00188931	0.00503004	-2.05807	Downregulated
IQCK	-0.123832	4.3068	-3.85437	0.000121085	0.000446522	0.476092	Downregulated
ISYNA1	-0.123813	6.36224	-2.00959	0.0446589	0.0794138	-4.84024	Downregulated
ZFP14	-0.123662	3.79803	-3.84456	0.000125983	0.000461587	0.439095	Downregulated
DET1	-0.123598	3.57285	-5.41236	7.27E-08	6.00E-07	7.50995	Downregulated
RHBDD1	-0.123496	5.20107	-4.87445	1.21E-06	7.46E-06	4.82232	Downregulated
HEMK1	-0.123495	4.62746	-4.33774	1.54E-05	7.15E-05	2.41221	Downregulated
CDKN1A	-0.123489	7.15724	-2.21803	0.0267069	0.0510576	-4.40569	Downregulated
YTHDC1	-0.123435	5.95447	-4.41853	1.07E-05	5.15E-05	2.75756	Downregulated
SHH	-0.123205	3.83436	-1.88129	0.0601322	0.102635	-5.08653	Downregulated
RPL32	-0.123163	6.98734	-3.90767	9.75E-05	0.000369295	0.678604	Downregulated
DHRS12	-0.122904	4.11274	-5.15593	2.87E-07	2.06E-06	6.19492	Downregulated
CHD3	-0.122896	5.76297	-3.95791	7.93E-05	0.000307473	0.871996	Downregulated
ADAT1	-0.122847	5.12726	-4.23685	2.41E-05	0.000106459	1.98968	Downregulated
PHF14	-0.122779	5.20471	-2.50972	0.0121908	0.0258366	-3.72618	Downregulated
C14orf28	-0.122711	4.0524	-4.3258	1.62E-05	7.49E-05	2.36171	Downregulated
TRIT1	-0.122666	6.02698	-3.01782	0.00259027	0.00664861	-2.34426	Downregulated
LRRC14	-0.122661	5.42309	-4.09342	4.48E-05	0.000184625	1.40571	Downregulated
PANK3	-0.12262	4.98751	-2.47993	0.0132533	0.0278233	-3.79937	Downregulated
OCIAD2	-0.122582	6.78323	-2.72114	0.00658331	0.0151155	-3.18169	Downregulated
NSMCE1	-0.12249	6.32283	-4.50388	7.21E-06	3.64E-05	3.1291	Downregulated
TMEM80	-0.122448	5.05687	-4.27926	2.00E-05	9.02E-05	2.1661	Downregulated
WDR27	-0.122416	4.17321	-3.88664	0.000106219	0.000398172	0.598356	Downregulated
CCDC115	-0.122259	5.90821	-4.06599	5.04E-05	0.000205902	1.29625	Downregulated
PTPN6	-0.122248	6.13461	-3.66656	0.000254696	0.000864244	-0.215857	Downregulated
CCNL2	-0.122124	5.66516	-3.65037	0.000271139	0.000913483	-0.273899	Downregulated
FAM104B	-0.122054	5.22588	-4.24336	2.34E-05	0.000103817	2.01665	Downregulated
ARL1	-0.122048	6.28834	-4.54638	5.91E-06	3.05E-05	3.31673	Downregulated
SCAMP1	-0.122045	5.81663	-3.22696	0.00127899	0.00356314	-1.70254	Downregulated
GNGT1	-0.122012	2.92755	-3.35038	0.000827693	0.00243438	-1.30399	Downregulated
TMEM63B	-0.121926	6.14745	-3.86206	0.000117375	0.000434394	0.505129	Downregulated
KIAA1191	-0.121905	6.51816	-4.45583	9.00E-06	4.43E-05	2.91906	Downregulated
NDUFV3	-0.121862	5.45812	-4.83109	1.50E-06	9.03E-06	4.61749	Downregulated
EEF1B2	-0.121801	7.07048	-3.0491	0.00233677	0.00607315	-2.25099	Downregulated
DDX28	-0.121796	5.19935	-4.0895	4.56E-05	0.000187603	1.39001	Downregulated
TLE4	-0.121718	4.70676	-2.76587	0.00574904	0.013431	-3.06093	Downregulated
RAB4A	-0.121707	5.38537	-3.96924	7.56E-05	0.000294776	0.915941	Downregulated
VPS52	-0.121679	5.90689	-4.30323	1.80E-05	8.16E-05	2.26662	Downregulated
PUM1	-0.121641	6.79497	-4.24367	2.34E-05	0.000103715	2.01794	Downregulated
ITPA	-0.121616	6.64938	-3.97843	7.28E-05	0.000284905	0.951682	Downregulated
RPS6KA6	-0.121602	3.32315	-3.03757	0.00242744	0.00628348	-2.28548	Downregulated
ZNF770	-0.121577	4.84727	-2.2586	0.0240561	0.0467861	-4.31616	Downregulated
CRTC1	-0.121542	4.76884	-4.69974	2.85E-06	1.59E-05	4.00785	Downregulated
PFAS	-0.121476	5.16749	-3.47524	0.000525397	0.00162445	-0.885783	Downregulated
APEX1	-0.121308	7.50916	-3.75831	0.000177834	0.000628818	0.117959	Downregulated
EXOC7	-0.121308	6.03633	-3.11877	0.00185174	0.0049451	-2.03981	Downregulated
PAIP2	-0.121201	5.35723	-2.27199	0.0232327	0.0454362	-4.28626	Downregulated
RTN2	-0.121156	4.67362	-3.49082	0.000495945	0.00154585	-0.832566	Downregulated
TMEM69	-0.121135	6.10451	-4.12399	3.93E-05	0.000164498	1.5285	Downregulated
HERC4	-0.121132	5.1599	-3.44574	0.000585717	0.001789	-0.985962	Downregulated
ZNF654	-0.121127	4.44834	-3.78785	0.000158154	0.000564572	0.227133	Downregulated
LRFN2	-0.121041	3.40116	-3.55585	0.000388846	0.0012478	-0.607832	Downregulated
MRRF	-0.121023	5.2033	-4.21296	2.68E-05	0.000116628	1.89106	Downregulated
NUFIP2	-0.120902	6.28912	-3.40267	0.000685441	0.00205433	-1.1307	Downregulated
IFT172	-0.12087	4.36561	-4.23491	2.43E-05	0.000107243	1.98167	Downregulated
SDAD1	-0.120851	6.2049	-3.60449	0.000323328	0.00106007	-0.437064	Downregulated
PPP2R2A	-0.120814	5.9556	-3.82157	0.000138199	0.000501484	0.352803	Downregulated
PNRC2	-0.120755	6.00168	-3.27357	0.00108692	0.00309726	-1.55375	Downregulated
RPL5	-0.1207	8.45594	-2.95972	0.00312905	0.00785983	-2.515	Downregulated
ITLN1	-0.120555	3.39424	-1.26134	0.207388	0.292181	-6.04857	Downregulated
HOXC13	-0.120524	4.12087	-2.3903	0.0169614	0.0345222	-4.01443	Downregulated
DOCK8	-0.12051	4.88405	-2.37367	0.0177416	0.0359039	-4.05346	Downregulated
PFDN5	-0.120409	6.64088	-4.7795	1.94E-06	1.13E-05	4.3761	Downregulated
CCDC14	-0.120401	5.55107	-2.04234	0.0412982	0.0742294	-4.77479	Downregulated
TMTC4	-0.120354	5.20331	-2.88774	0.00393762	0.00961485	-2.72197	Downregulated
HOXA1	-0.120266	4.02005	-2.99866	0.00275777	0.00702727	-2.40093	Downregulated
RPL36	-0.120162	8.3035	-3.99188	6.88E-05	0.000271252	1.00413	Downregulated
HADHA	-0.120138	6.81414	-4.42908	1.02E-05	4.93E-05	2.80313	Downregulated
IYD	-0.12011	3.07168	-4.03823	5.67E-05	0.000227768	1.18621	Downregulated
NPEPPS	-0.12008	5.61688	-3.46929	0.000537081	0.00165605	-0.906065	Downregulated
TEF	-0.120072	5.1795	-3.51556	0.0004523	0.00142391	-0.747528	Downregulated
BTD	-0.120046	4.44254	-4.44797	9.33E-06	4.58E-05	2.88493	Downregulated
RNF10	-0.12003	6.50394	-4.55645	5.64E-06	2.92E-05	3.36139	Downregulated
HR	-0.119951	4.52239	-2.38359	0.0172724	0.0350734	-4.03021	Downregulated
RCOR3	-0.119862	5.48395	-3.79289	0.000155008	0.0005545	0.24585	Downregulated
ZNF791	-0.119858	5.22272	-4.48888	7.72E-06	3.88E-05	3.06331	Downregulated
ASF1A	-0.119815	5.27098	-3.40856	0.000670933	0.00201924	-1.11102	Downregulated
MYT1	-0.119735	3.6717	-1.74456	0.0812732	0.132368	-5.33122	Downregulated
KIAA1217	-0.1197	5.8356	-2.98765	0.00285844	0.00724474	-2.43333	Downregulated
PLCXD1	-0.119644	5.44227	-2.32832	0.0200317	0.0398842	-4.15854	Downregulated
VAPA	-0.119555	5.62838	-3.51	0.000461789	0.0014507	-0.766701	Downregulated
LNX2	-0.119533	5.23402	-3.51439	0.000454286	0.00142911	-0.751574	Downregulated
POLI	-0.11945	4.19644	-4.05433	5.29E-05	0.000214952	1.24996	Downregulated
GK5	-0.119376	4.68018	-3.626	0.000297787	0.000988298	-0.360823	Downregulated
MCPH1	-0.119276	4.30498	-5.00631	6.23E-07	4.11E-06	5.45605	Downregulated
ZNF138	-0.119243	4.61629	-3.7124	0.000213059	0.000739322	-0.0500946	Downregulated
TOM1L2	-0.119221	5.4548	-3.1666	0.00157434	0.00428189	-1.8921	Downregulated
MOCOS	-0.11921	5.15238	-2.41708	0.0157679	0.0323469	-3.95099	Downregulated
PRPF38B	-0.118923	5.44861	-4.46413	8.66E-06	4.29E-05	2.95521	Downregulated
CTDSP1	-0.118838	6.63702	-3.84045	0.000128091	0.000468402	0.423619	Downregulated
PPARA	-0.118776	4.17011	-4.10445	4.28E-05	0.000177417	1.44993	Downregulated
FAM78B	-0.11872	3.7092	-2.20734	0.0274461	0.0522623	-4.42901	Downregulated
MPP7	-0.118572	4.54913	-2.51667	0.0119539	0.0254009	-3.70896	Downregulated
CDC40	-0.118545	5.15721	-3.96091	7.83E-05	0.000303986	0.883626	Downregulated
SMARCC1	-0.118409	6.91531	-3.39875	0.000695246	0.00208042	-1.14376	Downregulated
BRD1	-0.118335	5.3014	-4.56379	5.45E-06	2.83E-05	3.39404	Downregulated
LUC7L	-0.118319	5.89024	-3.67678	0.000244795	0.000836148	-0.179056	Downregulated
ZNF503	-0.118313	5.56687	-1.87831	0.0605387	0.103174	-5.09206	Downregulated
FOSL2	-0.118307	6.50817	-3.404	0.000682135	0.00204658	-1.12625	Downregulated
EIF2A	-0.118214	6.54612	-4.39701	1.18E-05	5.63E-05	2.66495	Downregulated
FCGBP	-0.11812	4.28524	-1.69544	0.0902068	0.144798	-5.41464	Downregulated
NKTR	-0.118067	5.94535	-2.90496	0.00372857	0.00916752	-2.67292	Downregulated
TBC1D9B	-0.118039	5.83647	-4.67541	3.21E-06	1.77E-05	3.89671	Downregulated
AQP7	-0.118023	3.7185	-3.18368	0.00148498	0.0040681	-1.83884	Downregulated
PKN2	-0.118008	5.38274	-2.18568	0.0289984	0.0546677	-4.47593	Downregulated
ZNF423	-0.117963	3.70377	-3.04882	0.00233891	0.0060773	-2.25182	Downregulated
C11orf54	-0.117955	4.7326	-3.21138	0.00134989	0.00373774	-1.75182	Downregulated
USP8	-0.117952	5.04041	-3.96106	7.82E-05	0.000303896	0.884225	Downregulated
PPP1R13L	-0.117945	6.41705	-2.19265	0.0284908	0.0538882	-4.46088	Downregulated
WDR59	-0.117923	5.83097	-4.60483	4.49E-06	2.38E-05	3.57752	Downregulated
NGRN	-0.117887	6.14238	-2.73073	0.00639585	0.0147478	-3.15598	Downregulated
HS3ST5	-0.11788	3.28855	-3.48417	0.000508318	0.00157895	-0.855301	Downregulated
EXOC1	-0.117849	5.86936	-4.32384	1.64E-05	7.55E-05	2.35342	Downregulated
SLC22A17	-0.117835	5.12253	-2.63558	0.00848871	0.0188791	-3.40729	Downregulated
USP33	-0.11783	5.25815	-2.25913	0.0240228	0.0467399	-4.31498	Downregulated
PPWD1	-0.117813	4.98354	-3.97285	7.45E-05	0.000291088	0.929976	Downregulated
RAB11FIP3	-0.117775	5.95027	-3.5922	0.000338827	0.00110226	-0.480423	Downregulated
HS6ST1	-0.117715	5.44745	-2.60957	0.0091587	0.020199	-3.47446	Downregulated
ZNF784	-0.117668	4.90831	-4.42768	1.02E-05	4.96E-05	2.79706	Downregulated
NAPB	-0.117659	4.89254	-3.75958	0.000176941	0.000626052	0.122642	Downregulated
GNPTAB	-0.117591	5.20719	-2.37739	0.0175643	0.0356151	-4.04475	Downregulated
ENPP4	-0.117575	4.63932	-2.23755	0.0254015	0.0489772	-4.36282	Downregulated
DOK4	-0.117497	5.10623	-3.45386	0.000568498	0.00174297	-0.958468	Downregulated
AIFM3	-0.11744	3.82372	-3.1976	0.00141559	0.00389872	-1.79519	Downregulated
FBXL17	-0.117377	4.61184	-3.25952	0.00114181	0.00323416	-1.59883	Downregulated
ETV6	-0.11723	6.29804	-3.60533	0.000322288	0.00105724	-0.43408	Downregulated
DAG1	-0.1172	5.77703	-2.79598	0.0052423	0.0123591	-2.97851	Downregulated
DFFB	-0.117115	4.44267	-4.68665	3.04E-06	1.69E-05	3.94802	Downregulated
AGGF1	-0.117065	5.01815	-4.7816	1.92E-06	1.12E-05	4.38592	Downregulated
TMEM141	-0.117057	6.17987	-2.90988	0.00367065	0.00905848	-2.65883	Downregulated
CTSO	-0.117026	5.14658	-2.51487	0.0120148	0.025522	-3.71342	Downregulated
PHF12	-0.117021	5.1624	-4.09874	4.38E-05	0.00018103	1.427	Downregulated
CST3	-0.116972	8.30018	-2.55926	0.01059	0.0228973	-3.6025	Downregulated
MPND	-0.116953	5.66754	-4.08125	4.72E-05	0.00019368	1.35704	Downregulated
RNF167	-0.116947	6.59526	-4.30482	1.78E-05	8.12E-05	2.27327	Downregulated
TMEM116	-0.116925	4.50296	-3.17358	0.00153725	0.00419455	-1.87037	Downregulated
USP46	-0.116924	4.83939	-3.44186	0.000594105	0.00181121	-0.999061	Downregulated
SRC	-0.116832	6.27048	-2.04433	0.0411008	0.0739331	-4.77077	Downregulated
VAV2	-0.116825	5.65268	-2.61118	0.00911594	0.0201242	-3.47032	Downregulated
HDDC2	-0.116801	5.95437	-2.44019	0.0147983	0.0306361	-3.89569	Downregulated
SLC1A1	-0.116775	3.8208	-2.75855	0.00587854	0.0136913	-3.08081	Downregulated
DIS3	-0.116754	4.86527	-4.23543	2.42E-05	0.000107041	1.98381	Downregulated
POGZ	-0.116673	5.68226	-3.18997	0.00145325	0.00399372	-1.81914	Downregulated
PAN3	-0.116649	5.98442	-3.87889	0.000109623	0.000409041	0.5689	Downregulated
SLC1A7	-0.116593	3.4811	-2.52354	0.0117238	0.0249963	-3.69191	Downregulated
ZMYM6	-0.116485	4.94737	-3.33257	0.000882102	0.00257969	-1.36242	Downregulated
ZNF680	-0.116458	4.4174	-3.19854	0.00141102	0.00388991	-1.79224	Downregulated
UBE4B	-0.11642	5.99262	-4.21738	2.62E-05	0.000114614	1.90927	Downregulated
ULK3	-0.116372	5.2849	-4.33865	1.53E-05	7.13E-05	2.41607	Downregulated
ARHGAP12	-0.116363	5.43493	-2.93785	0.00335708	0.00835369	-2.57842	Downregulated
ANKMY1	-0.116352	4.39211	-4.10639	4.24E-05	0.00017615	1.45768	Downregulated
RARG	-0.116349	5.04613	-3.38945	0.000719082	0.0021444	-1.17476	Downregulated
ZNF234	-0.116297	4.70728	-4.23785	2.40E-05	0.000106116	1.99382	Downregulated
GSTZ1	-0.11629	4.53195	-3.69268	0.000230117	0.000792695	-0.121645	Downregulated
PEX6	-0.116193	5.39771	-2.90103	0.00377534	0.00926433	-2.68413	Downregulated
IGFBP4	-0.116188	8.28188	-2.08273	0.0374502	0.0681575	-4.69261	Downregulated
ZNF226	-0.116173	4.70438	-3.99524	6.79E-05	0.000267938	1.01727	Downregulated
LIPT1	-0.116139	4.16464	-4.35105	1.45E-05	6.78E-05	2.46869	Downregulated
LARS2	-0.116043	4.73991	-3.9627	7.77E-05	0.00030195	0.890554	Downregulated
EIF2S3	-0.116027	7.17066	-3.01469	0.002617	0.00670924	-2.35355	Downregulated
CDH8	-0.116023	3.08713	-4.4719	8.36E-06	4.15E-05	2.98907	Downregulated
CAST	-0.116008	5.95935	-2.31674	0.0206562	0.0409981	-4.18504	Downregulated
MAP2K5	-0.115948	4.51456	-5.02219	5.74E-07	3.84E-06	5.53348	Downregulated
EGLN3	-0.115916	5.52145	-1.78766	0.0740392	0.122398	-5.25607	Downregulated
TMEM50B	-0.115903	5.45677	-2.80774	0.00505576	0.0119894	-2.94611	Downregulated
ZNF304	-0.115897	4.24314	-4.26154	2.16E-05	9.67E-05	2.0922	Downregulated
PDGFD	-0.115793	4.03807	-2.22722	0.0260853	0.0500408	-4.38555	Downregulated
CDK3	-0.115743	3.9813	-3.93118	8.85E-05	0.000338247	0.768828	Downregulated
DNAJC17	-0.1157	4.65888	-4.86315	1.28E-06	7.84E-06	4.76878	Downregulated
HSDL2	-0.115668	6.00155	-2.60712	0.00922404	0.0203194	-3.48074	Downregulated
MPST	-0.115656	5.802	-3.79984	0.000150768	0.000541039	0.271683	Downregulated
COX5B	-0.115625	7.70522	-4.20094	2.82E-05	0.000122356	1.84163	Downregulated
RNF123	-0.115566	5.09982	-4.18069	3.08E-05	0.00013212	1.75869	Downregulated
HK2	-0.115539	6.17671	-1.87218	0.0613825	0.104424	-5.10341	Downregulated
PQBP1	-0.11537	5.99407	-4.45577	9.00E-06	4.43E-05	2.91883	Downregulated
PTPRN2	-0.115294	3.74553	-2.56369	0.0104564	0.0226483	-3.59132	Downregulated
KTN1	-0.11526	5.99104	-2.81256	0.00498099	0.0118303	-2.93278	Downregulated
PBX4	-0.115214	4.6583	-2.9501	0.00322756	0.00807567	-2.54296	Downregulated
FKBP4	-0.115175	6.78278	-3.32125	0.00091839	0.00267547	-1.3994	Downregulated
NR1H4	-0.115148	3.06085	-2.13144	0.0332201	0.0613622	-4.59138	Downregulated
CPSF6	-0.115145	5.28618	-3.21148	0.00134942	0.00373734	-1.7515	Downregulated
MRPL52	-0.115111	5.54057	-2.12559	0.033706	0.0620879	-4.60367	Downregulated
ARIH2	-0.11509	5.97188	-3.83521	0.000130825	0.000477474	0.403928	Downregulated
PNPLA4	-0.115085	4.55139	-3.62041	0.000304231	0.00100615	-0.380662	Downregulated
EIF4E3	-0.115056	4.76326	-2.99888	0.0027558	0.0070269	-2.40028	Downregulated
FAM20B	-0.115017	6.4182	-3.88887	0.000105256	0.000395144	0.606857	Downregulated
RSAD1	-0.114917	5.62515	-4.33982	1.52E-05	7.10E-05	2.42104	Downregulated
ALDH6A1	-0.114873	5.19752	-3.13548	0.00175007	0.00471015	-1.98845	Downregulated
FAM83B	-0.114859	4.71815	-1.94311	0.0521953	0.0909072	-4.96987	Downregulated
STK24	-0.114841	6.1227	-2.39383	0.0167997	0.0342422	-4.00611	Downregulated
FNDC3A	-0.114829	5.21494	-2.18329	0.029174	0.0548985	-4.48107	Downregulated
TWF2	-0.114794	6.25215	-3.69555	0.000227552	0.000785052	-0.111235	Downregulated
ANKRD22	-0.114781	4.95696	-1.79873	0.0722694	0.119977	-5.23648	Downregulated
CCNB1IP1	-0.114776	5.62726	-3.65001	0.000271517	0.000914215	-0.275193	Downregulated
CDC42SE1	-0.114663	6.37526	-2.62543	0.00874477	0.0193878	-3.43358	Downregulated
PDHB	-0.114609	6.28589	-4.14459	3.60E-05	0.000151944	1.61177	Downregulated
PDE6B	-0.114515	3.71151	-3.25501	0.00115996	0.00327576	-1.61325	Downregulated
SULT1E1	-0.114504	3.21375	-1.59019	0.11201	0.174308	-5.58537	Downregulated
ZNF417	-0.114488	4.5029	-4.05886	5.19E-05	0.000211317	1.26793	Downregulated
SIRT5	-0.114442	5.0897	-4.07923	4.76E-05	0.000195281	1.34898	Downregulated
ZNF430	-0.114402	4.08824	-3.34521	0.000843145	0.00247446	-1.32097	Downregulated
SPTLC2	-0.114397	5.34248	-3.98688	7.03E-05	0.000276294	0.984618	Downregulated
GGA2	-0.114332	5.84209	-3.74814	0.000185129	0.000652408	0.0805528	Downregulated
PSMB10	-0.114269	6.94297	-2.57627	0.0100852	0.0219185	-3.55948	Downregulated
AK3	-0.114241	6.64696	-3.54464	0.000405601	0.00129426	-0.646837	Downregulated
NGLY1	-0.114228	5.39486	-2.71721	0.00666166	0.0152676	-3.19222	Downregulated
VSIG1	-0.114216	3.11376	-2.37938	0.01747	0.0354382	-4.04008	Downregulated
COG2	-0.114207	4.78466	-4.14735	3.56E-05	0.000150649	1.62296	Downregulated
SHC2	-0.114202	4.26404	-2.97301	0.00299751	0.00756175	-2.47624	Downregulated
COX11	-0.114183	4.7003	-3.36648	0.000781204	0.00231203	-1.25091	Downregulated
DNAJB2	-0.11418	6.24889	-3.09575	0.00200065	0.00530036	-2.1101	Downregulated
ZNF134	-0.114177	4.64499	-3.76701	0.000171813	0.000609618	0.150013	Downregulated
NT5C	-0.114159	6.3671	-3.88138	0.000108516	0.000405844	0.578379	Downregulated
BLOC1S1	-0.114135	6.04129	-3.93221	8.81E-05	0.00033728	0.772766	Downregulated
NFRKB	-0.114085	5.15708	-4.51908	6.71E-06	3.42E-05	3.19602	Downregulated
EBPL	-0.113954	6.43388	-2.73007	0.00640855	0.0147701	-3.15774	Downregulated
RDH13	-0.113946	5.53683	-2.94231	0.00330931	0.00825111	-2.56551	Downregulated
TRMU	-0.113892	4.92851	-4.11994	4.00E-05	0.000166947	1.5122	Downregulated
SNRPD3	-0.113885	6.12133	-3.53422	0.000421791	0.00133876	-0.683013	Downregulated
LONRF1	-0.113877	4.78808	-2.59057	0.00967762	0.0211706	-3.52311	Downregulated
RNF126	-0.113848	6.15304	-4.27496	2.04E-05	9.17E-05	2.14816	Downregulated
NEK8	-0.113697	4.56343	-3.48142	0.00051353	0.00159252	-0.864712	Downregulated
AFF4	-0.113624	5.61165	-2.69863	0.00704325	0.0160449	-3.24175	Downregulated
GTF2B	-0.113583	5.87727	-3.87154	0.000112945	0.000420191	0.541037	Downregulated
GPC1	-0.11356	6.31831	-2.08371	0.0373607	0.0680359	-4.69059	Downregulated
FAM86B1	-0.113556	4.08973	-4.45487	9.04E-06	4.45E-05	2.91491	Downregulated
EXPH5	-0.113472	4.16776	-2.51257	0.0120931	0.0256567	-3.71912	Downregulated
HLA-DQB2	-0.113446	4.72314	-1.66633	0.0958628	0.152432	-5.46294	Downregulated
SNRPE	-0.113373	5.69472	-2.22925	0.0259495	0.0498306	-4.38109	Downregulated
PNKD	-0.113321	5.67191	-3.24596	0.00119721	0.00336424	-1.64216	Downregulated
TMEM182	-0.113271	3.51008	-4.14682	3.57E-05	0.000150902	1.62082	Downregulated
ADH6	-0.113247	3.07866	-2.73037	0.00640278	0.0147607	-3.15694	Downregulated
ORMDL2	-0.113231	5.3736	-4.11883	4.02E-05	0.00016762	1.50774	Downregulated
S100A11	-0.113164	9.81022	-2.57679	0.01007	0.021891	-3.55815	Downregulated
HDAC1	-0.113118	7.60693	-4.24929	2.28E-05	0.000101494	2.04128	Downregulated
[truncated: 9,349 more rows]

## Sheet: Supplementary Table S4
DEGs Between MIBC and NMIBC Groups in the Integrated BULK-RNAseq Dataset from GEO and TCGA-BLCA (Filtered by FDR-Adjusted p-value < 0.05 and |log2 Fold Change| > 0.5)
Gene_ID	logFC	AveExpr	t	P.Value	adj.P.Val	B	regulation
C19orf33	-1.71116	5.3698	-5.58957	2.71E-08	2.52E-07	8.45448	Downregulated
ACY1	-1.63379	3.94019	-7.08001	2.24E-12	5.48E-11	17.5384	Downregulated
ZNF593	-1.50411	4.54825	-5.76804	9.78E-09	1.02E-07	9.43518	Downregulated
PIGY	-1.50144	4.71347	-5.54739	3.44E-08	3.11E-07	8.22702	Downregulated
SPINK1	-1.42498	7.67445	-8.12638	9.36E-16	4.97E-14	25.1037	Downregulated
HMGCS2	-1.30869	6.27585	-8.98503	7.83E-19	9.45E-17	32.0186	Downregulated
USP26	-1.28329	2.15303	-8.84182	2.67E-18	2.73E-16	30.8219	Downregulated
CRTAC1	-1.27609	4.77018	-10.1353	2.26E-23	8.00E-21	42.2456	Downregulated
DHRS2	-1.24603	7.16049	-8.4968	4.75E-17	3.50E-15	28.0099	Downregulated
UBQLN3	-1.21952	2.6416	-7.34101	3.51E-13	1.00E-11	19.3353	Downregulated
VSIG2	-1.21539	7.06356	-10.7619	4.84E-26	3.43E-23	48.2644	Downregulated
SCGB1D1	-1.19247	2.24261	-8.29462	2.45E-16	1.52E-14	26.409	Downregulated
SMCP	-1.17397	2.56985	-7.39565	2.37E-13	7.02E-12	19.7191	Downregulated
DRD3	-1.17067	2.6572	-6.99982	3.90E-12	9.09E-11	16.9986	Downregulated
PSCA	-1.13898	7.56872	-7.64226	3.85E-14	1.39E-12	21.4841	Downregulated
TBX22	-1.12964	2.56559	-7.11015	1.81E-12	4.52E-11	17.7428	Downregulated
BTBD16	-1.12875	5.47929	-9.11881	2.46E-19	3.32E-17	33.152	Downregulated
PTH	-1.12872	2.21149	-8.03925	1.86E-15	9.08E-14	24.4372	Downregulated
ASB11	-1.11316	2.4618	-7.43572	1.77E-13	5.41E-12	20.0023	Downregulated
TULP2	-1.11069	2.83146	-6.49816	1.11E-10	1.85E-09	13.752	Downregulated
ANXA10	-1.10991	4.72512	-7.76361	1.55E-14	6.14E-13	22.3723	Downregulated
MYL2	-1.10391	2.58675	-6.9363	6.04E-12	1.34E-10	16.575	Downregulated
IFNA4	-1.10062	2.32725	-7.5246	9.22E-14	3.04E-12	20.6353	Downregulated
KRTAP5-2	-1.087	3.23537	-5.57147	3.01E-08	2.76E-07	8.35667	Downregulated
CYP4B1	-1.07616	6.25578	-8.87893	1.94E-18	2.10E-16	31.1303	Downregulated
SLC17A6	-1.06929	2.25214	-7.55197	7.54E-14	2.53E-12	20.8318	Downregulated
TEKT1	-1.05671	2.57476	-6.76618	1.91E-11	3.74E-10	15.4583	Downregulated
C10orf99	-1.05635	6.20935	-7.99061	2.71E-15	1.28E-13	24.0681	Downregulated
BCAS1	-1.05602	5.59995	-10.8657	1.70E-26	1.38E-23	49.2912	Downregulated
LGI1	-1.05011	2.25619	-7.29156	5.01E-13	1.39E-11	18.9902	Downregulated
VN1R2	-1.04182	2.46335	-6.93455	6.11E-12	1.35E-10	16.5633	Downregulated
NLRP13	-1.04048	2.38948	-7.13521	1.52E-12	3.86E-11	17.9134	Downregulated
CST9	-1.03596	2.61088	-6.61835	5.09E-11	9.07E-10	14.5091	Downregulated
ABCC12	-1.0333	2.43356	-6.96202	5.06E-12	1.15E-10	16.7461	Downregulated
LRRC19	-1.02945	2.25805	-7.40658	2.19E-13	6.60E-12	19.7962	Downregulated
IFNA8	-1.02659	2.7202	-6.20321	7.20E-10	1.02E-08	11.9494	Downregulated
ACMSD	-1.02146	2.56468	-6.72266	2.56E-11	4.85E-10	15.1768	Downregulated
AFP	-1.01851	2.3107	-7.09411	2.03E-12	5.00E-11	17.634	Downregulated
CCDC103	-1.01678	2.60427	-6.41182	1.94E-10	3.06E-09	13.2161	Downregulated
AFM	-1.0118	2.2573	-7.24719	6.88E-13	1.85E-11	18.6824	Downregulated
SRY	-1.00902	2.31138	-7.17583	1.14E-12	2.96E-11	18.1911	Downregulated
SERPINB12	-0.993646	2.3155	-7.03799	3.00E-12	7.17E-11	17.2548	Downregulated
SFT2D3	-0.989732	3.5856	-4.82127	1.58E-06	9.40E-06	4.57134	Downregulated
AVP	-0.978283	3.20032	-5.36313	9.50E-08	7.63E-07	7.25273	Downregulated
SLC14A1	-0.964518	5.5906	-8.31933	2.01E-16	1.30E-14	26.6028	Downregulated
OR6B1	-0.95875	2.48854	-6.35426	2.80E-10	4.26E-09	12.8627	Downregulated
UPK1A	-0.956807	6.86686	-6.19157	7.74E-10	1.08E-08	11.8799	Downregulated
GRIN2B	-0.94699	2.53348	-6.22332	6.35E-10	9.13E-09	12.0698	Downregulated
RNF148	-0.946534	2.54418	-6.36328	2.64E-10	4.07E-09	12.9179	Downregulated
UPK2	-0.944676	6.79561	-6.52738	9.22E-11	1.56E-09	13.9349	Downregulated
ABCG5	-0.931119	2.62173	-6.06346	1.70E-09	2.15E-08	11.1231	Downregulated
DEFB123	-0.930102	2.64317	-5.88594	4.91E-09	5.54E-08	10.0991	Downregulated
CSTL1	-0.923931	2.45076	-6.4121	1.94E-10	3.06E-09	13.2179	Downregulated
OTOF	-0.919843	3.10192	-5.42156	6.91E-08	5.72E-07	7.55824	Downregulated
LCTL	-0.901641	2.69839	-5.7284	1.23E-08	1.26E-07	9.21482	Downregulated
ICAM4	-0.898609	2.8881	-5.14263	3.08E-07	2.18E-06	6.12841	Downregulated
CLDN22	-0.895314	2.71156	-5.63344	2.12E-08	2.02E-07	8.69279	Downregulated
KRT27	-0.893238	2.60937	-5.77726	9.27E-09	9.68E-08	9.48661	Downregulated
AQP10	-0.890856	2.73588	-5.62373	2.24E-08	2.12E-07	8.63988	Downregulated
CEACAM8	-0.89013	2.56938	-5.81408	7.48E-09	8.04E-08	9.69294	Downregulated
IL25	-0.88629	2.69164	-5.54528	3.48E-08	3.14E-07	8.21567	Downregulated
MYH6	-0.882954	2.61798	-5.57806	2.90E-08	2.67E-07	8.39225	Downregulated
HYI	-0.881687	3.53659	-4.34636	1.48E-05	6.91E-05	2.44877	Downregulated
GPX2	-0.881166	7.4	-7.03542	3.05E-12	7.25E-11	17.2375	Downregulated
MYH7	-0.879961	2.6755	-5.56426	3.13E-08	2.86E-07	8.31778	Downregulated
KCNA6	-0.877665	2.77328	-5.36001	9.67E-08	7.73E-07	7.23649	Downregulated
IL17F	-0.876511	2.71518	-5.47505	5.15E-08	4.43E-07	7.84073	Downregulated
HOXD12	-0.87297	2.73567	-5.52009	4.01E-08	3.56E-07	8.08068	Downregulated
INSL6	-0.872011	2.49448	-6.06599	1.67E-09	2.12E-08	11.1378	Downregulated
SLITRK6	-0.871129	5.2138	-8.36721	1.37E-16	9.07E-15	26.9797	Downregulated
ASB10	-0.870005	2.68732	-5.48166	4.96E-08	4.29E-07	7.87583	Downregulated
MAGEB3	-0.869122	2.64499	-5.52047	4.00E-08	3.55E-07	8.08271	Downregulated
CTSE	-0.866132	4.87355	-7.43923	1.72E-13	5.30E-12	20.0271	Downregulated
CIDEB	-0.865586	3.2207	-4.47103	8.39E-06	4.16E-05	2.98528	Downregulated
SOHLH2	-0.861416	2.73356	-5.72664	1.24E-08	1.27E-07	9.20506	Downregulated
UCP1	-0.856718	2.73671	-5.4268	6.71E-08	5.60E-07	7.58582	Downregulated
HTR3C	-0.854292	2.57827	-5.6333	2.12E-08	2.02E-07	8.69205	Downregulated
SLC6A7	-0.852599	2.74354	-5.31098	1.26E-07	9.81E-07	6.98268	Downregulated
CLCA4	-0.852323	4.91126	-6.43487	1.67E-10	2.69E-09	13.3585	Downregulated
CPLX3	-0.850062	2.80946	-5.09367	3.97E-07	2.75E-06	5.8849	Downregulated
SPN	-0.848013	3.98376	-4.16855	3.25E-05	0.000138693	1.70913	Downregulated
CHAT	-0.846219	2.8719	-4.99648	6.55E-07	4.31E-06	5.40823	Downregulated
TESC	-0.845916	5.54665	-8.29601	2.43E-16	1.51E-14	26.4199	Downregulated
GYPE	-0.838131	2.63891	-5.59093	2.69E-08	2.51E-07	8.46183	Downregulated
KRTAP9-4	-0.837543	2.75547	-5.09148	4.02E-07	2.78E-06	5.87405	Downregulated
FABP6	-0.836341	5.37747	-9.24147	8.37E-20	1.28E-17	34.2043	Downregulated
GUCY2C	-0.835806	2.51896	-5.83382	6.67E-09	7.25E-08	9.80404	Downregulated
HSD17B2	-0.8288	5.2591	-8.30542	2.25E-16	1.42E-14	26.4937	Downregulated
KCNA7	-0.820872	2.71703	-5.20343	2.24E-07	1.65E-06	6.43388	Downregulated
NPAS4	-0.817437	2.73161	-5.0765	4.34E-07	2.98E-06	5.80004	Downregulated
RNF128	-0.817334	5.89025	-8.92915	1.27E-18	1.41E-16	31.5496	Downregulated
KCNK4	-0.813261	3.07296	-4.50388	7.21E-06	3.64E-05	3.12909	Downregulated
TMEM26	-0.809467	2.7553	-5.18148	2.51E-07	1.83E-06	6.3232	Downregulated
KRT3	-0.806815	2.89297	-4.95929	7.91E-07	5.10E-06	5.22818	Downregulated
LMAN1L	-0.80529	2.79051	-4.84065	1.43E-06	8.66E-06	4.66253	Downregulated
HHATL	-0.802162	2.78807	-4.87438	1.21E-06	7.46E-06	4.82201	Downregulated
PROK1	-0.802154	2.76241	-5.07478	4.38E-07	3.00E-06	5.79157	Downregulated
BSN	-0.801889	2.82824	-4.9901	6.76E-07	4.45E-06	5.37728	Downregulated
CYP2F1	-0.797903	2.66833	-5.14498	3.04E-07	2.16E-06	6.14013	Downregulated
CRHBP	-0.795926	2.60465	-5.33943	1.08E-07	8.57E-07	7.12969	Downregulated
SOX14	-0.791588	2.7961	-4.84252	1.42E-06	8.59E-06	4.6713	Downregulated
GGT6	-0.788093	5.80244	-8.97051	8.88E-19	1.04E-16	31.8965	Downregulated
FBP1	-0.778478	6.64788	-8.91756	1.40E-18	1.54E-16	31.4527	Downregulated
ARHGDIG	-0.774091	3.07512	-4.38026	1.27E-05	6.04E-05	2.5932	Downregulated
NEUROG2	-0.772821	2.7501	-4.78704	1.87E-06	1.09E-05	4.41125	Downregulated
SPACA3	-0.769616	2.79476	-4.73924	2.36E-06	1.34E-05	4.18949	Downregulated
VSTM1	-0.767622	2.69003	-4.97316	7.37E-07	4.80E-06	5.29522	Downregulated
ZNF491	-0.766998	2.98158	-4.95976	7.89E-07	5.09E-06	5.23047	Downregulated
PTPRCAP	-0.762965	3.60947	-3.61855	0.000306406	0.00101187	-0.387264	Downregulated
SNCG	-0.760496	7.30473	-7.46676	1.41E-13	4.41E-12	20.2225	Downregulated
CCL27	-0.756914	3.00034	-4.36968	1.33E-05	6.30E-05	2.548	Downregulated
KRT72	-0.750043	2.77445	-4.65317	3.57E-06	1.94E-05	3.79566	Downregulated
CYP4F12	-0.746497	5.31244	-8.4571	6.58E-17	4.73E-15	27.6928	Downregulated
AGR2	-0.746099	5.95346	-7.19034	1.03E-12	2.69E-11	18.2906	Downregulated
RP1L1	-0.74024	2.77713	-4.68204	3.11E-06	1.72E-05	3.92698	Downregulated
S100P	-0.735722	9.22965	-6.40665	2.00E-10	3.14E-09	13.1843	Downregulated
FAM3B	-0.731692	4.99167	-7.17502	1.15E-12	2.97E-11	18.1855	Downregulated
TMC4	-0.727264	6.31987	-10.5005	6.52E-25	3.22E-22	45.7162	Downregulated
PPFIBP2	-0.725434	6.33275	-10.1389	2.18E-23	7.98E-21	42.2794	Downregulated
FGF3	-0.723679	3.01761	-4.034	5.77E-05	0.000231615	1.16952	Downregulated
THEG	-0.721406	2.92504	-4.34401	1.50E-05	6.98E-05	2.43879	Downregulated
SPOCD1	-0.714672	5.13248	-8.24509	3.65E-16	2.16E-14	26.0222	Downregulated
TRIM54	-0.711901	2.85236	-4.50883	7.04E-06	3.57E-05	3.15087	Downregulated
GATA3	-0.706768	7.07296	-7.49571	1.14E-13	3.65E-12	20.4288	Downregulated
CYP2J2	-0.70671	5.83818	-8.31638	2.06E-16	1.32E-14	26.5797	Downregulated
FOXA1	-0.704895	6.52755	-8.0952	1.20E-15	6.15E-14	24.8644	Downregulated
RBPJL	-0.702221	2.92772	-4.12127	3.98E-05	0.000166184	1.51754	Downregulated
CRYBA2	-0.702068	2.89116	-4.19167	2.94E-05	0.000126665	1.80359	Downregulated
KRTAP3-1	-0.701281	2.79748	-4.37679	1.29E-05	6.12E-05	2.57834	Downregulated
EEF1A2	-0.687196	5.69657	-6.12094	1.19E-09	1.58E-08	11.4608	Downregulated
KCNH4	-0.685146	3.22079	-4.05455	5.29E-05	0.000214952	1.2508	Downregulated
C1orf127	-0.684693	2.85816	-4.20642	2.75E-05	0.000119646	1.86414	Downregulated
CYP3A5	-0.684169	5.03754	-7.96555	3.29E-15	1.54E-13	23.8787	Downregulated
TMOD4	-0.680494	3.01765	-4.31183	1.73E-05	7.89E-05	2.30278	Downregulated
ST3GAL5	-0.676162	5.416	-9.74848	8.56E-22	2.43E-19	38.6857	Downregulated
INA	-0.66809	5.09008	-6.34797	2.91E-10	4.41E-09	12.8242	Downregulated
PLA2G2F	-0.666945	4.98763	-7.27295	5.73E-13	1.57E-11	18.8609	Downregulated
ID1	-0.66618	7.8162	-8.38981	1.14E-16	7.64E-15	27.1584	Downregulated
MLC1	-0.663668	2.91966	-4.13296	3.79E-05	0.000158857	1.56474	Downregulated
NPB	-0.652087	3.31344	-3.3107	0.000953453	0.00276838	-1.43375	Downregulated
TRPM5	-0.648011	2.86387	-4.00722	6.45E-05	0.000256184	1.06418	Downregulated
MAOA	-0.639302	6.87496	-8.16903	6.68E-16	3.66E-14	25.4323	Downregulated
FOXQ1	-0.638227	7.49593	-6.53297	8.89E-11	1.51E-09	13.9699	Downregulated
PPP1R3C	-0.635134	5.57099	-6.96099	5.10E-12	1.15E-10	16.7392	Downregulated
BHMT	-0.632247	4.85576	-4.89151	1.11E-06	6.92E-06	4.90341	Downregulated
TIMD4	-0.631878	2.74175	-4.30695	1.77E-05	8.05E-05	2.28225	Downregulated
KRT7	-0.629711	7.7066	-5.52643	3.87E-08	3.46E-07	8.11459	Downregulated
CAPNS2	-0.621465	5.20213	-5.89493	4.65E-09	5.28E-08	10.1503	Downregulated
SLC44A4	-0.617018	5.71847	-6.20243	7.23E-10	1.02E-08	11.9447	Downregulated
PKD1L1	-0.613729	2.94913	-3.94806	8.26E-05	0.000318517	0.833887	Downregulated
RSPO1	-0.6059	2.9217	-3.66806	0.000253211	0.00085972	-0.210431	Downregulated
FAM3D	-0.604192	4.63073	-7.07477	2.32E-12	5.67E-11	17.503	Downregulated
PPARG	-0.600047	6.37022	-6.95317	5.38E-12	1.21E-10	16.6871	Downregulated
TMPRSS4	-0.599396	5.9149	-5.48429	4.89E-08	4.24E-07	7.88982	Downregulated
HOXB5	-0.598621	5.31798	-7.77666	1.40E-14	5.66E-13	22.4685	Downregulated
SORL1	-0.597002	5.7022	-8.21254	4.73E-16	2.70E-14	25.7692	Downregulated
GOLT1A	-0.591563	4.98186	-8.12307	9.61E-16	5.03E-14	25.0783	Downregulated
RAPGEFL1	-0.589644	6.35254	-7.69261	2.64E-14	1.01E-12	21.851	Downregulated
CAPN5	-0.589317	6.00761	-8.08064	1.34E-15	6.77E-14	24.753	Downregulated
ENTPD3	-0.58877	5.14903	-7.35868	3.09E-13	8.89E-12	19.4591	Downregulated
GUCA2B	-0.583174	3.11455	-3.26701	0.00111225	0.00316071	-1.57484	Downregulated
GATA2	-0.582253	5.58016	-7.7469	1.76E-14	6.92E-13	22.2492	Downregulated
RAB15	-0.580434	6.12886	-9.19096	1.31E-19	1.92E-17	33.7695	Downregulated
SMAD6	-0.57405	4.90402	-9.25418	7.48E-20	1.16E-17	34.3141	Downregulated
PADI3	-0.5697	6.18426	-4.49806	7.40E-06	3.73E-05	3.10356	Downregulated
GAS2L2	-0.566893	3.03546	-3.41156	0.000663652	0.00199959	-1.10098	Downregulated
HOXB8	-0.564302	4.57088	-6.37644	2.43E-10	3.77E-09	12.9985	Downregulated
SLC44A3	-0.561907	5.93003	-8.69908	8.89E-18	8.07E-16	29.6463	Downregulated
SYT8	-0.561614	6.02647	-5.51274	4.17E-08	3.68E-07	8.04141	Downregulated
KRT13	-0.560042	7.66404	-3.2017	0.00139574	0.00385153	-1.7823	Downregulated
VWC2	-0.55969	3.17417	-2.9296	0.00344691	0.00856077	-2.60221	Downregulated
TBX3	-0.558666	6.30816	-7.19768	9.78E-13	2.56E-11	18.3411	Downregulated
SEMA6A	-0.5562	5.4882	-6.95669	5.25E-12	1.18E-10	16.7105	Downregulated
PLA2G4D	-0.554119	2.97251	-3.53869	0.000414779	0.00132057	-0.667521	Downregulated
MSMB	-0.552864	3.73643	-5.11892	3.48E-07	2.45E-06	6.01021	Downregulated
PROM2	-0.552488	7.07016	-7.06024	2.57E-12	6.21E-11	17.4048	Downregulated
ID3	-0.550691	7.007	-9.1407	2.03E-19	2.81E-17	33.3389	Downregulated
VIPR1	-0.545495	5.11721	-8.31579	2.07E-16	1.32E-14	26.575	Downregulated
CYB5A	-0.545219	6.60413	-6.99928	3.92E-12	9.11E-11	16.995	Downregulated
SCNN1G	-0.545173	5.19386	-5.49019	4.73E-08	4.12E-07	7.92116	Downregulated
RAB25	-0.544385	7.54455	-6.92919	6.34E-12	1.39E-10	16.5278	Downregulated
C9orf43	-0.543737	2.95762	-3.61833	0.000306671	0.00101238	-0.388066	Downregulated
TNNI2	-0.542832	5.48283	-4.97831	7.18E-07	4.70E-06	5.3201	Downregulated
POF1B	-0.540717	4.82389	-7.59685	5.41E-14	1.89E-12	21.1551	Downregulated
ATOH8	-0.538019	4.11325	-8.716	7.71E-18	7.17E-16	29.7848	Downregulated
ARL14	-0.53748	4.38862	-6.08602	1.48E-09	1.90E-08	11.2552	Downregulated
ATP8B1	-0.535373	5.75484	-9.76267	7.51E-22	2.18E-19	38.8141	Downregulated
CAPS	-0.533705	6.56735	-6.88068	8.83E-12	1.89E-10	16.207	Downregulated
ERN2	-0.532839	4.34122	-7.01036	3.63E-12	8.49E-11	17.0692	Downregulated
PLA2G2A	-0.53203	5.5035	-4.3148	1.71E-05	7.81E-05	2.31528	Downregulated
ADRA1B	-0.530425	3.02106	-3.14861	0.00167383	0.00452107	-1.94791	Downregulated
PYGM	-0.530221	3.00036	-3.3921	0.000712214	0.00212615	-1.16594	Downregulated
DENND2D	-0.527616	6.11031	-9.43308	1.52E-20	3.21E-18	35.8731	Downregulated
GRHL3	-0.527123	5.8023	-5.68987	1.54E-08	1.52E-07	9.00201	Downregulated
CETP	-0.526173	2.98734	-3.46587	0.000543898	0.00167479	-0.917694	Downregulated
RAP1GAP	-0.524433	5.51995	-7.6214	4.50E-14	1.61E-12	21.3328	Downregulated
TMPRSS2	-0.520768	5.70381	-5.30091	1.33E-07	1.03E-06	6.93086	Downregulated
ZNF549	-0.520009	3.35571	-3.39058	0.000716141	0.00213675	-1.17099	Downregulated
TMC7	-0.518415	4.70796	-9.86654	2.86E-22	8.77E-20	39.7592	Downregulated
OSR1	-0.518084	4.73268	-6.69815	3.01E-11	5.61E-10	15.0191	Downregulated
KRT20	-0.517997	5.73972	-3.34517	0.000843282	0.00247446	-1.32112	Downregulated
TCN1	-0.517336	4.77555	-3.86252	0.000117155	0.000433723	0.506874	Downregulated
ST3GAL4	-0.516634	6.04533	-8.10973	1.07E-15	5.53E-14	24.9758	Downregulated
ALDH1L1	-0.512639	4.97493	-5.89019	4.78E-09	5.42E-08	10.1234	Downregulated
MSX2	-0.512559	5.34681	-7.66109	3.35E-14	1.23E-12	21.6211	Downregulated
AQP3	-0.508538	6.79554	-4.88048	1.17E-06	7.28E-06	4.85095	Downregulated
ADRA2B	-0.507417	3.30905	-2.90889	0.00368233	0.00907939	-2.66169	Downregulated
FOXE3	-0.50712	3.24601	-2.69235	0.00717659	0.0163094	-3.25841	Downregulated
AGRP	-0.504969	3.08538	-2.9512	0.00321618	0.00805073	-2.53977	Downregulated
NPAS2	-0.504316	5.44955	-9.3574	2.99E-20	5.65E-18	35.2104	Downregulated
GPR160	-0.502047	4.66199	-6.75136	2.11E-11	4.09E-10	15.3623	Downregulated
PTPRR	-0.50201	4.26205	-6.20147	7.28E-10	1.02E-08	11.939	Downregulated
CXADR	-0.501937	6.6701	-7.26254	6.17E-13	1.67E-11	18.7887	Downregulated
CD109	0.50224	3.98996	8.34846	1.59E-16	1.04E-14	26.8319	Upregulated
COL12A1	0.502276	5.52947	7.64276	3.84E-14	1.39E-12	21.4878	Upregulated
IFITM2	0.503193	7.62224	8.47132	5.86E-17	4.26E-15	27.8062	Upregulated
SERPINA3	0.503358	3.56252	6.90601	7.43E-12	1.61E-10	16.3743	Upregulated
ALDH1A1	0.503463	4.56528	5.20631	2.20E-07	1.63E-06	6.44845	Upregulated
SERPINB13	0.507465	3.72636	5.28988	1.41E-07	1.09E-06	6.87416	Upregulated
HAVCR2	0.50814	4.50848	8.46685	6.08E-17	4.39E-15	27.7705	Upregulated
THY1	0.510076	6.05588	8.24429	3.67E-16	2.16E-14	26.016	Upregulated
CSF1R	0.510257	5.44668	7.36798	2.89E-13	8.33E-12	19.5244	Upregulated
EGR2	0.511182	4.4383	8.44451	7.29E-17	5.17E-15	27.5925	Upregulated
SERPING1	0.511917	6.29592	6.88333	8.67E-12	1.86E-10	16.2245	Upregulated
PLEK	0.512829	4.51598	7.60195	5.20E-14	1.83E-12	21.1919	Upregulated
HLA-DRA	0.5132	8.27561	5.50705	4.31E-08	3.79E-07	8.01101	Upregulated
FLNA	0.513522	6.95011	8.09377	1.21E-15	6.19E-14	24.8535	Upregulated
MFAP2	0.513978	5.62094	7.54711	7.81E-14	2.62E-12	20.7968	Upregulated
PURB	0.51412	5.51439	2.37016	0.0179104	0.0361939	-4.06167	Upregulated
BGN	0.514678	7.43845	6.67749	3.45E-11	6.33E-10	14.8865	Upregulated
MFAP4	0.514714	5.56288	5.17408	2.61E-07	1.90E-06	6.28598	Upregulated
LMCD1	0.515892	5.13384	8.68768	9.78E-18	8.67E-16	29.5531	Upregulated
CPVL	0.516604	4.69234	7.63963	3.93E-14	1.42E-12	21.465	Upregulated
PTGIS	0.516613	4.39797	5.95946	3.17E-09	3.74E-08	10.5197	Upregulated
VSIG4	0.517498	4.58436	7.76612	1.52E-14	6.04E-13	22.3908	Upregulated
AIF1	0.517867	5.30188	8.1204	9.82E-16	5.11E-14	25.0577	Upregulated
IL6	0.517935	3.78657	7.09284	2.04E-12	5.03E-11	17.6254	Upregulated
DIO2	0.518155	3.83941	9.0124	6.19E-19	7.71E-17	32.2493	Upregulated
LYZ	0.521009	5.65998	5.13785	3.16E-07	2.23E-06	6.10451	Upregulated
CD248	0.521106	5.5539	8.25065	3.49E-16	2.07E-14	26.0656	Upregulated
CDC25B	0.521444	6.03722	8.59898	2.05E-17	1.67E-15	28.8321	Upregulated
CPXM1	0.522914	4.73193	7.57443	6.38E-14	2.21E-12	20.9933	Upregulated
ME1	0.525072	4.68949	8.85778	2.33E-18	2.43E-16	30.9544	Upregulated
MGP	0.52572	6.16175	5.33794	1.09E-07	8.62E-07	7.12196	Upregulated
SERPINA1	0.527866	4.97783	6.20316	7.20E-10	1.02E-08	11.9491	Upregulated
TGFB3	0.52802	4.74069	8.54947	3.08E-17	2.38E-15	28.4326	Upregulated
FILIP1L	0.529298	4.93126	8.1363	8.66E-16	4.66E-14	25.18	Upregulated
CXCL2	0.53052	3.98445	7.52383	9.28E-14	3.05E-12	20.6299	Upregulated
TXNRD1	0.532238	5.59657	8.2381	3.86E-16	2.23E-14	25.9678	Upregulated
IMPA2	0.53649	5.52506	8.5492	3.09E-17	2.38E-15	28.4304	Upregulated
RGS1	0.537242	4.92066	6.28207	4.40E-10	6.53E-09	12.4236	Upregulated
MTHFD2	0.53839	5.08304	8.59017	2.20E-17	1.76E-15	28.7609	Upregulated
SRGN	0.539785	6.25223	6.25922	5.08E-10	7.40E-09	12.2856	Upregulated
ACTC1	0.540151	4.10784	5.20716	2.19E-07	1.62E-06	6.45273	Upregulated
AXL	0.540462	5.34456	8.13674	8.63E-16	4.66E-14	25.1834	Upregulated
PDGFRB	0.544321	5.98612	8.76023	5.32E-18	5.17E-16	30.1478	Upregulated
SLFN11	0.544735	4.69159	8.28059	2.75E-16	1.68E-14	26.2992	Upregulated
ANXA5	0.545211	7.26992	9.55476	5.06E-21	1.17E-18	36.9485	Upregulated
SLC7A5	0.546111	6.70188	7.79211	1.25E-14	5.16E-13	22.5827	Upregulated
SERPINB2	0.547564	3.82237	5.89608	4.62E-09	5.26E-08	10.1569	Upregulated
ROR2	0.549689	4.20429	9.25786	7.24E-20	1.14E-17	34.3459	Upregulated
C15orf48	0.549811	5.0065	6.35705	2.75E-10	4.20E-09	12.8797	Upregulated
TEAD2	0.552994	5.49125	7.79103	1.26E-14	5.18E-13	22.5747	Upregulated
PDPN	0.559052	5.30361	8.12468	9.49E-16	4.99E-14	25.0906	Upregulated
CCL5	0.561148	5.89181	6.39569	2.15E-10	3.36E-09	13.1168	Upregulated
ITGB2	0.562403	5.69732	7.56085	7.06E-14	2.39E-12	20.8956	Upregulated
TGM2	0.563118	5.98105	6.96993	4.79E-12	1.09E-10	16.7988	Upregulated
CYBB	0.563493	4.7552	8.25917	3.26E-16	1.96E-14	26.132	Upregulated
FAM20C	0.563563	5.05073	9.43222	1.53E-20	3.21E-18	35.8655	Upregulated
COL15A1	0.564598	5.65391	8.62459	1.66E-17	1.41E-15	29.0396	Upregulated
MSN	0.567849	6.61849	8.0927	1.22E-15	6.21E-14	24.8453	Upregulated
PTHLH	0.568521	4.2286	6.72039	2.59E-11	4.90E-10	15.1623	Upregulated
LY96	0.569256	4.67331	8.64858	1.36E-17	1.17E-15	29.2345	Upregulated
SPRR1B	0.569729	4.93249	4.4717	8.36E-06	4.15E-05	2.98822	Upregulated
FN1	0.569916	6.19358	7.44174	1.69E-13	5.24E-12	20.0449	Upregulated
SERPINF1	0.575778	6.11635	7.89374	5.73E-15	2.51E-13	23.3389	Upregulated
DCN	0.578623	5.81375	5.80171	8.04E-09	8.59E-08	9.62348	Upregulated
GBP5	0.579886	3.94733	7.48799	1.21E-13	3.84E-12	20.3737	Upregulated
C1R	0.580215	6.19468	8.77035	4.88E-18	4.82E-16	30.2311	Upregulated
CYP1B1	0.580541	4.20807	7.26638	6.00E-13	1.64E-11	18.8153	Upregulated
BCAT1	0.581396	4.38402	8.86855	2.12E-18	2.27E-16	31.044	Upregulated
DSC2	0.584513	4.94398	7.32168	4.04E-13	1.14E-11	19.2002	Upregulated
FGFBP1	0.591601	4.51398	5.08038	4.26E-07	2.93E-06	5.81923	Upregulated
IFITM3	0.591669	8.23092	8.96024	9.69E-19	1.10E-16	31.8102	Upregulated
EMILIN1	0.59238	5.35679	8.55822	2.87E-17	2.24E-15	28.5031	Upregulated
RCN3	0.599045	5.60588	10.1525	1.91E-23	7.24E-21	42.4067	Upregulated
LPIN3	0.599934	4.43296	3.62124	0.00030327	0.00100356	-0.377731	Upregulated
GPNMB	0.600148	6.50188	6.3333	3.19E-10	4.84E-09	12.7347	Upregulated
DES	0.600297	5.34365	4.63127	3.96E-06	2.13E-05	3.69656	Upregulated
ACTA2	0.600645	7.228	7.22926	7.82E-13	2.08E-11	18.5586	Upregulated
ALOX5AP	0.600932	5.21784	7.73058	1.99E-14	7.74E-13	22.1293	Upregulated
SPP1	0.605637	6.18932	5.7706	9.64E-09	1.01E-07	9.44943	Upregulated
CDH11	0.60573	5.02959	8.96318	9.45E-19	1.09E-16	31.8349	Upregulated
CXCL1	0.606618	5.30937	6.65189	4.09E-11	7.43E-10	14.7228	Upregulated
OLR1	0.609805	4.21457	7.39088	2.45E-13	7.20E-12	19.6855	Upregulated
S100A10	0.612054	8.27478	8.35606	1.50E-16	9.87E-15	26.8918	Upregulated
COL6A2	0.612864	6.76939	8.18762	5.77E-16	3.24E-14	25.576	Upregulated
IFITM1	0.613504	6.79718	7.93912	4.04E-15	1.82E-13	23.6795	Upregulated
MMD	0.614298	4.95767	9.36148	2.88E-20	5.64E-18	35.2459	Upregulated
COL11A1	0.618348	4.09423	8.33401	1.79E-16	1.16E-14	26.7182	Upregulated
CCL11	0.622095	4.43984	9.16438	1.65E-19	2.34E-17	33.5415	Upregulated
RGS2	0.623188	5.75621	8.19701	5.35E-16	3.02E-14	25.6487	Upregulated
EMP3	0.624161	5.9871	9.14869	1.89E-19	2.65E-17	33.4072	Upregulated
PLAU	0.626897	6.60152	8.13079	9.04E-16	4.84E-14	25.1376	Upregulated
SLC2A3	0.627569	5.66581	9.0579	4.17E-19	5.38E-17	32.6341	Upregulated
TYROBP	0.627865	6.48685	8.38494	1.18E-16	7.90E-15	27.1199	Upregulated
ACTN1	0.632594	7.03772	9.28162	5.87E-20	9.79E-18	34.5515	Upregulated
RARRES2	0.635436	6.20136	8.50361	4.50E-17	3.36E-15	28.0644	Upregulated
ADAM19	0.635957	4.8367	9.62937	2.56E-21	6.46E-19	37.6139	Upregulated
CD163	0.638665	4.62634	8.22523	4.28E-16	2.45E-14	25.8677	Upregulated
ANXA1	0.640814	7.04344	7.21959	8.38E-13	2.20E-11	18.4918	Upregulated
IL32	0.640978	5.36485	9.22905	9.34E-20	1.41E-17	34.0972	Upregulated
APOE	0.641353	6.94881	7.91322	4.93E-15	2.19E-13	23.4849	Upregulated
UCHL1	0.644049	4.62925	7.56086	7.06E-14	2.39E-12	20.8957	Upregulated
FCGR2A	0.644091	4.4183	9.55823	4.90E-21	1.16E-18	36.9793	Upregulated
PALLD	0.644353	5.93017	9.06491	3.93E-19	5.12E-17	32.6936	Upregulated
TMEM45A	0.645441	4.80981	6.90115	7.68E-12	1.67E-10	16.3421	Upregulated
F3	0.658121	5.49163	8.07767	1.37E-15	6.87E-14	24.7303	Upregulated
LOX	0.659526	4.2772	10.1857	1.39E-23	5.45E-21	42.7176	Upregulated
GAS1	0.660028	4.30962	8.69013	9.58E-18	8.56E-16	29.5732	Upregulated
LGALS1	0.662156	8.55917	9.7453	8.82E-22	2.44E-19	38.6568	Upregulated
SPHK1	0.668069	4.53406	10.6289	1.83E-25	1.15E-22	46.9609	Upregulated
COL6A1	0.672929	6.98176	8.52466	3.78E-17	2.88E-15	28.2332	Upregulated
OLFML2B	0.674428	4.95016	10.6079	2.26E-25	1.28E-22	46.7563	Upregulated
CALD1	0.679601	6.32301	9.30372	4.82E-20	8.29E-18	34.7432	Upregulated
FCER1G	0.680165	5.77509	8.98336	7.95E-19	9.49E-17	32.0046	Upregulated
MMP3	0.68295	4.22727	7.77302	1.44E-14	5.78E-13	22.4417	Upregulated
MFAP5	0.683337	3.98303	8.96267	9.49E-19	1.09E-16	31.8306	Upregulated
C1S	0.684447	6.02451	7.94799	3.77E-15	1.73E-13	23.7462	Upregulated
PDLIM3	0.685242	4.47306	8.72324	7.26E-18	6.86E-16	29.8441	Upregulated
DSG3	0.687126	3.91856	6.01364	2.29E-09	2.82E-08	10.8328	Upregulated
DPYSL3	0.687744	5.79207	8.17258	6.50E-16	3.58E-14	25.4597	Upregulated
COL16A1	0.688285	5.44885	9.83487	3.84E-22	1.15E-19	39.4701	Upregulated
MMP9	0.688409	5.08812	7.11101	1.80E-12	4.50E-11	17.7487	Upregulated
GFPT2	0.691898	4.11276	10.2169	1.03E-23	4.18E-21	43.0113	Upregulated
CXCL9	0.693106	4.80176	6.5019	1.09E-10	1.81E-09	13.7753	Upregulated
MT1G	0.693621	5.00443	8.23499	3.96E-16	2.28E-14	25.9436	Upregulated
ITGA5	0.695575	6.08777	10.2675	6.33E-24	2.66E-21	43.4893	Upregulated
CCL8	0.699782	4.25283	8.98539	7.81E-19	9.45E-17	32.0217	Upregulated
TMEM158	0.700725	5.78331	9.38669	2.30E-20	4.58E-18	35.4663	Upregulated
FLNC	0.702226	4.87047	7.53426	8.59E-14	2.85E-12	20.7046	Upregulated
SERPINE2	0.717977	4.80797	8.03338	1.94E-15	9.42E-14	24.3926	Upregulated
NNMT	0.720395	5.39275	9.73257	9.92E-22	2.68E-19	38.5418	Upregulated
C1QA	0.722983	6.5645	8.76003	5.33E-18	5.17E-16	30.1462	Upregulated
EFEMP1	0.723041	4.74874	8.12965	9.13E-16	4.86E-14	25.1289	Upregulated
CD14	0.72593	6.1073	8.99757	7.03E-19	8.67E-17	32.1242	Upregulated
MT1X	0.727415	5.72261	9.27205	6.38E-20	1.03E-17	34.4686	Upregulated
TNFAIP6	0.736848	4.08658	11.1588	8.43E-28	1.06E-24	52.2361	Upregulated
CCL2	0.737898	5.55848	9.07531	3.59E-19	4.73E-17	32.7818	Upregulated
RBP1	0.741271	5.04053	9.71618	1.15E-21	3.04E-19	38.3939	Upregulated
C1QC	0.742312	6.82518	8.93989	1.15E-18	1.30E-16	31.6396	Upregulated
TUBB6	0.748872	5.95409	10.8914	1.31E-26	1.14E-23	49.5475	Upregulated
KRT14	0.749064	5.73964	4.94308	8.58E-07	5.48E-06	5.15014	Upregulated
PRRX1	0.750437	4.43706	11.0076	4.00E-27	4.12E-24	50.7094	Upregulated
[truncated: 42 more rows]

## Sheet:  Supplementary Table S5
Univariate Cox Regression Analysis of DEGs Identified from the Integrated BULK-RNAseq Data
[truncated: 87 more rows]

[truncated: 7 more sheets:  Supplementary Table S6,  Supplementary Table S7,  Supplementary Table S8,  Supplementary Table S9, Supplementary Table S10,  Supplementary Table S11,  Supplementary Table S12]
