# Supplementary material for: Integrative bulk and single-cell transcriptomic analysis reveals COL1A2-driven ECM remodeling and focal adhesion signaling associated with the transition from non-muscle-invasive to muscle-invasive bladder cancer
Source: Front Oncol. 2026 Jan 5;15:1716324. doi: 10.3389/fonc.2025.1716324 (PMC12812713; doi:10.3389/fonc.2025.1716324)
Supplement: Supplementary file 12 [file Table2.xlsx]

## Sheet: Sheet1
Data for bar graph
2^(-🔺🔺CT）	SV-HUC-1				SW1710				T24
COL1A2	0.83	0.74	0.92		0.2	0.14	0.11		0.38	0.31	0.37
LOX	0.762	0.682	0.798		0.382	0.324	0.412		0.563	0.61	0.532
CDH11	1.451	1.083	1.228		0.272	0.327	0.209		0.401	0.372	0.498
FLNC	1.12	0.949	0.891		0.929	0.944	1.01		1.218	1.162	1.11
	si-NC				si-COL1A2#1				si-COL1A2#2
si-COL1A2	0.625	0.581	0.454		0.125	0.192	0.229		0.221	0.181	0.251
	Vector				oe-COL1A2
oe-COL1A2	0.22	0.281	0.351		62.283	75.192	78.23
