# Supplementary material for: Integrative bulk and single-cell transcriptomic analysis reveals COL1A2-driven ECM remodeling and focal adhesion signaling associated with the transition from non-muscle-invasive to muscle-invasive bladder cancer
Source: Front Oncol. 2026 Jan 5;15:1716324. doi: 10.3389/fonc.2025.1716324 (PMC12812713; doi:10.3389/fonc.2025.1716324)
Supplement: Supplementary file 13 [file Table3.xlsx]

## Sheet: Sheet1
Data for bar graph
	NC	si-COL1A2		Vector	oe-COL1A2		NC	oe-COL1A2	PF-573228
Invaded cells	431.31	235.72		74.25	418.25		71	361.75	98.5
Invaded cells	564.84	268		58	525.75		37.5	476.5	125.5
Invaded cells	571.32	332.18		15	241.75		82	389.5	192.25
