# Supplementary material for: Integrative bulk and single-cell transcriptomic analysis reveals COL1A2-driven ECM remodeling and focal adhesion signaling associated with the transition from non-muscle-invasive to muscle-invasive bladder cancer
Source: Front Oncol. 2026 Jan 5;15:1716324. doi: 10.3389/fonc.2025.1716324 (PMC12812713; doi:10.3389/fonc.2025.1716324)
Supplement: Supplementary file 14 [file Table4.xlsx]

## Sheet: Sheet1
Data for bar graph
		NC				si-COL1A2
Migration area%	24h	46.72	40.19	41.93		36.29	29.31	34.82
Migration area%	48h	54.4	57.29	55.1		44.22	39.14	40.4
		NC				oe-COL1A2
Migration area%	24h	4.88	7.23	5.41		8.64	8.82	10.23
Migration area%	48h	16.14	18.81	20.12		30.64	27.13	34.12
		NC				oe-COL1A2				PF-573228
Migration area%	24h	6.44549	3.40193	5.75799		9.79001	13.8563	10.9708		10.1966	7.21668	8.12352
Migration area%	48h	16.5388	14.761	16.3288		34.896	26.0525	29.3481		21.7479	15.3441	18.9764
