# Supplementary material for: Integrative bulk and single-cell transcriptomic analysis reveals COL1A2-driven ECM remodeling and focal adhesion signaling associated with the transition from non-muscle-invasive to muscle-invasive bladder cancer
Source: Front Oncol. 2026 Jan 5;15:1716324. doi: 10.3389/fonc.2025.1716324 (PMC12812713; doi:10.3389/fonc.2025.1716324)
Supplement: Supplementary file 15 [file Table5.xlsx]

## Sheet: COL1A2_AUC_results
Time_point	Time_months	AUC	AUC_95CI
1-year	12	0.603	(0.546-0.667)
3-year	36	0.63	(0.573-0.683)
5-year	60	0.647	(0.587-0.703)

## Sheet: COL1A2_CV_results
Time_point	Mean_AUC	SD_AUC	Range
1-year	0.599	0.039	0.546-0.643
3-year	0.635	0.06	0.573-0.708
5-year	0.65	0.05	0.57-0.694

## Sheet: COL1A2_final_summary
Metric	Value	CV_Stability
1-year AUC (95% CI)	0.603 (0.546-0.667)	0.599 ± 0.039
3-year AUC (95% CI)	0.63 (0.573-0.683)	0.635 ± 0.06
5-year AUC (95% CI)	0.647 (0.587-0.703)	0.65 ± 0.05
